# Supplementary material for: Functional orthogonality of parvoviral phospholipase A2 domains in adeno-associated virus transduction
Source: J Virol. 2025 Aug 12;99(9):e00799-25. doi: 10.1128/jvi.00799-25 (PMC12455919; doi:10.1128/jvi.00799-25)
Supplement: Data Set S1 — Accession numbers, sequence information, and next-generation sequencing data. [file jvi.00799-25-s0001.xlsx]

## Sheet: Plasmid Library > Passage P0
sequence ID	sequence (aa)	start reads	end reads	p value	-log p val	% start reads	% end reads	fold change
3J1Q_A	QDNARGLVLPGYKYLGPFNGLDKGEPVNEADAAALEHDKAYDRQLDSGDNPYLKYNHADAEFQERLKEDTSFGGNLGRAVFQAKKRLLEPLGLVEEAAKT	120	78	1	0	0.000466119	0.000347001	0.744448
AAA47149.1	QDNARGLVLRGYKYLGPGKSLDQGEPTNPSDAAAKEHDEAYAAYLRSGKNPYLYFSPADQRFIDQTKDAKDWGGKIGHYFFRAKKAIAPVLGLVEEAAKT	156	133	1	0	0.000605955	0.000591682	0.976446
AAA47152.1	QDNARGLVLITYKYLGPGNSLDQGEPTNPSDAAAKEHDEAYAAYLRSGKNPYLYFSPADQRFIDQTKDAKDWGGKIGHYFFRAKKAIAPVLGLVEEAAKT	208	172	1	0	0.00080794	0.000765182	0.947079
AAB47792.1	QDNARGLVLPGTNYIGPGNELQAGPPQSAVDSAARIHDFRYSQLAKLGINPYTHWTVADEELLKNIKNETGFQAQVVKDYFTLKGAAAPVLGLVEEAAKT	176	156	1	0	0.000683641	0.000694003	1.01516
AAD45917.1	QDNARGLVLPGTAYVGPGNELQAGPPQSAIDSAARIHDFRYSLLAKLGINPYTHWTVADEELLKNIKNETGFQAQVVKDYFTLKGAAAPVLGLVEEAAKT	539	607	1	0	0.00209365	0.00270038	1.2898
AAG16690.1	QDNARGLVLPGTNYVGPGNELQAGPPQSAVDSAARIHDFRYSQLAKLGINPYTHLTVADEELLKNIKNETGFQAQVVKDYFTLKGAAAPVLGLVEEAAKT	356	365	1	0	0.00138282	0.00162379	1.17426
AAG37180.1	QDNARGLVLPGTNYVGPGNELQAGPPQSAVDSAARIHDFRYSQLAKLGINPYTHWTVADEELLKNIKNETGFEAQVVKDYFTLKGAAAPVLGLVEEAAKT	417	459	1	0	0.00161976	0.00204197	1.26066
AAG37182.1	QDNARGLVLPGTNYVGPGNQLQAGPPQSAVDSAARIHDFRYSQLAKLGINPYTHWTVADEELLKNIKNETGFQAQVVKDYFTLKGAAAPVLGLVEEAAKT	222	277	1	0	0.00086232	0.0012323	1.42905
AAK27441.1	QDNARGLVLPGYKYLGPGNSLDQGEPTNPSDAAAKEHDLAYDEYIKSGKNPYLYFSPADQRFIDQTKDAKDWGGKVGHYFFRTKRAFAPKLGLVEEAAKT	216	175	1	0	0.000839014	0.000778529	0.927909
AAL55418.1	QDNARGLVLPGTNYIGPGNELQAGPPQSAVDSAARIHDFRYSQLAKLGINPYTHWTVADEELLKNIKNETGFQAQAVKDYFTLKGAAAPVLGLVEEAAKT	192	155	1	0	0.00074579	0.000689554	0.924595
AAO88187.1	QDNARGLVLPGYEYLGPFNGLDKGEPVNAADAAALEHDKAYDQQLKAGDNPYLRYNHADAEFQERLQEDTSFGGNLGRAVFQAKKRVLEPLGLVEEAAKT	101	86	1	0	0.000392317	0.000382591	0.97521
AAO88188.1	QDNARGLVLPGYKYLGPFHGLDKGEPVNAADAAALEHDKAYDQQLKAGDNPYLRYNHADAEFQERLQEDTSFGGNLGRAVFQAKKRVLEPLGLVEEAAKT	33	14	1	0	0.000128183	6.22823e-05	0.485887
AAO88196.1	QDNARGLVLPGYKYLGPFNGLDKGEPVNEADAAALEHDKAYDKQLEQGDNPYLKYNHADAEFQERLQEDTSFGGNLGRAVFRAKKRVLEPLGLVEEAAKT	126	92	1	0	0.000489425	0.000409284	0.836254
AAO88206.1	QDNARGLVLPGYKYLGPFNGLDKGEPVNAADAAALEHDKAYDQQLNAGDNPYLRYNHADAEFQERLQEDTSFGGNLGRAVFQAKKRVLEPLGLVEEAAKT	146	122	1	0	0.000567111	0.000542746	0.957035
AAR24363.1	QDNARGLVLPGYKYLGPGNGLDKGPPVNKADSVALEHDKAYDQQLKAGDNPYIRFNHADQDFIDSLQDDQSFGGNLGKAVFQAKKRILEPLGLVEEAAKT	136	117	1	0	0.000528268	0.000520502	0.985299
AAR92460.1	QDNARGLVLPGYKYLGPGNGLDKGPPVNKADNIALEHDKAYDQQLKAGDNPYIKFNHADQEFIDNLQGDTSFGGNLGKAVFQAKKRILEPLGLVEEAAKT	137	107	1	0	0.000532152	0.000476015	0.894508
AAR97626.1	QDNARGLVLPGTNYVGPGNELQAGPPQSAVDSAARIHDFRYSQLAKLGINPYTHWTVADKELLKNIKNETGFQAQVVKDYFTLKGAAAPVLGLVEEAAKT	224	171	1	0	0.000870089	0.000760734	0.874317
AAS77513.1	QDNARGLVLPGYKYVGPGNGLDKGPPVNNADSVALEHDKAYDQQLKAGDNPYIKFNHADQDFIDSLQDDQSFGGNLGKAVFQAKKRILEPLGLVEEAAKT	228	173	1	0	0.000885626	0.000769631	0.869025
AAS77515.1	QDNARGLVLPGYKYLGPGNGLDKGPPVNNADTVALEHDKAYDQQLKAGDNPYIKFNHADQDFIDSLQDDQSFGGNLGKAVFQAKKRILEPLGLVEEAAKT	161	108	1	0	0.000625376	0.000480463	0.768279
AAS77518.1	QDNARGLVLPGYKYLGPGNGLDKGPPVNKADNVALEHDKAYDLQLKAGDNPYIKFNHADQDFIDSLQDDHSFGGNLGKAVFQAKKRILEPLGLVEEAAKT	200	167	1	0	0.000776865	0.000742939	0.956329
AAS77519.1	QDNARGLVLPGYKYLGPGNGLDKGPPVNKADSVALEHDKAYDQQLKAGDNPYIKFNHADQEFINNLQGDTSFGGNLGKAVFQAKKRILEPLGLVEEAAKT	220	164	1	0	0.000854551	0.000729593	0.853773
AAS99240.1	QDNARGLVLPGYKYLGPFNGLDKGEPVNEADAAALEHDKAYDQQLKAGDNPYLRYNHADAEFQERLQEDTSFGGNLGRAVFQAKKRVLEPLGLVEEAAKT	83	44	1	0	0.000322399	0.000195744	0.607149
AAS99245.1	QDNARGLVLPGYKYLGPFNGLDKGEPVNAADAAALEHDKAYDQQLEAGDNPYLRYNHADAEFQERLQEDTSFGGNLGRAVFQAKKRVLEPLGLVEEAAKT	182	115	0.286	0.543634	0.000706947	0.000511605	0.723681
AAS99247.1	QDNARGLVLPGYKYLGPFNGLDKGEPVNAADAAALEHDKAYDQQLKAGDNPHLRYNHADAEFQERLQEDTSFGGNLGRAVFQAKKRVLEPLGLVEEAAKT	148	96	1	0	0.00057488	0.000427079	0.7429
AAS99249.1	QDNARGLVLPGYKYLGPFNGLDKGEPVNAADAAALEHDKAYDQQLKAGDNPYLRYNHADAELQERLQEDTSFGGNLGRAVFQAKKRVLEPLGLVEEAAKT	130	108	1	0	0.000504962	0.000480463	0.951484
AAS99265.1	QDNARGLVLPGYKYLGPFNGLYKGEPVDEADAAALEHDKAYDRQLDSGDNPYLKYNHADAEFQERLKEDTSFGGNLGRAVFQAKKRVLEPLGLVEEAAKT	112	79	1	0	0.000435044	0.00035145	0.807849
AAS99267.1	QDNARGLVLPGCKYLGPFNGLDKGEPVNAADAAALEHDKAYDQQLKAGDNPYLRYNHADAEFQERLQEDTSFGGNLGRAVFQAKKRVLEPLGLVEEAAKT	280	215	1	0	0.00108761	0.000956478	0.87943
AAS99268.1	QDNARGLVLPGYKYLGPFNGLDKGEPVNEADAAALEHDKAYDRQLESGDNPYLKYNHADAEFQERLKEDTSFGGNLGRAVFQAKKRVLEPLGLVEEAAKT	164	92	0.020562	1.68694	0.000637029	0.000409284	0.642488
AAS99271.1	QDNARGLVLPGYRYLGPFNGLDKGEPVNEADAAALEHDKAYDRQLDSGDNPYLKYNHVDAEFQERLKEDTSFGGNLGRAVFQAKKRILEPLGLVEEAAKT	196	103	0.000309111	3.50989	0.000761328	0.00045822	0.601869
AAS99273.1	QDNARGLVLPGYKYLGPFNGLDKGEPVNEADAAALEHDKAYDRQLDSGDNPYLKYNHADAEFQERLKGDTSFGGNLGRAVFQAKKRILEPLGLVEEAAKT	452	290	3.07111e-05	4.5127	0.00175571	0.00129013	0.734819
AAS99276.1	QDNARGLVLPGYKYLGPFNGLDKGEPVNEADAAALEHDKAYDRQLNSGDNPYLKYNHADAEFQERLKEDTSFGGNLGRAVFQAKKRVLEPLGLVEEAAKT	109	82	1	0	0.000423391	0.000364796	0.861605
AAS99291.1	QDNARGLVLPGYKYLGPFNGLDKGEPVNAADAAALEHDKAYDQQLKAGDNPYPRYNHADAEFQERLQEDTPFGGNLGRAVFQAKKRVLEPLGLVEEAAKT	284	173	0.00111438	2.95297	0.00110315	0.000769631	0.697668
AAS99305.1	QDNARGLVLPGYKYLGPFNGLDKGEPVNEADAAALEHDKAYDRQLDSGDNPYLKYDHADAEFQERLKEDTSFGGNLGRAVFQAKKRVLEPLGLVEEAAKT	189	122	0.410768	0.386403	0.000734137	0.000542746	0.739297
AAS99309.1	QDNARGLVLPGYKYLGPFNGLDKGEPVNEADAAALEHDKAYDRQLDSGDNPYPKYNHADAEFQERLKEDTSFGGNLGRAVFQAKKRVLEPLGLVEEAAKT	324	194	7.90899e-05	4.10188	0.00125852	0.000863055	0.685769
AAS99310.1	QDNARGLVLPGYKYLGPFNGLDKGEPVNEADAAALEHDKAYDRQLDGGDNPYLKYNHADAEFQERLKEDTSFGGNLGRAVFQAKKRVLEPLGLVEEAAKT	197	127	0.297736	0.526168	0.000765212	0.000564989	0.738344
AAS99312.1	QDNARGLVLLGYKYLGPFNGLDKGEPVNAADAAALEHDKAYDQQLKAGDNPYLRYNHADAEFQERLQEDTSFGGNLGRAVFQAKKRVLEPLGLVEEAAKT	432	329	0.907872	0.0419756	0.00167803	0.00146363	0.872234
AAS99314.1	QDNARGLVLPGYKYLGPSNGLDKGEPVNEADAAALEHDKAYDRQLDSGDNPYLKYNHADAEFQERLKEDTSFGGNLGRAVFQAKKRVLEPLGLVEEAAKT	41	42	1	0	0.000159257	0.000186847	1.17324
AAU05358.1	QDNARGLVLPGYKYLGPFNGLDKGEPVNEADAAALEHDKAYDRQLDSGDNPYLKYNHADAEFQERLKEDTSFGGNLGRAVFQAKKRILEPLGLVEEAAKT	207	109	0.000156158	3.80643	0.000804055	0.000484912	0.603083
AAU05371.1	QDNARGLVLPGYKYLGPFNGLDKGEPVNEADAAALEHDKAYDRQLDSGDNPYLKYNHADAKFQERLKEDTSFGGNLGRAVFQAKKRILEPLGLVEEAAKT	154	115	1	0	0.000598186	0.000511605	0.85526
AAV9(AAS99264.1)	QDNARGLVLPGYKYLGPGNGLDKGEPVNAADAAALEHDKAYDQQLKAGDNPYLKYNHADAEFQERLKEDTSFGGNLGRAVFQAKKRLLEPLGLVEEAAKT	161	132	1	0	0.000625376	0.000587233	0.939007
AAV92658.1	QDNARGLVLPGYKYLGPGNSLDQGEPTNPSDAAAKEHDEAYDKYIKSGKNPYIYFSAADEKFIKETEHAKDYGGKIGHYFFRAKRAFAPKLGLVEEAAKT	80	64	1	0	0.000310746	0.000284719	0.916244
AAV92660.1	QDNARGLVLPGYKYLGPGNSLDQGEPTNPSDAAAKEHDEAYEKYIKSGKNPYFYFSAADEKFIKETEHAKDYGGKIGHYFFRAKRAFAPKLGLVEEAAKT	154	167	1	0	0.000598186	0.000742939	1.24199
AAV92669.1	QDNARGLVLPGYKYLGPGNSLDQGEPTNPSDAAAKEHDEAYDKYIKSGKNPYLYFSAADEKFIKETEHAKDYGGKIGHYFFRAKRAFAPKLGLVEEAAKT	125	102	1	0	0.000485541	0.000453771	0.934569
AAV9C24C31C45C49C56C79	QDNARGLVLPGYKYLGPGNGLDKGEPVNAADACALEHDKCYDQQLKAGDNPYLCYNHCDAEFQECLKEDTSFGGNLGRAVFQAKKRLCEPLGLVEEAAKT	312	218	0.187069	0.727998	0.00121191	0.000969824	0.800245
AAV9C24C31C49C56	QDNARGLVLPGYKYLGPGNGLDKGEPVNAADACALEHDKCYDQQLKAGDNPYLKYNHCDAEFQECLKEDTSFGGNLGRAVFQAKKRLLEPLGLVEEAAKT	306	254	1	0	0.0011886	0.00112998	0.950678
AAV9C24C45C56C79	QDNARGLVLPGYKYLGPGNGLDKGEPVNAADACALEHDKAYDQQLKAGDNPYLCYNHADAEFQECLKEDTSFGGNLGRAVFQAKKRLCEPLGLVEEAAKT	215	131	0.0228171	1.64174	0.00083513	0.000582784	0.697837
AAV9C24C56	QDNARGLVLPGYKYLGPGNGLDKGEPVNAADACALEHDKAYDQQLKAGDNPYLKYNHADAEFQECLKEDTSFGGNLGRAVFQAKKRLLEPLGLVEEAAKT	182	122	1	0	0.000706947	0.000542746	0.767732
AAV9C31C45C49C79	QDNARGLVLPGYKYLGPGNGLDKGEPVNAADAAALEHDKCYDQQLKAGDNPYLCYNHCDAEFQERLKEDTSFGGNLGRAVFQAKKRLCEPLGLVEEAAKT	162	131	1	0	0.000629261	0.000582784	0.926141
AAV9C31C49	QDNARGLVLPGYKYLGPGNGLDKGEPVNAADAAALEHDKCYDQQLKAGDNPYLKYNHCDAEFQERLKEDTSFGGNLGRAVFQAKKRLLEPLGLVEEAAKT	32	22	1	0	0.000124298	9.78722e-05	0.787397
AAV9C45C79	QDNARGLVLPGYKYLGPGNGLDKGEPVNAADAAALEHDKAYDQQLKAGDNPYLCYNHADAEFQERLKEDTSFGGNLGRAVFQAKKRLCEPLGLVEEAAKT	192	146	1	0	0.00074579	0.000649515	0.870909
AAV9C6C24C25C31C45C49C56C79	QDNARGLVLPGYKYCGPGNGLDKGEPVNAADACCLEHDKCYDQQLKAGDNPYLCYNHCDAEFQECLKEDTSFGGNLGRAVFQAKKRLCEPLGLVEEAAKT	139	123	1	0	0.000539921	0.000547194	1.01347
AAV9C6C24C25C31C49C56	QDNARGLVLPGYKYCGPGNGLDKGEPVNAADACCLEHDKCYDQQLKAGDNPYLKYNHCDAEFQECLKEDTSFGGNLGRAVFQAKKRLLEPLGLVEEAAKT	362	315	1	0	0.00140613	0.00140135	0.996605
AAV9C6C24C25C45C56C79	QDNARGLVLPGYKYCGPGNGLDKGEPVNAADACCLEHDKAYDQQLKAGDNPYLCYNHADAEFQECLKEDTSFGGNLGRAVFQAKKRLCEPLGLVEEAAKT	200	173	1	0	0.000776865	0.000769631	0.990688
AAV9C6C24C25C56	QDNARGLVLPGYKYCGPGNGLDKGEPVNAADACCLEHDKAYDQQLKAGDNPYLKYNHADAEFQECLKEDTSFGGNLGRAVFQAKKRLLEPLGLVEEAAKT	212	110	6.16416e-05	4.21013	0.000823477	0.000489361	0.594262
AAV9C6C25	QDNARGLVLPGYKYCGPGNGLDKGEPVNAADAACLEHDKAYDQQLKAGDNPYLKYNHADAEFQERLKEDTSFGGNLGRAVFQAKKRLLEPLGLVEEAAKT	130	82	1	0	0.000504962	0.000364796	0.722423
AAV9C6C25C31C45C49C79	QDNARGLVLPGYKYCGPGNGLDKGEPVNAADAACLEHDKCYDQQLKAGDNPYLCYNHCDAEFQERLKEDTSFGGNLGRAVFQAKKRLCEPLGLVEEAAKT	123	98	1	0	0.000477772	0.000435976	0.912519
AAV9C6C25C31C49	QDNARGLVLPGYKYCGPGNGLDKGEPVNAADAACLEHDKCYDQQLKAGDNPYLKYNHCDAEFQERLKEDTSFGGNLGRAVFQAKKRLLEPLGLVEEAAKT	175	163	1	0	0.000679757	0.000725144	1.06677
AAV9C6C25C45C79	QDNARGLVLPGYKYCGPGNGLDKGEPVNAADAACLEHDKAYDQQLKAGDNPYLCYNHADAEFQERLKEDTSFGGNLGRAVFQAKKRLCEPLGLVEEAAKT	169	167	1	0	0.000656451	0.000742939	1.13175
AAV9D22A	QDNARGLVLPGYKYLGPGNGLDKGEPVNAAAAAALEHDKAYDQQLKAGDNPYLKYNHADAEFQERLKEDTSFGGNLGRAVFQAKKRLLEPLGLVEEAAKT	24	18	1	0	9.32238e-05	8.00772e-05	0.858978
AAV9D22N	QDNARGLVLPGYKYLGPGNGLDKGEPVNAANAAALEHDKAYDQQLKAGDNPYLKYNHADAEFQERLKEDTSFGGNLGRAVFQAKKRLLEPLGLVEEAAKT	195	158	1	0	0.000757443	0.0007029	0.92799
AAV9D29A	QDNARGLVLPGYKYLGPGNGLDKGEPVNAADAAALEHAKAYDQQLKAGDNPYLKYNHADAEFQERLKEDTSFGGNLGRAVFQAKKRLLEPLGLVEEAAKT	195	117	0.0333226	1.47726	0.000757443	0.000520502	0.687183
AAV9D29N	QDNARGLVLPGYKYLGPGNGLDKGEPVNAADAAALEHNKAYDQQLKAGDNPYLKYNHADAEFQERLKEDTSFGGNLGRAVFQAKKRLLEPLGLVEEAAKT	180	123	1	0	0.000699178	0.000547194	0.782625
AAV9D50A	QDNARGLVLPGYKYLGPGNGLDKGEPVNAADAAALEHDKAYDQQLKAGDNPYLKYNHAAAEFQERLKEDTSFGGNLGRAVFQAKKRLLEPLGLVEEAAKT	110	95	1	0	0.000427276	0.00042263	0.989127
AAV9D50N	QDNARGLVLPGYKYLGPGNGLDKGEPVNAADAAALEHDKAYDQQLKAGDNPYLKYNHANAEFQERLKEDTSFGGNLGRAVFQAKKRLLEPLGLVEEAAKT	148	104	1	0	0.00057488	0.000462668	0.804809
AAV9H28A	QDNARGLVLPGYKYLGPGNGLDKGEPVNAADAAALEADKAYDQQLKAGDNPYLKYNHADAEFQERLKEDTSFGGNLGRAVFQAKKRLLEPLGLVEEAAKT	227	120	4.66769e-05	4.3309	0.000881742	0.000533848	0.605447
AAX83877.2	QDNARGLVLPGTNYVGPGNELQAGPPQSAVDSAARIHDFRYSQLAKLGINPYTYWTVADEELLKNIKNETGFQAQAVKDYFTLKGAAAPVLGLVEEAAKT	363	420	1	0	0.00141001	0.00186847	1.32515
AAZ79672.1	QDNARGLVLPGHKYLGPGNSLDRGDPVDADDAAAQKHDQSYQEQLEAGDNPYLKYNHADREFQEALKDDTSFEGNLARGLFEAKKLVAEPLGLVEEAAKT	319	299	1	0	0.0012391	0.00133017	1.0735
AAZ79676.1	QDNARGLVLPGHKYLGPGNGLDRGEPVDADDAAAQKHDQEYQALLESGENPYLTFNHADRQLQKDLAEDQSFEGNLARGLFEAKKLAAQVLGLVEEAAKT	206	132	0.178475	0.748423	0.000800171	0.000587233	0.733884
ABB01354.1	QDNARGLVLPGYKYLGPGNSLDQGEPTNPSDAAAKEHDEAYEQYIKSGKNPYLYFSAADQRFIDQTKDAKDWGGKVGHYFFRTKRAFAPKLGLVEEAAKT	289	198	0.150192	0.823352	0.00112257	0.00088085	0.784672
ABB01360.1	QDNARGLVLPGYKYLGPGNSLDQGEPTNPSDAAAKEHDEAYDQYIKSGKNPYLYFSAADQRFIDQTKDAKDWGGKVGHYFFRVKRAFTSKLGLVEEAAKT	312	224	0.557026	0.254125	0.00121191	0.000996517	0.82227
ABB13538.1	QDNARGLVLPGTNYVGPGNELQTGPPQSAVDSAARIHDFRYSQLAKLGINPYTHWTVADEELLENIKNETGFQAQVVKDYFTLKGAAAPVLGLVEEAAKT	398	424	1	0	0.00154596	0.00188626	1.22012
ABB36719.1	QDNARGLVLPGTNYVGPGNELQAGPPQNAVDSAARIHDFRYSQLAKLGINPYTHWTVADEELLKNIKNETGFQAQAVKDYFTLKGAAAPVLGLVEEAAKT	326	281	1	0	0.00126629	0.00125009	0.98721
ABB36730.2	QDNARGLVLPGTNYVGPANEFQAGPPQNAVDSAARIHDFRYSQLAKLGINPYTHWTVADEELLKNIKNETGFQAQAVKDYFTLKGAAAPVLGLVEEAAKT	618	505	1	0	0.00240051	0.00224661	0.935888
ABC67802.1	QDNARGLVLPGYRYLGPFNPLDNGEPVNNADRAAQLHDHAYSELIKSGKNPYLYFNKADEKFIDDLKDDWSIGGIIGSSFFKIKRAVAPALGLVEEAAKT	218	168	1	0	0.000846783	0.000747387	0.88262
ABC87248.1	QDNARGLVLPGTNYVGPGNELQAGPPQSAVDSAARIHDFRYSQLAKLGINPYTHWTVADEELLKNIKNETGFQAQVVKDYFTLKGATAPVLGLVEEAAKT	342	291	1	0	0.00132844	0.00129458	0.974514
ABD64545.1	QDNARGLVLPGTNYVGPGNELQAGPPQNAVDSAARIHDFRYSQLAKLGINPYTYWTVADEELLKNIKNETGFQAQAVKDYFTLKGAAAPVLGLVEEAAKT	593	555	1	0	0.0023034	0.00246905	1.07191
ABG54327.1	QDNARGLVLPGYRYLGPFNSLDNGEPVNNADRAAQLHDHAYSELIKSGKNPYLYFNKADEKFIDDLKDDWSIGGIIGSSFFKIKRAVAPALGLVEEAAKT	295	271	1	0	0.00114588	0.00120561	1.05213
ABI16639.1	QDNARGLVLPGYKYLGPFNGLDKGEPVNEADAAALEHDKAYDKQLEQGDNPYLKYNHADAEFQQRLATDTSFGGNLGRAVFQAKKRILEPLGLVEEAAKT	160	134	1	0	0.000621492	0.00059613	0.959193
ABK00514.1	QDNARGLVLPGYNYVGPGNPLDSGPPQGPVDEAAKHHDERYAEMIEHGDIPYFHGHGADRLMNKELEEKERRGDITHLADVVVGNAIRGLLGLVEEAAKT	322	249	1	0	0.00125075	0.00110774	0.885655
ABK32086.1	QDNARGLVLPGYKYLGPFNPLDNGEPVNNADRAAQLHDHAYSELIKSGKNPYLYFNKADEKFIDDLKDDWSIGGIIGSSFFKIKRAVAPALGLVEEAAKT	226	165	1	0	0.000877857	0.000734041	0.836174
ABN46900.1	QDNARGLVLPGYKYLGPFNPLDNGEPVNNADRAAQLHDHAYSELIKSGKNPYLYFNKADEKFIDDLKNDWSIGGIIGSSFFKIKRAVAPALGLVEEAAKT	194	131	1	0	0.000753559	0.000582784	0.773376
ABP82770.1	QDNARGLVLPGYKYLGPGNGLDKGPPVNKADSVALEHDKAYDQQLKAGDNPYIKFNHADQEFIDSLQDDRSFGGNLGKAVFQAKKRILEPLGLVEEAAKT	33	31	1	0	0.000128183	0.000137911	1.07589
ABR26286.1	QDNARGLVLPGYRYLGPFNPLDNGEPINNADRAAQSHDHAYSELIKSGKNPYLYFNKADEKFIDDLKDDWSIGGIIGSSFFKIKRAVAPALGLVEEAAKT	196	172	1	0	0.000761328	0.000765182	1.00506
ABS19590.1	QDNARGLVLPGYRYLGPFNPLDNGEPVNNADRAAQSHDHAYSELIKSGKNPYLYFNKADKKFIDDLKDDWSIGGIIGSSFFKIKRAVAPALGLVEEAAKT	196	184	1	0	0.000761328	0.000818567	1.07518
ABU50791.1	QDNARGLVLPGYRYLGPGNGLDKGPPVNKADSVALEHDKAYDQQLKAGDNPYIKFNHADQDFIDSLQDDQSFGGNLGKAVFQAKKRILEPLGLVEEAAKT	212	243	1	0	0.000823477	0.00108104	1.31278
ABW90118.1	QDNARGLVLPGYKYLGPGNGLDKGPPVNKADSVALEHDKAYDLQLKAGDNPYIKFNHADQDFIDSLQDDHSFGGNLGKAVFQAKKRILEPLGLVEEAAKT	141	99	1	0	0.00054769	0.000440425	0.80415
ABX57865.1	QDNARGLVLPGYRYLGPFNPLDNGEPVNNADRAAQSHDHAYSELIKSGKNPYLYFNKADEKFIDDLKDDWSIGGIIGSSFFKIKRAVAPALGLVEEAAKT	516	513	1	0	0.00200431	0.0022822	1.13865
ABZ10812.1	QDNARGLVLPGYKYLGPGNGLDKGEPVNAADAAALEHDKAYDQQLKAGDNPYLKYNHADAEFQERLQEDTSFGGNLGRAVFQAKKRILEPLGLVEEAAKT	118	91	1	0	0.00045835	0.000404835	0.883243
ACB55304.1	QDNARGLVLPGYKYLGPFNGLDKGEPVNEADAAALEHDKAYDHQLKQGDNPYLKYNHADAEFQERLQEDTSFGGNLGRAVFQAKKRVLEPLGLVEEAAKT	216	122	0.00132566	2.87757	0.000839014	0.000542746	0.646885
ACB55305.1	QDNARGLVLPGYRYLGPFNGLDKGEPVNEADAAALEHDKAYDKQLEQGDNPYLKYNHADAEFQERLQEDTSFGGNLGRAVFQAKKRVLEPLGLVEEAAKT	344	250	0.484462	0.31474	0.00133621	0.00111218	0.832343
ACB55306.1	QDNARGLVLPGYKYLGPFNGLDKGEPVNEADAAALEHDKAYDKQLEQGDNPYLKYNHADAEFQERLQEDTSFGGNLGRAVFQAKKRVLEPLGLVEEAAKT	103	74	1	0	0.000400085	0.000329206	0.82284
ACD37381.1	QDNARGLVLPGYKYLGPGNSLDQGEPTNPSDAAAKQHDEAYAAYLRSGKNPYLYFSPADQRFIDQTKDAKDWGGKIGHYFFRAKKAIAPVLGLVEEAAKT	269	259	1	0	0.00104488	0.00115222	1.10273
ACD71475.1	QDNARGLVLPGYNYVGPGNPLDSGPPQGPVDETAKHHDERYAEMIEHGDIPYLHGHGADRLMNKELEEKERRGDITHLADVVVGNAIRGLLGLVEEAAKT	456	306	0.000521188	3.28301	0.00177125	0.00136131	0.76856
ACD76911.1	QDNARGLVLPGYKYLGPGNSLDQGEPTNPSDAAAKEHDEAYAAYLRSGKNPYLYFSPADQRFIDQTKDATDWGGKIGHYFFRAKKAIAPVLGLVEEAAKT	184	155	1	0	0.000714716	0.000689554	0.964795
ACJ38941.1	QDNARGLVLPGYKYLGPFNPLENGKPVNKADRAAQAHDKSYSELIKSGKNPYLYFNKADEKFIDDLKNDWSLGGIIGSSFFKLKRAVAPALGLVEEAAKT	221	203	1	0	0.000858436	0.000903093	1.05202
ACJ63466.1	QDNARGLVLPGYKYLGPGNSLDQGEPTNPSDAAAKEHDEAYDKYIKSGKNPYLYFSAADQRFIDQTKDAKDWGGKVGHYFFRTKRAFAPRLGLVEEAAKT	334	351	1	0	0.00129736	0.00156151	1.2036
ACJ63478.1	QDNARGLVLPGYKYLGPGNSLDQGEPTNPSDAAAKEHDEAYDQYIKSGKNPYLYFSAADQRFIDQTKDAKDWGGKVGHYFFRTKRAFAPRLGLVEEAAKT	234	174	1	0	0.000908932	0.00077408	0.851637
ACJ66591.1	QDNARGLVLPGYKYLGPGNSLDRGEPVNQADAAAKEHDISYDKQLKVGDNPYVKYNHADEQFQQKLEGDTSLAGNAANAVFQAKKRLLEPLGLVEEAAKT	112	85	1	0	0.000435044	0.000378142	0.869204
ACN42940.1	QDNARGLVLPGYNYLGPGNGLDRGEPVNRADEVAREHDISYNEQLQAGDNPYLKYNHADAEFQEKLADDTSFGGNLGKAVFQAKKRVLEPLGLVEEAAKT	66	66	1	0	0.000256365	0.000293617	1.1453
ACP39936.1	QDNARGLVLPGYKYLGPFNPLENGEPINKADRAAQAHDKSYSELIKSGKNPYLYFNKADEKFIDDLKNDWSLGGIIGSSFFKLKRAVAPALGLVEEAAKT	137	98	1	0	0.000532152	0.000435976	0.819269
ACR15776.1	QDNARGLVLPGYKYLGPFNPLENGEPVNKADRAAQAHDKSYSELIKSGKNPYLYFNKADEKFIDDLKNDWSVGGIIGSSFFKLKRAVAPALGLVEEAAKT	147	145	1	0	0.000570996	0.000645067	1.12972
ACR15791.1	QDNARGLVLPGYKYLGPFNPLDNGEPVNKADRAAQAHDKSYSELIKKWKKILTCIFNKADEKFIDDLKNDWSLGGIIGSNFFKLKRAVAPLGLVEEAAKT	205	140	1	0	0.000796287	0.000622823	0.782159
ACR43450.1	QDNARGLVLPGYKYLGPFNPLENGEPVNKADRAAQAHDKSYSELIKSGKNPYLYFNKADDKFIDDLKNDWSLGGIIGSSFFKLKRAVAPALGLVEEAAKT	159	151	1	0	0.000617608	0.000671759	1.08768
ACV20863.1	QDNARGLVLPGYRYLGPFNPLDNGEPVNNADRAAQLHDHAYSELIKSGKNPYLYFNKADEKFIDDLKDDRSIGGIIGSSFFKIKRAVAPALGLVEEAAKT	290	245	1	0	0.00112645	0.00108994	0.967585
ACV20884.1	QDNARGLVLPGYRYLGPFNPLDNGEPVNNADRAAQLHDHAYSELTKSGKNPYLYFNKADEKFIDDLKDDWSIGGIIGSSFFKIKRAVAPALGLVEEAAKT	276	181	0.0376289	1.42448	0.00107207	0.000805221	0.751087
ADB77895.1	QDNARGLVLPGYKYLGPFNPLENGEPVNKADRAAQAHDKSYSELIKSGKNPYLYFNKADEKFIDNLKNDWSLGGIIGSSFFKLKRAVAPALGLVEEAAKT	128	83	1	0	0.000497194	0.000369245	0.742658
ADB77899.1	QDNARGLVLPGYKYLGPFNPLENGEPVNKADRAAQAHDKSYSELIKSGKNPYLYFNKADETFIDDLKNDWSLGGIIGSSFFKLKRAVAPALGLVEEAAKT	280	212	1	0	0.00108761	0.000943132	0.867159
ADH44721.1	QDNARGLVLPGYKYLGPFNPLDNGEPVNKADRAAQAHDKSYSELIKSGKNPYLYFNKADEKFIDDLKNDWSLGSIIGSSFFKLKRAVAPALGLVEEAAKT	239	155	0.0840784	1.07532	0.000928354	0.000689554	0.742771
ADH44725.1	QDNARGLVLPGYKYLGPFNPLDNGEPVNKADRAAQAHDKSYSELIKSGKNPYLYFNKADEKFIDDLKNDWSLGGIIGSSFFKLKRAVAPALGLVEEAAKT	180	128	1	0	0.000699178	0.000569438	0.814439
ADN94619.1	QDNARGLVLPGYKYLGPGNSLDQGEPTNPSDAAAKKHDEAYDKYIKSGKNPYFYFSAADEKFIKETEHAKDYGGKIGHYFFRAKRAFAPKLGLVEEAAKT	230	156	0.520448	0.283623	0.000893395	0.000694003	0.776815
ADQ57307.1	QDNARGLVLPGTNYVGPGNELQAGPPQSAVDSAARIHDFRYSQLAKLGINPYTHWTVADEELLENIKNETGFQAQAVKDYFTLKGAAAPVLGLVEEAAKT	349	316	1	0	0.00135563	0.0014058	1.03701
ADQ57309.1	QDNARGLVLPGTNYVGPGNELQAGPPQSAVDSAARIHDFRYSQLAKLGINPYTHWTVADEELLENIKNETGFQAQVVKDYFTLKGAAAPVLGLVEEAAKT	378	369	1	0	0.00146827	0.00164158	1.11804
AEA49945.1	QDNARGLVLPGYRYLGPFNPLDNGEPVNNADRAAQLHDHAYSELIKSGKNPYLYFNKADEKFINDLKDDWSIGGIIGSSFFKIKRAVAPALGLVEEAAKT	149	126	1	0	0.000578764	0.000560541	0.968513
AEE69123.1	QDNARGLVLPGYNYVGPGNPLDSGPPQGPVDEAAKHHDERYAEMIEHGDIPYLHGHGADRLMNKELEEKKRRGDITHLTDVVVGNAIRGLLGLVEEAAKT	600	629	1	0	0.00233059	0.00279825	1.20066
AEL21532.1	QDNARGLVLPGYNYVGPGNSLVNAPAKRPVDEAAKHHDERYDEMLRHGDLPYIHGRGADRLMNKEIERAEQEGKIDNPVDALVGNAIRGILGLVEEAAKT	322	269	1	0	0.00125075	0.00119671	0.956792
AEL21545.1	QDNARGLVLPGYICVGPCNSLDNAPAKGPVDEAAKHHDERYDEMLRHGDLPYIHGRGADRLMNKEIERAEQEGKIDNPVDALVGNAIRGILGLVEEAAKT	361	385	1	0	0.00140224	0.00171276	1.22145
AEL21978.1	QDNARGLVLPGYKYLGPGNSLDQGEPTNPSDAAAKEHDKAYDKYIKSGKNPYFYFSAADEKFIKETEHAKDYGGKIGHYFFRAKRAFAPKLGLVEEAAKT	288	222	1	0	0.00111869	0.000987619	0.882839
AEQ76794.1	QDNARGLVLPGYNYVGPGNPLDNGPPQGPVDEAAKHHDERYDEMLSHGDLPYVHGHGADRLMNKEIERAEAEGRVTGVGDKLLGNVIRGILGLVEEAAKT	159	149	1	0	0.000617608	0.000662862	1.07327
AER25363.1	QDNARGLVLPGYKYLGPGNGLDIGPPVNKADSIALEHDKAYDQQLKAGDNPYIKFNHADQEFIDNLQGDTSFGGNLGKAVFQAKKRILEPLGLVEEAAKT	195	181	1	0	0.000757443	0.000805221	1.06308
AES85979.1	QDNARGLVLPGYKYLGPFNPADNGEPVNSADEAAWSHDLAYQSYLDAGVNPYFSYNKADSDFIESLAHDSSFGGWLGRSAFGLKKLLAPHLGLVEEAAKT	289	254	1	0	0.00112257	0.00112998	1.0066
AEW07386.1	QDNARGLVLPGYRYLGPFNPLDNGEPVNNADRAAQSHDHAYSKLIKSGKNPYLYFNKADEKFIDDLKDDWSIGGIIGSSFFKIKRAVAPALGLVEEAAKT	203	158	1	0	0.000788518	0.0007029	0.891419
AEY83550.1	QDNARGLVLPGYRYLGPFNPLDNGEPVNNADRAAQLHDHAYFELIKSGKNPYLYFNKADEKFIDDLKDDWSIGGIIGSSFFKIKRAVAPALGLVEEAAKT	222	184	1	0	0.00086232	0.000818567	0.949261
AEZ53135.1	QDNARGLVLPGYNYLGPFNPLDNGDPVNKADEAAKKHDLAYNKYINKGLNPYLNFNKGDQDFIDSLQSDSSLGGNFAKAVFHIKKQVAPALGLVEEAAKT	165	121	1	0	0.000640914	0.000538297	0.83989
AFC75861.1	QDNARGLVLVLPFSNNIGPGNPIRPATNRADLIAQGHDLHYQQAKSDSDVLSADREAISQFAHEAIQGQDPISRIHAAVGGIGLGVKHAVLGLVEEAAKT	450	506	1	0	0.00174795	0.00225106	1.28783
AFD01600.1	QDNARGLVLPGYNYVGPGNPLDSGPPQGPVDEAAKHHDERYAEMIEHGDIPYLHGHGADRLMNKELEEKERRGDISHLADVVVGNAIRGLLGLVEEAAKT	286	324	1	0	0.00111092	0.00144139	1.29748
AFD01605.1	QDNARGLVLPGYNYVGPGNPLDSGPPQGPVDEAAKHHDERYAEMIEHGDIPYLHGHGADRLMNKELEEKERRGDITHLADVVVGNAIRGLLGLVEEAAKT	352	295	1	0	0.00136728	0.00131238	0.959843
AFD01607.1	QDNARGLVLPGYNYVGPGDPLDSGPPQGPVDEAAKHHDERYAEMIEHGDIPYLHGHGADRLMNKELEEKERRGDITHLADVVVGNAIRGLLGLVEEAAKT	312	285	1	0	0.00121191	0.00126789	1.04619
AFG33319.1	QDNARGLVLPGYKYLGPGNSLDQGEPTNPSDAAAKEHDEAYDKYIKSGKNPYFYFSAADEKFIQETEHAKDYGGKIGHYFFRAKRAFAPKLGLVEEAAKT	133	100	1	0	0.000516615	0.000444874	0.861131
AFK91983.1	QDNARGLVLPGYKYLGPGNSLNRGQPTNQIDEDAKEHDEAYDRAKTSQEVSDADNTFVNKALDHIVNAINLKETPGNAFGAAIGAIGIGTLGLVEEAAKT	421	403	1	0	0.0016353	0.00179284	1.09634
AFM30841.1	QDNARGLVLPGYNYVGPGNPLDNAPAKGPVDEAAKHHDERYDELLRHGDLPYIHGRGADRFMNKEIERAEQEGKIDNPVDALVGNAIRGILGLVEEAAKT	356	299	1	0	0.00138282	0.00133017	0.961927
AFM30844.1	QDNARGLVLPGYNYVGPGNPLDNAPAKGPVDEAATHHDERYDEMLRHGDLPYIHGRGADRLMNKEIERAEQEGLIDNPVDALVGNAIRGILGLVEEAAKT	521	573	1	0	0.00202373	0.00254913	1.25962
AFM30850.1	QDNARGLVLRGYNYVGPGNPMDNAPAKGPVDDAAKHHDEGYDEMLRHGDLPYIHGRGADRLMNKEIERPEQEGYIDNPVDALVGNAIRGILGLVEEAAKT	192	139	1	0	0.00074579	0.000618374	0.829153
AFM45166.1	QDNARGLVLPGTNYVGPGNELQAGPPQSAVDSAARMHDFRYSQLAKLGINPYTHWTVADEELLKNIKNETGFQAQVVKDYFTLKGAAAPVLGLVEEAAKT	240	224	1	0	0.000932238	0.000996517	1.06895
AFM45181.1	QDNARGLVLPDTNYVGPGNELQAGPPQSAVDSAARIHDFRYSQLAKLGINPYTHWTVADEELLKNIKNETGFQAQVVKDYFTLKGAAAPVLGLVEEAAKT	507	424	1	0	0.00196935	0.00188626	0.957809
AFM45202.1	QDNARGLVLPGTNYVGPGNELQAGPPQSAVDSAARIHDFRYSQLAKLGINPYTHWTVADEELLKNIKNETGFQTQVVKDYFTLKGAAAPVLGLVEEAAKT	366	307	1	0	0.00142166	0.00136576	0.960679
AFM45238.1	QDNARGLVLPGTNYVGPGNELQAGPPQSAVDSAARIHDFRYSQLAKLGINPYTHWTVADEELLTNIKNETGFQAQVVKDYFTLKGAAAPVLGLVEEAAKT	396	387	1	0	0.00153819	0.00172166	1.11927
AFM45295.1	QDNARGLVLPGTNYVGPGNELQAGPPQSAVDSAARIHDFRYSQLAKLGINPYTYWTVADEELLKNIQNETGFQAQVVKDYFTLKGAAAPVLGLVEEAAKT	308	268	1	0	0.00119637	0.00119226	0.996564
AFM73858.1	QDNARGLVLPGYTYVGPGNHLDNAPAKGPVDEAAKHHDERYDEMLRHGDLPYIHGRGADRLMNKEIERAEQEGKIDNPVDALVGNAIRGILGLVEEAAKT	374	354	1	0	0.00145274	0.00157485	1.08406
AFN44278.1	QDNARGLVLPGYNYLGPFNQDFSKKPTNPSDKAARKHDLEYNKLIKQGHNPYWNYNHADEDFIKETDQATDWGGKFGNFVFRAKRALAPELGLVEEAAKT	124	113	1	0	0.000481656	0.000502707	1.0437
AFO62689.1	QDNARGLVLPGYRYVGPGNPLDAGEPRGPVDAIAKKHDERYDELIKHGHIPYIQGRGADSLMGKELADAEEAGKILDRYDQLVANAARGLLGLVEEAAKT	228	232	1	0	0.000885626	0.00103211	1.1654
AFO62691.1	QDNARGLVLPGYRYVGPGNPLDAGEPRGPVDAIAKKHDERYVELIKHGHIPYIHGRGADTLMGKELADAEEAGKILDSYDQLVANAARGLLGLVEEAAKT	352	378	1	0	0.00136728	0.00168162	1.2299
AFO62697.1	QDNARGLVLPGYRYVGPGNPLDAGEPRGPVDAIANEHDERYDELIKHGHIPYIHGRGADTLMGKELADAEEAGKILDSYDQLVANAARGLLGLVEEAAKT	265	267	1	0	0.00102935	0.00118781	1.15395
AFU93180.1	QDNARGLVLPGHRYTGPGNPLPHGAPRNEIDLSAAKHDIRYKQYSRYGHWPYIWAPYIDKKMQEDIREIVKKGLGLEGKLLGNLISALWQLGLVEEAAKT	413	425	1	0	0.00160423	0.00189071	1.17858
AFV25457.1	QDNARGLVLPGYKYLGPGNSLNQGEPTNPSDAAAKEHDEAYDKYIKSGKNPYFYFSAADEKFIKETEHAKDYGGKIGHYFFRAKRAFAPKLGLVEEAAKT	200	137	1	0	0.000776865	0.000609477	0.784534
AFV25459.1	QDNARGLVLPGYKYLGPGNSLDQGEPTNPSDAAAKEHDEAYDKYIKSGKNPYFYFSAADEKFIKETEYAKDYGGKIGHYFFRAKRAFAPKLGLVEEAAKT	274	174	0.0105539	1.97659	0.0010643	0.00077408	0.72731
AFV67812.1	QDNARGLVLPGYKYLGPGNDLDQGEPTNPSDAAAKEHDEAYSKYQASGKNPYLYFSPADQRFIDQTQDAKDWGGRIGHYFFRAKKAIAPTLGLVEEAAKT	364	326	1	0	0.00141389	0.00145029	1.02574
AFY23247.1	QDNARGLVLPGYRYLGPFNPLDNGEPVNNADRAAQLHDHAYSELIKSGKSPYLYFNKADEKFIDDLKDDWSIGGIIGSSFFKIKRAVAPALGLVEEAAKT	422	433	1	0	0.00163919	0.0019263	1.17516
AGA15927.1	QDNARGLVLPGYNYLGPFNGLDKGEPVNRADAVAREHDISYNEQLQAGDNPYLKYNHADAEFQEKLKDDTSFGGNLGKAIFQAKKRVLEPLGLVEEAAKT	269	189	0.637328	0.195637	0.00104488	0.000840811	0.804694
AGA19588.1	QDNARGLVLPGHRYLGPFNPIENGEPVNAADAAARRHDLKYDQYLKEGKNPYLYFNKADSDFLEDFESDRFSAGGSERACLDSNERSHRRLGLVEEAAKT	144	97	1	0	0.000559343	0.000431527	0.77149
AGC92300.1	QDNARGLVLPGYKYLGPFNPLENGEPVNKADRAAQAHDKSYSELIKSGKNPYLYFNKADEKFINDLKNDWSLGGIIGSSFFKLKRAVAPALGLVEEAAKT	306	281	1	0	0.0011886	0.00125009	1.05173
AGF85785.1	QDNARGLVLPGYKYLGPFNPLDNGEPVNKADSVAREHDLAYSKYLEAGKNPYLNFNKADQKFIDDLKGDSSIGGFVGKSVFTLKKHLFPHLGLVEEAAKT	124	142	1	0	0.000481656	0.00063172	1.31156
AGG53768.1	QDNARGLVLPGYKYLGPGNGLDKGPPVNKADSVALEHDKAYDQQLKAGDNPYIKFNHADQEFIDNLQGDTSFGGNLGKAVFQAKKRILEPLGLVEEAAKT	120	77	1	0	0.000466119	0.000342553	0.734904
AGI62174.1	QDNARGLVLPGYKYLGPGNALDQGEPTNPSDAAAKEHDEAYDQYIKSGKNPYLYFSPADQRFIDQTKDAKDWGGKVGHYFFRTKRAFAPKLGLVEEAAKT	116	98	1	0	0.000450582	0.000435976	0.967585
AGJ52193.1	QDNARGLVLPGYNYLGPFNPLENGDPVNKADEAAKKHDQAYNNYINKGLNPYLNFNKGDQDFIDSLQSDSSVGGNFARAVFHLKKQIAPALGLVEEAAKT	138	102	1	0	0.000536037	0.000453771	0.846529
AGK45550.1	QDNARGLVLPGYKYLGPGNALDQGEPTNPSDAAAKEHDEAYSKYLESGKNPYLYYNPADATFIDKTKDAKDWGGRLGHYFFRVKRAIAPSLGLVEEAAKT	251	248	1	0	0.000974966	0.00110329	1.13162
AGL08694.1	QDNARGLVLPGYRYLGPFNPLDNGEPVNIADRAAQLHDHAYSELIKSGKNPYLYFNKADEKFIDDLKDDWSIGGIIGSSFFKIKRAVAPALGLVEEAAKT	208	153	1	0	0.00080794	0.000680656	0.84246
AGL08696.1	QDNARGLVLPGYRYLGPFNPLDNGEPVNNADRAAQLHDHAYSELIKNGKNPYLYFNKADEKFIDDLKDDWSIGGIIGSSFFKIKRAVAPALGLVEEAAKT	368	364	1	0	0.00142943	0.00161934	1.13286
AGL97806.2	QDNARGLVLPGYNYLGPFNAEYNGEPRNPSDRAAKRHDAGYKMLLEQGHNPYTSYNNADEDSLPLWGDDYGGRIANAVFRTKRKLADAGYLGLVEEAAKT	246	230	1	0	0.000955544	0.00102321	1.07081
AGM20581.1	QDNARGLVLPAYRYVGPGNPLDSGEPRGPVDAIAKKHDEQYDELIKHGHIPYLHRRGADTLMGKELADAEEAGKILDRYDQLVANAARGLLGLVEEAAKT	491	615	0.0229772	1.6387	0.0019072	0.00273597	1.43455
AGM20583.1	QDNARGLVLPGYRYVGPGNPLDAGEPRGPVDAIAKKHDERYDQLIKHGHIPYIHGRGADTLMGKELADAEEAGKILDSYDQLVANAARGLLGLVEEAAKT	800	828	1	0	0.00310746	0.00368355	1.18539
AGM20584.1	QDNARGLVLPGYRYVGPGNPLDAGEPRGPVDAIAKKHDERYDELIKHGHIPYIHRRGADTLMGEELADAEEAGKILDSYDQLVANAARGLLGLVEEAAKT	325	215	0.0116835	1.93243	0.00126241	0.000956478	0.757663
AGM20585.1	QDNARGLVLPGYRYVGPGNPLDAGEPRGPVDAIAKKHDEQYDDLIKHGLIPYIHGRGADSLMGKELADAEEAGKILDRYDQLVANAARGLLGLVEEAAKT	136	118	1	0	0.000528268	0.000524951	0.99372
AGM20586.1	QDNARGLVLPGYRYVGPGNPLDAGEPRGPVDAIAKKHDERYDELIKHGHIPYIHGRGADSLMGENLADAEEAGNILDSYDQLVANAARGLLGLVEEAAKT	235	195	1	0	0.000912816	0.000867503	0.950359
AGM20589.1	QDNARGLVLPGYRYVGPGNPLDAGEPRGAVDAIAKKHDEWYDELIKHGHIPYIHRRGADTLMGKELADAEEAGKILDSYDQLVANAARGLLGLVEEAAKT	277	331	1	0	0.00107596	0.00147253	1.36858
AGM20590.1	QDNARGLVLPGYRYVGPGNPLDGGEPSGPVDAIAKNHDERYDELIKHGHIPYIHGRGADSLMGKELADDEEAGKILDRYDQLVANAARGLLGLVEEAAKT	593	540	1	0	0.0023034	0.00240232	1.04294
AGM20591.1	QDNARGLVLPGYKYVGPGNPLDAGEPRGPVDAIAKKHDERYDELIKHGHIPYIHGRGADSLMGKELADAEEAGKILDRYDQLVANAARGLLGLVEEAAKT	223	150	0.486037	0.313331	0.000866204	0.00066731	0.770384
AGM20592.1	QDNARGLVLPGYRYVGPGNHLDAGQPRGPVDAIDKKHDERYDELIKHGHIPYIHGRGADTLMGKELADAEEAGKILDSYDQLLANAARGLLGLVEEAAKT	250	240	1	0	0.000971081	0.0010677	1.09949
AGM20593.1	QDNARGLVLPGYRYVGPGNPLNAGEPRGPVDAIAMKHDERYDELIKHGHIPYIHGRGADNLMGKELADAEEAGKILDRYDQLVANAARGLLGLVEEAAKT	378	337	1	0	0.00146827	0.00149922	1.02108
AGM20596.1	QDNARGLVLPGYRYVGPGNPLDAGEPRGPVDAIAKKHDERYDELIKHGHIPYIHGRGADSLMGKELADAKEAGKILDRYDQLVANAARGLLGLVEEAAKT	254	218	1	0	0.000986619	0.000969824	0.982978
AGM20597.1	QDNARGLVLPGYRYVGPGNPLDAGEPRGPVDAIAKKHDERYDEFIKHGHIPYIHGRGADTLMGKELADPEEAGKILDSYDQLVANAARGLLGLVEEAAKT	350	287	1	0	0.00135951	0.00127679	0.93915
AGM20599.1	QDNARGLVLPGYRYVGPGNPLDAGEPRGPVDAIAKKHDERYDEVIKHGRIPYIHRRGADSLMGKELADAEEAGKILDRYDQLVANAARGLLGLVEEAAKT	693	517	0.00573153	2.24173	0.00269184	0.0023	0.854434
AGM20602.1	QDNARGLVLPGYRYVGPGNPLDAGEPRGPVDAIAKKHDERYDELIRHGHIPYIHGRGADTLMGKELADAEEAGKILDSYDQLVANAARGLLGLVEEAAKT	337	241	0.282933	0.548317	0.00130902	0.00107215	0.819046
AGM20621.1	QDNARGLVLPGYNYVGPGNPLDNAPAKGPVDEAAKHHDERYDEMLRHGDLPYIHGRGADRLMNKEIERAEQEGKIDNPVDALVGNAIRGILGLVEEAAKT	496	519	1	0	0.00192663	0.00230889	1.19841
AGM20663.1	QDNARGLVLPGYRYVGPGNPLDGGEPRGPVDAIAKKHDERYDELIKHGHIPYIHGRGADSLMGKELADAEEAGKILDRYDQLVANAARGLLGLVEEAAKT	230	173	1	0	0.000893395	0.000769631	0.861468
AGM46813.1	QDNARGLVLPGYRYVGPGNPLDAGEPRGPVDAIAKKHDERYDELIKHGHIPYIHRRGADTLMGKELADAEEAGKILDSYDQLVANAARGLLGLVEEAAKT	385	310	1	0	0.00149547	0.00137911	0.922193
AGM46814.1	QDNARGLVLPGYRYVGPGNPLDAGEPRGPVDAIAKKHDERYDELIKHGHIPYIHGRGADSMMGKELADAEEAGKILDSYDQLVANAARGLLGLVEEAAKT	146	137	1	0	0.000567111	0.000609477	1.0747
AGM46816.1	QDNARGLVLPGYRYVGPRNHLDAGEPSGPVDAIAKKHDERYDELIKHGHIPYIHGRGADSMMGKELADAEEAGKILDSYDQLVANAARGLLGLVEEAAKT	62	44	1	0	0.000240828	0.000195744	0.812797
AGO32183.1	QDNARGLVLPGYKYLGPGNSLNRGQPTNQIDEDAKEHDEAYDKAKTSQEVSQADNTFVNKALDHIVNAINLKETPGNAFGAAIGAIGIGTLGLVEEAAKT	262	234	1	0	0.00101769	0.001041	1.02291
AGO32202.1	QDNARGLVLPGTDFVGPGNPIDPKPARSETDQIAKEHDLGYEDLLHRAKSQYFSEEDFKTEVYKLDDEAIHRFSEEYQKSGTWQAFVGKYLGLVEEAAKT	174	174	1	0	0.000675873	0.00077408	1.1453
AGS15047.1	QDNARGLVLPGHKYLGPFNPIENGEPVNAADAAARRHDLKYDQYLKEGKNPYLYFNKADSDFLEDLESDRSFGGWIGKGVFGLKRAIAPTLGLVEEAAKT	462	427	1	0	0.00179456	0.00189961	1.05854
AGS15087.1	QDNARGLVLPGYNYLGPFNPLENGDPVFNADEAAQNHDQAYNKYINKGLNPYLKFNKGDQDFIDSLQSDSSVGGNFARAVFHLKKQIAPALGLVEEAAKT	126	116	1	0	0.000489425	0.000516053	1.05441
AGT28118.1	QDNARGLVLPGTNYVGPGNELQAGPPQSAVDSAARIHDFRYSQLAKLGINPYTHWTVADEELLKNIKNESGFQAQVVKDYFTLKGAAAPVLGLVEEAAKT	376	346	1	0	0.00146051	0.00153926	1.05392
AGT28160.1	QDNARGLVLPGTNYVGPGNELQTGPPQSAVDSAARIHDFRYSQLAKLGINPYTHWTVADEELLKNIKNETGFQAQVVKDYFTLKGAAAPVLGLVEEAAKT	443	405	1	0	0.00172076	0.00180174	1.04706
AGU69466.1	QDNARGLVLPGYNYLGPGNTDFSKEPTNLSDQAARDHDLEYNKLIQQGHNPYWNFNQADQDFIDRTNQATDWGGKVGNFVFKTKKLIAPDLGLVEEAAKT	203	189	1	0	0.000788518	0.000840811	1.06632
AGU69470.1	QDNARGLVLPGYNYLGPGNTDFSKEPTNLSDQAARDHDLEYNKLIQQGHNPYWNFNQADQNFIDQTNQASDWGGKVGNFVFKAKKLVTPELGLVEEAAKT	100	100	1	0	0.000388432	0.000444874	1.1453
AHB59731.1	QDNARGLVLPGHRYTGPGNPLPHGAHRNEIDLSAAKHDIRYKQYSRYGHWPYIWAPYIDKKMQEDIREIVKKGLGLEGKLLGNLISALWQLGLVEEAAKT	397	363	1	0	0.00154208	0.00161489	1.04722
AHK26971.1	QDNARGLVLPGYNYLGPFNPLENGDPVNKADEAAKKHDLAYNKYINKGLNPYLNFNKGDQDFIDSLQSDSSLGGNFAKAVFHIKKQIAPALGLVEEAAKT	177	95	0.00231951	2.6346	0.000687525	0.00042263	0.614711
AHK26986.1	QDNARGLVLPGYNYLGPFNPLENGDPVNKADEAAKKHDQAYNNYINKGLNPYLKFNKGDQDFINSLQSDSSVGGNFARAVFHLKKQIAPALGLVEEAAKT	168	137	1	0	0.000652567	0.000609477	0.933969
AHK27016.1	QDNARGLVLPGYNYLGPFNPLDNGNPVNKADEAAKKHDLAYNNYINKGLNPYLKFNKGDQDFIDSLQSDSSLGGNFAKAVFHIKKQIAPALGLVEEAAKT	283	256	1	0	0.00109926	0.00113888	1.03604
AHK27078.1	QDNARGLVLPGYNYLGPFNPLENGDPVNKADEAAKKHDQAYNKYINKGLNLYLKFNKGDQDFIDSLQSDSSVGGNFARAVFHIKKQIAPALGLVEEAAKT	143	84	0.225503	0.646847	0.000555458	0.000373694	0.672766
AHK27079.1	QDNARGLVLPGYNYLGPFNPLDNGDPVNKADEAAKKHDLAYNKYINKGLNPYLNFNKGDRDFIDSSQSDSSLGGNFAKAVFHIKKQIAPALGLVEEAAKT	239	190	1	0	0.000928354	0.00084526	0.910493
AHK27082.1	QDNARGLVLPGYNYLGPFNPLENGDPVNKADEAAKKHDQAYNNYINKGLNPYLTFNKGDQDFIDSLQSDSSVGGNFARAVFHLKKQIAPALGLVEEAAKT	178	164	1	0	0.00069141	0.000729593	1.05522
AHK27086.1	QDNARGLVLPGYNYLGPFNPLDNGDPVNKADEAAKKHDLAYNNYINKGLNPYLKFNKGDQDFIDSLQSDSSLGGNSAKAVFHIKKQIAPALGLVEEAAKT	328	311	1	0	0.00127406	0.00138356	1.08594
AHK27088.1	QDNARGLVLPGYNYLGPFNPLENSDPVNKADEAAKKHDQAYNNYINKGLNPYLKFNKGDQDFIDSLQSDSSVGGNFARAVFHLKKQIAPALGLVEEAAKT	218	173	1	0	0.000846783	0.000769631	0.908888
AHK27091.1	QDNARGLVLPGYNYLGPFNPLENGDPVNKADEAAKKHDQAYNNYINKGLNPYLNFNKGDQDFIDSLQSDSSVGGNFARAVFHIKKQIAPALGLVEEAAKT	274	240	1	0	0.0010643	0.0010677	1.00319
AHK27094.1	QDNARGLVLPGYNYLGPFNPLENGDPVNKADEAAKKHDQAYNDYINKGLNPYLKFNKGDQDFIDSLQSDSSVGGNFARAVFHLKKQIAPALGLVEEAAKT	187	167	1	0	0.000726369	0.000742939	1.02281
AHK27095.1	QDNARGLVLPGYNYLGPFNPLDNGDPVNKADEAAKKHDLAYNKYINKGLNPYLNFNKGDQDFIDSLQSDSSLGGNLARAVFHIKKQIAPALGLVEEAAKT	282	213	1	0	0.00109538	0.000947581	0.86507
AHK27096.1	QDNARGLVLPGYNYLGPFNPLENGDPVNKADEAAKKHDQAYNNYINKGLNPYLKFNKGDQDFIDSLQSDSSVGGNFARAVLHLKKQIAPALGLVEEAAKT	242	247	1	0	0.000940007	0.00109884	1.16897
AHK27097.1	QDNARGLVLPGYNYLGPFNPLENGDPVNKADEAAKKHDQAYNTYINKGLNPYLKFNKGDQDFIDSLQSDSSVGGNFARAVFHLKKQIAPALGLVEEAAKT	124	97	1	0	0.000481656	0.000431527	0.895924
AHK27102.1	QDNARGLVLPDYNYLGPFNPLENGDPVNKADEAAKKHDQAYNNYINKGLNPYLKFNKGDQDFIDSLQSDSSVGGNFARAVFHLKKQIAPALGLVEEAAKT	226	199	1	0	0.000877857	0.000885298	1.00848
AHK27106.1	QDNARGLVLPGYNYLGPFNPLENGGPVNKADEAAKKHDQAYNNYINKGLNPYLKFNKGDQDFIDSLQSDSSVGGNFARAVFHLKKQIAPALGLVEEAAKT	229	165	1	0	0.00088951	0.000734041	0.825219
AHK27108.1	QDNARGLVLPGYNYLGPFNPLDNGDPVNKADEAAKKHDLAYNKYINKGLNPYLKFNKGDQDFIDSLQSDSSVGGNFARAVFHLKKQIAPALGLVEEAAKT	171	92	0.00371229	2.43036	0.00066422	0.000409284	0.616187
AHK27111.1	QDNARGLVLPGYNYLGPFNPLENGDPVNKADEAAKKHDLAYNKYINKGLNPYLKFNKGDQDFIDSLQSDSSLGGNFAKAVFHIKKQIAPALGLVEEAAKT	334	197	2.16298e-05	4.66495	0.00129736	0.000876401	0.675524
AHK27112.1	QDNARGLVLPGYNYLGPFNPLENGDPVNKADEAAKKHDLAYNNYINKGLNPYLKFNKGDQDFIDSLQSDSSLGGNFAKAVFHIKKQIAPALGLVEEAAKT	231	163	1	0	0.000897279	0.000725144	0.808159
AHK27113.1	QDNARGLVLPGYNYLGPFNPLENGDPVNKADEAAKKHDLAYNKYINKGLNPYLNFNKGDQDLIDSLQSDSSLGGNFAKAVFHIKKQIAPALGLVEEAAKT	142	108	1	0	0.000551574	0.000480463	0.871077
AHK27116.1	QDNARGLVLPGYNYLGPFNPLENGNPVNKADEAAKKHDQAYNNYINKGLNPYLKFNKGDQDFIDSLQSDSSVGGNFARAVFHLKKQIAPALGLVEEAAKT	154	96	0.60457	0.218554	0.000598186	0.000427079	0.713956
AHK27119.1	QDNARGLVLPGYNYLGPFNPLENGDPVNKADEAAKKHDQAYNKYIEKGLNPYLKFNKGDQDFIDSLQSDSSVGGNFARAVFHLKKQIAPALGLVEEAAKT	193	153	1	0	0.000749675	0.000680656	0.907936
AHK27120.1	QDNARGLVLPGYNYLGPFNPLENGDPVNKDDEAAKKHDQAYNKYINKGLNPYLKFNKGDQDFIDSLQSDSSVGGNFARAVFHLKKQIAPALGLVEEAAKT	335	313	1	0	0.00130125	0.00139245	1.07009
AHK27122.1	QDNARGLVLPGYNYLGPFNPLENGDPVNKADEAAKKHDQAYNTYINKGLNPYLNFNKGDQDFIDSLQSDSSVGGNFARAVFHLKKQIAPALGLVEEAAKT	265	201	1	0	0.00102935	0.000894196	0.868703
AHK27125.1	QDNARGLVLPGYNYLGPFNPLENGDPVNKADEAAKEHDLAYNNYINKGLNPYLKFNKGDQDFIDSLQSDSSLGGNFAKAVFHIKKQIAPALGLVEEAAKT	171	134	1	0	0.00066422	0.00059613	0.89749
AHK27127.1	QDNARGLVLPGYNYLGPFNPLDNGDPVNKADEAAKKHDLAYNKYINKGLNPYLNFNKGDQDFIDSLQSDSSLGGNFAKAVFHIKKQIAPVLGLVEEAAKT	185	166	1	0	0.0007186	0.00073849	1.02768
AHK27128.1	QDNARGLVLPGYNYLGPFNPLENGDPVNKADEAAKKHDQAYNKYINKGLNPYLNFNKGDQDFIDSLQSDSSVGGNFARAVFHIKKQIAPALGLVEEAAKT	124	64	0.0305769	1.51461	0.000481656	0.000284719	0.591125
AIC33859.1	QDNARGLVLPGYNYVGPGNPLDSGPPQGPVDEAAKHHDERYAEMIEHGDIPYLHGHGADRLMNKELEEKERRGDITHLTDVVVGNAIRGLLGLVEEAAKT	434	266	2.65139e-06	5.57653	0.0016858	0.00118336	0.701961
AIC77179.1	QDNARGLVLPGYKYLGPGNDLDQGEPTNPSDAAAKQHDEAYDQYIKSGKNPYFYFSPADQRFIDQTKDAKDWGGKVGHYFFRTKKAFAPKLGLVEEAAKT	161	110	1	0	0.000625376	0.000489361	0.782506
AID68235.1	QDNARGLVLPGYRYLGPFNPLDNGEPVNNADRTAQLHDHAYSEPIKSGKNPYLYFNKADEKFIDDLKDDWSIGGIIGSSFFKIKRAVAPALGLVEEAAKT	229	168	1	0	0.00088951	0.000747387	0.840223
AID68239.1	QDNARGLVLPGYRYLGPFNPLDNGEPVNNADRAAQLHDHAYSKLIKSGKNPYLYFNKADEKFIDDLKDDWSIGGIIGSSFFKIKRAVAPALGLVEEAAKT	356	263	0.772051	0.112354	0.00138282	0.00117002	0.84611
AIF74202.1	QDNARGLVLPGYNYLGPGNTDFSKEPTNLSDQAARDHDVEYNKLIQQGHNPYLYFNHADQDFIDQTNQASDWGGKFGNFIFKAKKAVAPELGLVEEAAKT	197	143	1	0	0.000765212	0.000636169	0.831363
AIF74206.1	QDNARGLVLPGYNYLGPGNTDFSKEPTNLSDQAARDHDLEYNKLIQQGHNPYWNFNQADQDFIDKTNQASDWGGKVGNFVFKTKKLIAPDLGLVEEAAKT	193	128	0.786518	0.104292	0.000749675	0.000569438	0.75958
AIF74215.1	QDNARGLVLPGYKYLGPFNPLDNGKPVNKADEAAQRHDRAYDQYLSENKNPYLYFNKADSDFLEDLESDKSFGGWIGRTVFGVKRAIAPSLGLVEEAAKT	163	126	1	0	0.000633145	0.000560541	0.885327
AIF74218.1	QDNARGLVLPGYKYLGPFNSLDNGEPVNAADKAARDHDFAYQSYIEKGQNPYLNFNKADLQFIDDLRNDWSFGAIVGSAAFKAKQAIAPSLGLVEEAAKT	462	383	1	0	0.00179456	0.00170387	0.949462
AIF74221.1	QDNARGLVLHRYRYLGPGNDLDSGEPTNQSDKAARDHDHQYAKYLANNQNPYLYYNSADEQFIKRTDGATDWGGRLGNLIFRGKRLIAPRLGLVEEAAKT	204	170	1	0	0.000792402	0.000756285	0.95442
AIF74225.1	QDNARGLVLPGYKYLGPFNPLDNGEPVNGADRAAKKHDEAYERYLSQNKNPYLYFNKADSDFLEDLESDKSFGGWIGRTVFGAKRAIAPSLGLVEEAAKT	302	282	1	0	0.00117307	0.00125454	1.06946
AIF74238.1	QDNARGLVLPGYKYLGPFNPLDNGEPVNKADEAARTHDFAYSAYLKSGINPYFKFNKADQKFIDDLRHDNSFGGAIGRGFFSLKRTLFPHLGLVEEAAKT	329	271	1	0	0.00127794	0.00120561	0.943397
AIF74241.1	QDNARGLVLPGYKYLGPFNSLTHGKPTSKADEAARRHDLHYNDLIREGHNPYINFNEADVNLIKDLETDNSIGGFLARNVFKAKRAIAPALGLVEEAAKT	194	163	1	0	0.000753559	0.000725144	0.962292
AIF74246.1	QDNARGLVLPGYRYLGPGNSLDRGEPVNESDAAAQVHDHKYNNYLKQGKNPYLNFNKADQEFLDKTKGAKDWGGKLGHFVFKVKKRFLPHLGLVEEAAKT	150	93	0.623396	0.205236	0.000582649	0.000413732	0.710089
AIH14831.1	QDNARGLVLPGHRYLGPFNPIENGEPVNAADAAARRHDLKYDQYLKEGKNPYLYFNKADSDFLEYLESDRSFGGWIGKGVFGLKRAIAPTLGLVEEAAKT	89	86	1	0	0.000345705	0.000382591	1.1067
AII82175.1	QDNARGLVLPGTNYVGPGNELQAGPPQSAVDSAARIHDFRYSQLAKLGINPYTHWTVADEELLKNIKNETGFQAQAVKDYFTLKGAAAPVLGLVEEAAKT	369	334	1	0	0.00143332	0.00148588	1.03667
AII82256.1	QDNARGLVLPGFRYLGPFNPLNNGKPINEVDKVAQKHDKAYDSYIKAGVNPYLHFNKADSDFIDSLSTDSSVAGWLGKSTFKLKRLLAPHLGLVEEAAKT	351	358	1	0	0.0013634	0.00159265	1.16815
AIS74859.1	QDNARGLVLPGTNYVGPGNELQAGPPQSAVDSAARIHDFRYSQLAKLGINPYTHWTVADEELLKNIKNETGFQAQVVKEYFTLKGAAAPVLGLVEEAAKT	321	326	1	0	0.00124687	0.00145029	1.16314
AIT18930.1	QDNARGLVLPGYNYLGPGNDLDAGEPTNKSDAAARKHDFAYSAYLKQGLDPYWNFNKADEKFIRDTEGATDWGGRLGHWIFRAKKHILPHLGLVEEAAKT	321	388	1	0	0.00124687	0.00172611	1.38436
AIT71974.1	QDNARGLVLPYHNYLGPGSDNFKKQPIDEDDAIARSHDLDYNKASSDNDIFKADKQARDEFFGSFVHSGNLHSLVGGLGLGAKNLVEEHVLGLVEEAAKT	223	260	1	0	0.000866204	0.00115667	1.33533
AIU47673.1	QDNARGLVLPGYNYLGPFNQDFNKKPTNPSDNAARKHDLEYNKLIKQGHNPYWNYNHADEDFIKETDQATDWGGKFGNFVFRAKRALAPELGLVEEAAKT	115	79	1	0	0.000446697	0.00035145	0.786774
AIU47684.1	QDNARGLVLPGYNYLGPFNQDFNKKPTNPSDKAARKHDLEYNKLIKQGHNPYWNYNHADEDFIKETDQATDWGGKFGNFVFRAKRALAPELGLVEEAAKT	129	90	1	0	0.000501078	0.000400386	0.79905
AIU56921.1	QDNARGLVLPGYNYLGPFNGLDKGEPVNRADAVAREHDISYNEQLQVGDNPYLKYNHADAEFQEKLKDDTSFGGNLGKAIFQAKKRVLEPLGLVEEAAKT	287	189	0.0314259	1.50271	0.0011148	0.000840811	0.754225
AIU56930.1	QDNARGLVLPGYNYLGPFNGLDKGEPVNRADEVAREHDISYNEQLQAGDNPYLKYNHADAEFQEKLADDTSFGGNLGKAIFQAKKRVLEPLGLVEEAAKT	225	199	1	0	0.000873973	0.000885298	1.01296
AIU56933.1	QDNARGLVLPGYNYLGPFNGLDKGEPVNRADAVAREHDISYNEQLQAGDNPYLKYNHADAEFQEKLADDTSFGGNLGKAIFQAKKRVLEPLGLVEEAAKT	88	82	1	0	0.000341821	0.000364796	1.06722
AIW65518.1	QDNARGLVLPGYKYLGPGNSLDQGEPTNPSDAAAKEHDEAYAAYLRSGKNPYLYFSPADQRFIDQTKDAKDWGGKIGHYFFRDKKAIAPVLGLVEEAAKT	245	192	1	0	0.00095166	0.000854157	0.897545
AIW67507.1	QDNARGLVLPGYKYLGPGNSLDQGEPTNPSDAAAKEHDEAYATYLRSGKNPYLYFSPADQRFIDQTKDAKDWGGKIGHYFFRAKKAIAPVLGLVEEAAKT	279	284	1	0	0.00108373	0.00126344	1.16583
AIW67515.1	QDNARGLVLPGYKYLGPGNSLDQGEPTNPSDAAAKEHDETYAAYLRSGKNPYLYFSPADQRFIDQTKDAKDWGGKIGHYFFRAKKAIAPVLGLVEEAAKT	403	409	1	0	0.00156538	0.00181953	1.16236
AIX96901.1	QDNARGLVLPGYNYVGPGNPLDSGSPQGPVDEAAKHHDERYAEMIEHGDIPYLHGHGADRLMNKELEEKERRGDITHLADVVVGNAIRGLLGLVEEAAKT	329	306	1	0	0.00127794	0.00136131	1.06524
AIY27467.1	QDNARGLVLPGHRYLGPFNPIENGEPVNAADAAARGHDLKYDQYLKEGKNPYLYFNKADSDFLEDLESDRSFGGWIGKGVFGLKRAIAPTLGLVEEAAKT	176	116	1	0	0.000683641	0.000516053	0.75486
AJE25860.1	QDNARGLVLPGHRYVGPGGELPAGRPMSKLDEIAARHDIGYHTEIKHGHNPYYWYNFYDEQMIEDINENLDQIAKEGESWLANFILATWKLGLVEEAAKT	353	300	1	0	0.00137117	0.00133462	0.973347
AJE25863.1	QDNARGLVLPGYKYLGPGNGLDKGDPVNFADEVAREHDLSYQKQLEAGDNPYLKYNHADAEFQEKLASDTSFGGNLGKAVFQAKKRLLEPLGLVEEAAKT	158	127	1	0	0.000613723	0.000564989	0.920593
AJE63439.1	QDNARGLVLPGYKYLGPFNPLENGEPVNKADRAAQVHDKSYSELIKSGKNPYLYFNKADEKFIDDLKNDWSLGGIIGSSFFKLKRAVAPALGLVEEAAKT	189	169	1	0	0.000734137	0.000751836	1.02411
AJE63443.1	QDNARGLVLPGYKYLGPFNPLENGEPVNKADRAAQIHDKSYSELIKSGKNPYLYFNKADEKFIDDLKNDWSLGGIIGSSFFKLKRAVAPALGLVEEAAKT	108	87	1	0	0.000419507	0.00038704	0.922606
AJT39527.1	QDNARGLVLPGYRYVGPGNPLDAGEPRGPVDAIAKKHDERYDELIKHGHIPYIHGRGADSLMGKELADAEEAGKILDRYDQLVANAARGLLGLVEEAAKT	252	207	1	0	0.00097885	0.000920888	0.940786
AKG54770.1	QDNARGLVLPGYRYLGPFNPADNGKPVNSADEAARSHDLAYQSYLDAGVNPYFSYNKADSDFIESLAHDSSFGGWLGRSAFGLKKLLAPHLGLVEEAAKT	592	567	1	0	0.00229952	0.00252243	1.09694
AKG54776.1	QDNARGLVLPGYRYLGPFNPADNGEPVNSADEAARPHDLAYQSYLDAGVNPYFSYNKADSDFIESLAHDSSFGGWLGRSAFGLKKLLAPHLGLVEEAAKT	393	346	1	0	0.00152654	0.00153926	1.00833
AKG54781.1	QDNARGLVLPGYKYLGPFNPADNGEPVNSADEAARSHDLAYQSYLDAGVNPYFSYNKADSDFIESLAHDSSFGGWLGRSAFGLKRLLAPHLGLVEEAAKT	267	252	1	0	0.00103711	0.00112108	1.08096
AKG93611.1	QDNARGLVLPGYRYLGPFNPLDNGKPVNNADRAAQLHDHAYSELIKSGKNPYLYFNKADEKFIDDLKDDWSIGGIIGSSFFKIKRAVAPALGLVEEAAKT	512	461	1	0	0.00198877	0.00205087	1.03122
AKG93625.1	QDNARGLVLPGYRYLGPFNPLDNDEPVNNADRAAQLHDHAYSELIKSGKNPYLYFNKADEKFIDDLKDDWSIGGIIGSSFFKIKRAVAPALGLVEEAAKT	257	187	1	0	0.000998271	0.000831913	0.833354
AKG93781.1	QDNARGLVLPGYRYLGPFNPLDNGEPVNNADRAAQSHDQAYSELIKSGKNPYLYFNKADEKFIDDLKDDWSIGGIIGSSFFKIKRAVAPALGLVEEAAKT	133	115	1	0	0.000516615	0.000511605	0.990301
AKM21309.1	QDNARGLVLPGYNYLGPGNTDFDKEPTNLSDQAAKDHDLEYNKLIQQGHNPYWHFNQADQDFIDKTNHAEDWGGKVGNFIFKAKKLLAPELGLVEEAAKT	104	73	1	0	0.00040397	0.000324758	0.803916
AKM49967.1	QDNARGLVLPGYRYLGPGNSLDRGEPVNEADAAAREHDISYNKQLEVGDNPYVKYNHADEKLQSDLQGDVSFGGNAANAVFQAKKRLLEPLGLVEEAAKT	353	261	0.840918	0.0752466	0.00137117	0.00116112	0.846812
AKM49970.1	QDNARGLVLPGYRYLGPGNSLDRGEPVNQADAAAKKHDIEYDKQLQAGDNPYIKYNHADAEFQKDLQGDTSLAGNAANALFQAKKTLLEPLGLVEEAAKT	232	156	0.369325	0.432591	0.000901163	0.000694003	0.770119
AKN50610.1	QDNARGLVLPGKKYCGPGNKVPCGPPKDKVDECSALHDIGYEKLIKEGKWPYGCEGCGADSKMIECLKDDSSLLSSGIKGLWTIKCKVCKLGLVEEAAKT	287	232	1	0	0.0011148	0.00103211	0.925821
AKP16708.1	QDNARGLVLPGYKYLGPFNPLDNGEPVNNADRAAQLHDHAYSKLIKSGKNPYLYFNKADEKFIDDLKDDWSIGGIIGSSFFKIKRAVAPALGLVEEAAKT	333	296	1	0	0.00129348	0.00131683	1.01805
AKP16724.1	QDNARGLVLPGYRYLGPFNPLDNGEPVNNADRTAQLHDHAYSELIKSGKNPYLYFNKADEKFIDDLKDDWSIGGIIGSSFFKIKRAVAPALGLVEEAAKT	236	156	0.182623	0.738444	0.000916701	0.000694003	0.757066
AKU89603.1	QDNARGLVLPGYKYLGPFNGLDKGEPVNEADAAALEHDKAYDQQLKAGDNPYLKYNHADAEFQERLQEDTSFGGNLGRAVFQAKKRVLEPLGLVEEAAKT	174	125	1	0	0.000675873	0.000556092	0.822776
ALE30773.1	QDNARGLVLPGYKYLGPGNGLDKGPPVNKADSVALEHDKAYDQQLKAGDNPYIKFNHADQEFIDNLQGDTSFGGNLGRAVFQAKKRILEPLGLVEEAAKT	219	160	1	0	0.000850667	0.000711798	0.836752
ALJ96706.1	QDNARGLVLPSHHYTGPRNPVPAGKPADPVDESSARHDIRYGQRLKHGDWPYLWGKDLDNAQRDEIIKALHSHVKVGTQLAGNIVRSIWKLGLVEEAAKT	321	329	1	0	0.00124687	0.00146363	1.17385
ALK01952.1	QDNARGLVLPGYNYVGPGNPLDNGPPQGPVDEATKHHDERYDEMLSHGDLPYVHGHGADRLMNIEIERAEKEGRVTGVGDKLLGNLIRGILGLVEEAAKT	157	183	1	0	0.000609839	0.000814119	1.33497
ALK01955.1	QDNARGLVLPGYNYVGPGNPLDNGPPQGPVDEATKHHDERYDEMLSHGDLPYVHGHGADRSMNIEIERAEKEGRVTGVGDKLLGNLIRGILGLVEEAAKT	377	360	1	0	0.00146439	0.00160154	1.09366
ALK02475.1	QDNARGLVLPGYKYLGPGNGLDKGPPVNKADSVALEHDKAYDLQLKAGDNPYIKFNHADQDFIDSLQHDHSFGGNLGKAVFQAKKRILEPLGLVEEAAKT	305	223	1	0	0.00118472	0.000992068	0.837387
ALN66861.1	QDNARGLVLPTHRYVGPGGDLPAGRPMSKLDEIAARHDIGYHTEISHKHNPYYWYNFYDEQMIKEINEHKDQIAKEGESWLANFILATWQLGLVEEAAKT	251	331	0.231357	0.635716	0.000974966	0.00147253	1.51034
ALO18548.1	QDNARGLVLRGYKYLGPGNSLDQGEPTNPSDAAAKEHDEAYAAYLRSGKNPYLYFSPADQRFIDQTKDAKDWGGKIGHYFFRAKKAIAPVLGLVEEAAKT	345	337	1	0	0.00134009	0.00149922	1.11875
ALO18552.1	QDNARGLVLRGYKYLGPGNSLDQGEPTNPSDAAAKEHDEAYAAYLRSGKNPYLYFSPADQRFIDQTKDATDWGGKIGHYFFRAKKAIAPVLGLVEEAAKT	179	160	1	0	0.000695294	0.000711798	1.02374
ALQ33075.1	QDNARGLVLPGTNYVGPGNELQAGPPQSAVDSAARIHDFRYSQLAKLGMNPYTHWTVADEELLKNIKNETGFQAQVVKDYFTLKGAAAPVLGLVEEAAKT	276	219	1	0	0.00107207	0.000974273	0.908774
ALQ33081.1	QDNARGLVLPSTNYVGPGNELQAGPPQSAVDSAARIHDFRYSQLAKLGINPYTHWTVADEELLKNIKNETGFQAQVVKDYFTLKGATAPVLGLVEEAAKT	224	213	1	0	0.000870089	0.000947581	1.08906
ALR87698.1	QDNARGLVLPGYKYLGPFNPLDNGKPINAVDKAAQKHDFAYQSYINKGENPYLNFNKADSDFIEDLKNDSSFAGWLGKSAFRLKRILAPHLGLVEEAAKT	249	179	1	0	0.000967197	0.000796324	0.823331
ALS31343.1	QDNARGLVLPGYKYLGPFNPLDNGEPVNNADRAAQAHDKAYSDLIKSGKNPYLYFNKADEKFIDDLKNDWSAGGIIGSSFFKLKRAVAPALGLVEEAAKT	248	164	0.127	0.896197	0.000963313	0.000729593	0.757379
AMA21669.1	QDNARGLVLPGYKYLGPGNSLDQGEPTNPSDAAAKEHDESYAAYLRSGKNPYLYFSPADQRFIDQTKDAKDWGGKIGHYFFRAKKAIAPVLGLVEEAAKT	250	217	1	0	0.000971081	0.000965375	0.994124
AMB21272.1	QDNARGLVLPGFKYLGPFNPIRSGKAKNRVDQAALRHDYAYDRYIKNKVNPYFKFNKADQILLNDLESDSSVAGYLAKGAFKLKKYLAPDLGLVEEAAKT	170	137	1	0	0.000660335	0.000609477	0.922981
AMB21287.1	QDNARGLVLPGFKYLGPFNPIRSGKAKNRVDQAALRHDYAYDRYIKNKVNPYFKFNKADQTLLNDLESDSSVAGYLAKGAFKLKKYLAPDLGLVEEAAKT	252	159	0.0185475	1.73172	0.00097885	0.000707349	0.722633
AMK92591.1	QDNARGLVLPGYKYLGPGNGLDKGPPVNKADSVALEHDKAYDLQLKAGDNPYTKFNHADQDFIDSLQHDHSFGGNLGKAVFQAKKRILEPLGLVEEAAKT	183	143	1	0	0.000710831	0.000636169	0.894965
AMO03313.1	QDNARGLVLPGYKYLGPGNGLDKGPPVNKADSVALEHDKAYDQQLKAGDNPYIKFNHADREFIDNLQGDTSFGGNLGRAVFQAKKRILEPLGLVEEAAKT	292	307	1	0	0.00113422	0.00136576	1.20414
AMP54150.1	QDNARGLVLPGYKYLGPGNSLDEGEPVNSADAIAKEHDEEYDKAESNEDIFNSDWKAISSFKDDFFNSPSIGNIAGVLGLGTKHILEKSTLGLVEEAAKT	174	129	1	0	0.000675873	0.000573887	0.849105
AMS35091.1	QDNARGLVLPGYNFLGPFNQDFNKEPTNPSDNAAKQHDLEYNKLINQGHNPYWYYNKADEDFIKATNQAPDWGGKFGNFIFRAKKHIAPELGLVEEAAKT	267	238	1	0	0.00103711	0.0010588	1.02091
AMS35099.1	QDNARGLVLPGYNFLGPFNQDFNKEPTNPSDNAAKQHDLEYNKLINQGHNPYWYYNQADEDFIKATNHAPDWGGKFGNFIFRTKKLIAPELGLVEEAAKT	217	175	1	0	0.000842898	0.000778529	0.923633
AMS35103.1	QDNARGLVLPGYNFLGPFNQDFNKEPTNPSDNAAKHHDLEYNKLLNEGHNPYLYYNKADEDFIKATNQAPDWGGKFGNFIFRTKKLIAPELGLVEEAAKT	245	176	1	0	0.00095166	0.000782977	0.822749
ANG55948.1	QDNARGLVLPGHKFIGPGNPVDTEVPVDEDDAIAKEHDEAYATAKNQKDIAIADEQAADKFLSDWQTNANTHSLLGGLGLIGKKHVEQTILGLVEEAAKT	301	286	1	0	0.00116918	0.00127234	1.08823
ANN02912.1	QDNARGLVLPGYKYLGPFNSLFAGKPVNKADEAARRHDLGYTDLLDKGHNPYIYFNDHDEQLIQDLQTDRTFGGILAKSVFSIKKAVAPALGLVEEAAKT	196	141	1	0	0.000761328	0.000627272	0.823918
AOL02440.1	QDNARGLVLPGYRYLGPFNPLDNGEPVNNADRAAQLHDHAYSELIKSGKNPYLYFNKADEKFIDDLKNDWSIGGIIGSSFFKIKRAVAPALGLVEEAAKT	366	285	1	0	0.00142166	0.00126789	0.891836
AOX47654.1	QDNARGLVLPGIRYLGPFNPLDNGKPINKADRAAQKHDQAYNQYLSEGKNPYLYFNKADQDFLEDLESDRSFGGWIGKTVFGAKRAIAPSLGLVEEAAKT	201	186	1	0	0.000780749	0.000827465	1.05983
AOX47659.1	QDNARGLVLPGYRYLGPFNPLDNGKPINKADRAAQKHDHSYNQYLSEGKNPYLYFNKADQDFFEDLESDRSFGGWIGKTVFGAKRAIAPSLGLVEEAAKT	392	286	0.234844	0.62922	0.00152266	0.00127234	0.835605
AOX47664.1	QDNARGLVLPGYRYLGPFNPLDNGKPINKADRAAQKHDQAYNQYLSEGKNPYLYFNKADQDFLEDLESDRSFGGWIGKTVFGAKRAIAPSLGLVEEAAKT	237	161	0.450663	0.346148	0.000920585	0.000716246	0.778034
AOX47674.1	QDNARGLVLPGYKYLGPFNPLDNGKPVNKADRAAQKHDQAYNQYLSEGKNPYLYFNKADQDFLEDLESDRSFGGWIGKTVFGAKRAIAPSLGLVEEAAKT	38	26	1	0	0.000147604	0.000115667	0.783629
AOX47679.1	QDNARGLVLPGYKYLGPFNPLDNGEPVNKADRAAQKHDQAYNQYLSEGKNLYLYFNKADQDFLEDLESDRSFGGWIGKTVFGAKRAIAPSLGLVEEAAKT	69	45	1	0	0.000268018	0.000200193	0.746938
APC23165.1	QDNARGLVLPFSNYIGPGNQLQAGNPQSVVDAAARIHDFRYSELIKLGINPYTHWSVADDELLHNIKNESGFQAQVVRDFFTLKGLFTSTLGLVEEAAKT	399	453	1	0	0.00154985	0.00201528	1.30031
AQN78646.1	QDNARGLVLTLPFSNNIGPGNTPQVPKTIADSIALDHDLAYGKAHHPNDVFSADDAFLNQQKTNFLFNGNPIEKVQSAIGYAGIKLKNTFLGLVEEAAKT	219	188	1	0	0.000850667	0.000836362	0.983184
ARI46484.1	QDNARGLVLPDHRFIGPGNTVDDTPPVDVDDDIALEHDIRYENAQSQQDIQDADRDAANDFLTDAIHNNNPHSVVGYIGLKGKEKIESIILGLVEEAAKT	601	770	0.000293478	3.53242	0.00233448	0.00342553	1.46736
ARQ18924.1	QDNARGLVLPGYKYLGPFNPLNNGKPINHADRAAQAHDKAYDKLIKSGKNPYLYFNKADEKFIDDLKNDWSIGGIIGSSVFKLKRAVAPALGLVEEAAKT	153	131	1	0	0.000594302	0.000582784	0.98062
ARV85907.1	QDNARGLVLHDYIGPGNPIYRGDDKELTSTDRIAKEHDVQYGLISEYAQTKEEVRALTDKADTEGIKKFWNDSRIGEQIFSGNIPDFGSLLGLVEEAAKT	440	506	1	0	0.0017091	0.00225106	1.3171
ARV85919.1	QDNARGLVLPGTDFVGPGNPIDPKPARSETDQIAKEHDLGYEDLLHRAKSQYFTEEDFKTEVYKLDDEAIHRFSEEYQKSEEEEVAPATPLGLVEEAAKT	187	212	1	0	0.000726369	0.000943132	1.29842
ASC49288.1	QDNARGLVLPGYNYLGPFNPLDNGEPVNKADEAAKRHDLAYNQYLNKGLNPYLKFNKADQQLIDDLSDDSSLGGKFARGVFSIKRALAPSLGLVEEAAKT	208	194	1	0	0.00080794	0.000863055	1.06822
ASC49304.1	QDNARGLVLPGYRYLGPFNPLDNGEPVNKADEAAKRHDIAYNKYLNKGLNPYLNFNKADQQLIDDLSDDSSLGGKFARGVFSIKRALAPSLGLVEEAAKT	107	74	1	0	0.000415623	0.000329206	0.79208
ASC49312.1	QDNARGLVLPGYNYLGPFNPLDNGEPVNKADEAAKRHDLAYNQYLNKGLNPYLKFNKADQQLIDDLSNDSSLGGKFARGVFSVKRALAPSLGLVEEAAKT	432	395	1	0	0.00167803	0.00175725	1.04721
ASC49316.1	QDNARGLVLPGYKYLGPFNPLDNGEPVNKADEAAKRHDLAYNQYLNKGLNPYLKFNKADQQLIDDLSDDSSLGGKFARGVFSIKRALAPSLGLVEEAAKT	364	279	1	0	0.00141389	0.0012412	0.877857
ASC49324.1	QDNARGLVLPGYRYLGPFNPLDNGEPVNKADEAAKRHDLAYNQYLNKGLNPYLKFNKADQQLIDDLSDDSSLGGKFARGVFSVKRALAPSLGLVEEAAKT	406	464	1	0	0.00157704	0.00206421	1.30892
ASC49328.1	QDNARGLVLPGYKYLGPFNPLDNGEPVNKADEAAKRHDLAYNQYLNKGLNPYLKFNKADQQLIDDLSNDSSLGGKFARGVFSIKRALAPSLGLVEEAAKT	217	175	1	0	0.000842898	0.000778529	0.923633
ASC49332.1	QDNARGLVLPGYRYLGPFNPLDNGEPVNKADEAAKRHDLAYNQYLNKGLNPYLKFNKADQQLIDDLSNDSSLGGKFARGVFSVKRALAPSLGLVEEAAKT	315	243	1	0	0.00122356	0.00108104	0.883521
ASC49340.1	QDNARGLVLPGYRYLGPFNPLDNGEPVNKADEAAKRHDLAYNQYLNKGLNPYLKFNKADQQLIDDLSNDSSLGGKFARGVFSIKRALAPSLGLVEEAAKT	546	529	1	0	0.00212084	0.00235338	1.10964
ASC49356.1	QDNARGLVLPGYNYLGPFNPLDNGEPVNKADEAAKRHDLAYNQYLNKGLNPYLKFNKADQQLIDDLSNDSSLGGKFARGVFSIKRALAPSLGLVEEAAKT	354	287	1	0	0.00137505	0.00127679	0.928538
ASC49360.1	QDNARGLVLPGYRYLGPFNPLDNGEPVNKADEAAKRHDLAYNQYLNKGLNPYLNFNKADQQLIDDLSNDSSLGGKFARGVFSIKRALAPSLGLVEEAAKT	278	245	1	0	0.00107984	0.00108994	1.00935
ASC49364.1	QDNARGLVLPGYRYLGPFNPLDNGEPVNKADEAAKRHDLAYNQYLNKGLNPYLKFNKADQQLIDDLSDDSSLGGKFARGVFSIKRALAPSLGLVEEAAKT	201	124	0.0635401	1.19695	0.000780749	0.000551643	0.706556
ASM93488.1	QDNARGLVLGHNYLGPGSKLDGNKAPVDEDDEIAYVHDRSYEQSASADDIRKADREALYSFGQSALRGNFHSAIGFVGIGAKYLSESVVGLGLVEEAAKT	537	457	1	0	0.00208588	0.00203307	0.974682
ASR91721.1	QDNARGLVLPGYKYLGPGNGLDKGPPVNKADSIALEHDKAYDQQLKAGDNPYIKFNHADQEFIDNLQGDTSFGGNLGKAVFQAKKRILEPLGLVEEAAKT	185	139	1	0	0.0007186	0.000618374	0.860526
ASU04384.1	QDNARGLVLPGTNYVGPGNELQAGPPQSAVDSAARIHDFRYSQLAKLGINPYTHWTVADEELLNNIKNETGFQAQVVKDYFTLKGAAAPVLGLVEEAAKT	215	249	1	0	0.00083513	0.00110774	1.32642
ASU47552.1	QDNARGLVLRGHKYFGPGNSLSNGSPVDEDDRIAYKHDLAYDKAVKEGNSDIVREADWDFIKDTYKEGFNAPHAWIGTVGIGLKYGVESILGLVEEAAKT	377	335	1	0	0.00146439	0.00149033	1.01771
ASW20946.1	QDNARGLVLPGYKYLGPFNGLDKGEPVNEADAAALEHDKAYDRQLDSGDNPYLKYNHADSEFQERLKEDTSFGGNLGRAVFQAKKRVLEPLGLVEEAAKT	168	86	0.000934514	3.02941	0.000652567	0.000382591	0.586287
ASW21303.1	QDNARGLVLPGYKYLGPFNPLENGEPVNKADRAAQAHDKSYSDLIKSGKNPYLYFNKADEKFIDDLKNDWSLGGIKGSSFFKLKRAVAPALGLVEEAAKT	177	181	1	0	0.000687525	0.000805221	1.17119
ASY04026.1	QDNARGLVLPGHRYIGPGNTVDNTVPVDHDDSIAREHDIAYERAQTQEDIQEADRHGASEFLTDAIHNYNPHSVAGYIGLKAKEKVESVILGLVEEAAKT	444	448	1	0	0.00172464	0.00199303	1.15562
ATG23768.1	QDNARGLVLPGYKYLGPGNSLDQGEPTNPSDAAAKEHDEAYTAYLRSGKNPYLYFSPADQRFIDQTKDAKDWGGKIGHYFFRAKKAIAPVLGLVEEAAKT	223	209	1	0	0.000866204	0.000929786	1.0734
ATI09459.1	QDNARGLVLPGYRYLGPFNPLDNGEPVNKADSVAREHDIAYNKYLTAGHNPYLNFNKADQKFIDDLKGDSSIGGFVGKSVFTLKKHLFPHLGLVEEAAKT	300	223	1	0	0.0011653	0.000992068	0.851343
ATV81501.1	QDNARGLVLPGYKYLGPFNGLDKGQPVNKADEVAREHDIEYDKLLKEGDNPYVKYNHADQEFQEKLEGDESFGGNLGRAVFQAKKRLLEPLGLVEEAAKT	164	146	1	0	0.000637029	0.000649515	1.0196
ATV81503.1	QDNARGLVLPGYKYLGPFNGLDKGQPVNKADEVAREHDLEYNKLLEAGDNPYLKYNHADQEFQEKLEGDTSFGGNLGRAVFQAKKRVLEPLGLVEEAAKT	111	61	0.300926	0.52154	0.00043116	0.000271373	0.629402
ATX74761.1	QDNARGLVLPGYRYLGPGNGLDKGPPVNKADSVALEHDKAYDLQLKAGDDPYIKFNHADQDFIDSLQHDHSFGGNLGKAVFQAKKRILEPLGLVEEAAKT	44	24	1	0	0.00017091	0.00010677	0.624712
ATX74763.1	QDNARGLVLPDYKYLGPGNGLDKGPPVNKADSVALEHDKAYDLQLKAGDDPYIKFNHADQDFIDSLQHDHSFGGNLGKAVFQAKKRILEPLGLVEEAAKT	276	193	0.455195	0.341803	0.00107207	0.000858606	0.800883
ATX74769.1	QDNARGLVLPGYKYLGPGNGLDKGPPVNKADSVALEHDKAYDLQLKAGDNPYIKFNHADQDFIDGLQHDHSFGGNLGKAVFQAKKRILEPLGLVEEAAKT	142	72	0.0050058	2.30053	0.000551574	0.000320309	0.580718
ATY36112.1	QDNARGLVLRAFNYLGPGNTIDRGDPYNQVDADALEHDKAYENSQSTFDVRKADKKFLTQVGDHIAESIQGKSSISDSVASVAGGIGIGSLGLVEEAAKT	57	58	1	0	0.000221407	0.000258027	1.1654
ATY47677.1	QDNARGLVLPGYKYLGPFNPLRNGKPVNKADAAARRHDKHYDRYIKSGKNPYLHFNKADQQFLDELKGDYSIGALLGKGVFHIKKAIAPVLGLVEEAAKT	294	272	1	0	0.00114199	0.00121006	1.0596
ATY47680.1	QDNARGLVLPGYRYLGPFNPIDNGEPVNKADRAAKKHDLAYDQYLKSGKNPYLYYNKADSDFVKELEGDYSAGGIVGRLAFGIKRAIAPKLGLVEEAAKT	317	250	1	0	0.00123133	0.00111218	0.903237
ATY47681.1	QDNARGLVLPGHNYLGPGNDLDNGNPVDEDDAAAKKHDEAYDEQLKQGDNPYVKYNHADAQLQEDLKDVNTFEANLAKGIFQAKKRVLEPLGLVEEAAKT	281	257	1	0	0.0010915	0.00114332	1.04748
ATY47684.1	QDNARGLVLPGYKYLGPGNDLDQGEPSNPSDAAAKEHDEAYDRYLRSGRNPYLYYNPADADFIDKTKDAKDWGGTLGHYFFRVKRAIAPSLGLVEEAAKT	253	194	1	0	0.000982734	0.000863055	0.878218
ATY47685.1	QDNARGLVLPGYKYLGPGNGLDKGEPVNEADAAALEHDKAYDQQLKAGDNPYLKYNHADKEFQERLQGDTSFGGNLARGVFQAKKRILEPLGLVEEAAKT	156	124	1	0	0.000605955	0.000551643	0.91037
ATY47686.1	QDNARGLVLPGHKYLGPGNSLNRGDPVDADDAAAQKHDQAYQEQLDAGDNPYLKYNHADREFQEALKDDTSFEGNLAKGLFEAKKLIAEPLGLVEEAAKT	140	121	1	0	0.000543805	0.000538297	0.98987
AUD40077.1	QDNARGLVLPGYNYLGPFNDLDNGEPTNKADAAARKHDFAYDQLIKEGFNPYLSFNKADQDLLDELQSDSSFGGNLAKAVFHVKKQFAPELGLVEEAAKT	200	153	1	0	0.000776865	0.000680656	0.876158
AUE22028.1	QDNARGLVLPDHRYIGPGNTIDDTEPVDLDDDIAREHDINYEKAKTQEDVQEADREGAGEFLTDVIHNSNPHSIAGYIGLKAKEIVEGVILGLVEEAAKT	391	682	6.33568e-18	17.1982	0.00151877	0.00303404	1.99769
AUF34945.1	QDNARGLVLPGYKYLGPFNPLENGEPVNKADRAAQAHDKSYSDLIKSGKNPYLYFNKADEKFIDDLKNDWSLGGIIGSSFFKLKRAVAPALGLVEEAAKT	162	154	1	0	0.000629261	0.000685105	1.08875
AUS83810.1	QDNARGLVLPKHRYVGPGGELPAGRPMSKLDEIAARHDIGYHTEIKHGHNPYYWYNFYDEQMIKDIKDNMDTIANEGESWLANFILSTWKLGLVEEAAKT	61	40	1	0	0.000236944	0.000177949	0.751019
AVR53743.1	QDNARGLVLPGYNYVGPGNPLDNGPPQGPVDEAAKRHDERYDEMLKHGDMPYLHGHGADGMMGKEIAEAEAEGKLTGAVDAVLGNAIRGLLGLVEEAAKT	331	257	1	0	0.00128571	0.00114332	0.889255
AVR53745.1	QDNARGLVLPGYNYVGPGNPLDNGPPQGPVDEAAQRHDQRYDELLGHGDVPYLNSHGADQMMSEELKEAEEKGQLSNPVDAVVGNAARALLGLVEEAAKT	612	569	1	0	0.00237721	0.00253133	1.06483
AVR53759.1	QDNARGLVLPGYKYLGPGNSLDKGEPVNALDAAARLHDIGYSRLQEKGVNPYLLYSSVDADFQSAIQTDKSFEGNLARGLFQLKRRLFPHLGLVEEAAKT	104	80	1	0	0.00040397	0.000355899	0.881004
AVR53763.1	QDNARGLVLPGYNYVGPGNPLDNGPPQGPVDEAAKHHDERYDEMLSHGDLPYVHGHGADRLMNKEIERAEEEGRVTGVGDKLLGNVIRGILGLVEEAAKT	299	230	1	0	0.00116141	0.00102321	0.881004
AWA28232.1	QDNARGLVLPYHNYLGPGTDNFNQKPIDEDDAIARLHDLEYNKANTDNDIFKADKQARDEFFNSFVHSGNLHSLIGGIGLGTKNLVEEHVLGLVEEAAKT	259	185	1	0	0.00100604	0.000823016	0.818075
AWB14900.1	QDNARGLVLPGYKYLGPGNSLDQGEPTNPSDAAAKEHDEAYAAYLRSGKNPYLYFSPADQRFIDQTKDAKDWGGKIGHYFFRAKKAIAPALGLVEEAAKT	259	170	0.0675962	1.17008	0.00100604	0.000756285	0.751744
AWO81946.1	QDNARGLVLPGYRYVGPGNPLDAGEPRGPVDAIAKKHDERYDELIKHGHIPYIHGRGADRLMGKELADAEEAGKILDRYDQLVANAARGLLGLVEEAAKT	465	555	0.958026	0.0186225	0.00180621	0.00246905	1.36698
AWO81948.1	QDNARGLVLPGYRYVGPGNPLDAGEPRGPVDAIAKKHDERYDELIKHGHIPYIHGRGADSLMGKELAMPEAGKILDSYDQLVANAARGLWLGLVEEAAKT	397	426	1	0	0.00154208	0.00189516	1.22897
AWO81950.1	QDNARGLVLPGYRYVGPSNPLDAGEPRGPVDTIAKKHDERYDELIKHGHIPYIHGRGADSLMGKELADAEEAGKILDSYDQLVANAARGLLGLVEEAAKT	290	295	1	0	0.00112645	0.00131238	1.16505
AWO81952.1	QDNARGLVLPGYRYVGPGNPLDAGEPRGPVDAIAKKHDERYDEFIKHGHIPYIHGRGADTMMGKELADAEEAGKILDSYDQLVANAARGLLGLVEEAAKT	210	172	1	0	0.000815708	0.000765182	0.938059
AWV66971.1	QDNARGLVLPGYKYLGPFNPLDNGEPVNKADQAAKEHDKAYDDYIKQGVNPYLKFNKADNKFIEDLKEDKSIGGFIGRGAFNLKRVLFPHLGLVEEAAKT	41	48	1	0	0.000159257	0.000213539	1.34084
AWW87409.1	QDNARGLVLPGYKYLGPFNGLDRGEPVNAADAAAKKHDEEYDRLLKEGDNPYLTYNHADAQFQQDLRGDASLAGNAANALFQAKKRVLEPLGLVEEAAKT	260	200	1	0	0.00100992	0.000889747	0.881004
AWW87410.1	QDNARGLVLPGYKYLGPFNGLDRGEPVNAADAAAKKHDEEYDRLLKAGDNPYLTYNHADAEFQKDLRGDASLAGNAANALFQAKKRVLEPLGLVEEAAKT	292	233	1	0	0.00113422	0.00103656	0.91389
AWW87411.1	QDNARGLVLPGYKYLGPFNGLDRGEPVNAADAAAKKHDEEYDRLLKEGDNPYLTYNHADAEFQKDLRGDASLAGNAANALFQAKKRVLEPLGLVEEAAKT	219	192	1	0	0.000850667	0.000854157	1.0041
AXF37458.1	QDNARGLVLPGHRYVGPGGELPAGRPMSKLDEIAARHDIGYHTEIKHGHNPYYWYNFYDEQMIKDINENIDQIAKEGESWLANFILATWKLGLVEEAAKT	279	234	1	0	0.00108373	0.001041	0.960578
AXF73551.1	QDNARGLVLPGYKYLGPFNPLDNGTPINTVDKAAQKHDFAYQSYINKGENPYLNFNKADSDFIEDLKNDSSFAGWLGKSAFRLKRILAPHLGLVEEAAKT	208	189	1	0	0.00080794	0.000840811	1.04069
AXF73555.1	QDNARGLVLPGYKYLGPFNPLDNGTAINKVDKAAHKHDFAYLSYINKGENPYFNFNKADSDFIEDLKNDSSFAGWLGKSAFRLKRILAPHLGLVEEAAKT	362	274	1	0	0.00140613	0.00121895	0.866888
AXG65513.1	QDNARGLVLPGYKYLGPGNGLDKGPPVNKADSVALEHDKAYDLQLKAGDNPYIKFNHADQDFIDSLQHDRSFGGNLGKAVFQAKKRILEPLGLVEEAAKT	217	157	1	0	0.000842898	0.000698451	0.828631
AXI69361.1	QDNARGLVLPGYKYLGPGNTLDQGEPTNPSDAAAKEHDEAYAAYLRSGKNPYLYFSPADQRFIDQTKDAKDWGGKIGHYFFRAKKAIAPVLGLVEEAAKT	231	192	1	0	0.000897279	0.000854157	0.951941
AXL64653.1	QDNARGLVLPGYKYLGPFNGLDKGEPVNEADAAALEHDKAYDLELKDGHNPYFEYNEADRRFQERLKDDTSFGGNLGKAIFQAKKRVLEPLGLVEEAAKT	140	129	1	0	0.000543805	0.000573887	1.05532
AXM42997.1	QDNARGLVLPGFKYLGPFNPLNNGKPINEVDKVAQKHDKAYDSYIKAGVNPYLHFNKADSDFIDSLSTDSSVAGWLGKSAFKLKRLLAPHLGLVEEAAKT	192	166	1	0	0.00074579	0.00073849	0.990211
AXM43002.1	QDNARGLVLPGFKYLGPFNPLNNGDPINEVDKIAQTHDRAYQSYIDAGINPYLNFNKADSDFIESLSKDSSVAGWLGKSAFKLKRVLLPHLGLVEEAAKT	238	186	1	0	0.000924469	0.000827465	0.89507
AXN94196.1	QDNARGLVLPGFKYLGPFNPIRSGKAKNRVDQAALRHDYAYDRYINNKVNPYFKFNKADQTFLNDLESDSSVAGYLAKGAFKLKKYLAPDLGLVEEAAKT	197	179	1	0	0.000765212	0.000796324	1.04066
AXN94205.1	QDNARGLVLPGFKYLGPFNPIRSGKAKNRVDQAALRHDYAYDRYIKNKVNPYFKFNKADQTFLNDLESDSSVAGYLAKGAFKLKKYLAPDLGLVEEAAKT	187	145	1	0	0.000726369	0.000645067	0.88807
AXN94208.1	QDNARGLVLPGFKYLGPFNPIRSGKAKNRVDQAALRHDYAYDRYINNKVNPYLKFNKADQTFLNDLESDSSVAGYLAKGAFKLKKYLAPNLGLVEEAAKT	309	264	1	0	0.00120026	0.00117447	0.978513
AXN94211.1	QDNARGLVLPGFKYLGPFNPIRSGKAKNRVDQAALRHDYAYDRYIKNKINPYFKFNKADQTLLNDLESDSSVAGYLAKGAFKLKKYLAPNLGLVEEAAKT	230	171	1	0	0.000893395	0.000760734	0.851509
AXN94214.1	QDNARGLVLPGFKYLGPFNPIRSGKAKNRVDQAALRHDYAYDRYINNKVNPYFKFNKADQTLLNDLESDSSVAGYLAKGAFKLKKYLAPNLGLVEEAAKT	450	551	0.240151	0.619515	0.00174795	0.00245125	1.40236
AXN94226.1	QDNARGLVLPGFKYLGPFNPIRSGKAKNRVDQAALRHDYAYDRYIKNKVNPYFKFNKADQTLLNDLESDSSVAGYLAKGAFKLKKYLAPNLGLVEEAAKT	237	209	1	0	0.000920585	0.000929786	1.00999
AXN94233.1	QDNARGLVLPGHKYLGPGNGLDRGEPVDADDAAAQKHDQEYQALLESGENPYLTFNHADRQLQKDLAEDHSFEGNLARGLFEAKKLAAQVLGLVEEAAKT	202	190	1	0	0.000784634	0.00084526	1.07727
AXN94234.1	QDNARGLVLPGHKYLGPGNGLDRGDPVDADDAAAQKHDQEYQALLESGENPYLTFNHADRQLQKDLAEDQSFEGNLARGLFEAKKLAAQVLGLVEEAAKT	242	190	1	0	0.000940007	0.00084526	0.899206
AXN94240.1	QDNARGLVLPGHKYLGPGNGLDRGEPVDVDDAAAQKHDQEYQALLESGENPYLTFNHADRQLQKDLAEDRSFEGNLARGLFEAKKLAAQVLGLVEEAAKT	373	431	1	0	0.00144885	0.0019174	1.32339
AXQ04858.1	QDNARGLVLVLPLSNNIGPGNPIRPATNRADLIAQGHDLHYQQAKSDTDVLSADREAILQFAHEAVQGQDPVSRVHAAIGGIGLGVKHAVLGLVEEAAKT	312	294	1	0	0.00121191	0.00130793	1.07923
AXU22772.1	QDNARGLVLPGYRYVGPGNPLDAGEPRGPVDAIAKKHDERYDELIKHGHIPYIHGRGADSLMGQELADAEEAGKILDRYDQLVANAARGLLGLVEEAAKT	574	663	1	0	0.0022296	0.00294951	1.32289
AYN63513.1	QDNARGLVLPGYKYLGPFNPLDNGTPINKVDKAAQKHDFAYQSYINKGENPYLNFNKADADFIEDLKNDSSFAGWLGKSAFRLKRILAPHLGLVEEAAKT	385	274	0.0825309	1.08338	0.00149547	0.00121895	0.8151
AYN77558.1	QDNARGLVLPGYNYVGPGNPLDSGPPQGPVDEAAKHHDERYAEMIEHGDIPYLHGHGADRLMNKELEEKERRGDISHLADVVVGNAIRGILGLVEEAAKT	248	204	1	0	0.000963313	0.000907542	0.942105
AYO89401.1	QDNARGLVLPGTHYFGPGNPVPNGPPVDKLDAAAAKHDIRYDAMLKHGDIPYLKHNWADEAMSRDLEKDEPKSWVGNAARGLWQVKKTTTLGLVEEAAKT	375	419	1	0	0.00145662	0.00186402	1.27969
AYO89411.1	QDNARGLVLPGTHYLGPGNPVPNGPPVDKLDAAAAKHDIRYDAMLKHGDIPYLKHNWADEAMSRDLEKDEPKSWVGNAARGLWQVKKTTTLGLVEEAAKT	222	241	1	0	0.00086232	0.00107215	1.24333
AYV97207.1	QDNARGLVLPGHRYLGPFNPIDNGEPVNAADAAARRHDLKYDQYLKEGKNPYLYFNKADSDFLEDLESDRSFGGWIGKGVFGLKRAIAPTLGLVEEAAKT	172	168	1	0	0.000668104	0.000747387	1.11867
AYW35835.1	QDNARGLVLPGYKYLGPFNQLDAGEPVNKADQAAQKHDFAYDQYLKSGKNPYLYFNKADQDFIEDLESDRSFGGWIGKTVFGIKRAIAPSLGLVEEAAKT	149	108	1	0	0.000578764	0.000480463	0.830154
AZP54392.1	QDNARGLVLPGYKYLGPFNGLDKGDPVNQADAAALEHDKAYNHLLEEGQNPYLVYNEADKHFQETLQGDTSFGGNLGKAVFQGKKRVLEPLGLVEEAAKT	314	243	1	0	0.00121968	0.00108104	0.886334
AZZ69397.1	QDNARGLVLPGYNYVGPGNPLDNGPAKGPVDEAAKHHDERYDEMLSHGDVPYIHGHGADRLMNREIEQAEAEGRLTDPVDRVLGNVIRALLGLVEEAAKT	863	1010	0.0502196	1.29913	0.00335217	0.00449322	1.34039
AZZ69400.1	QDNARGLVLPGYNYVGPGNPSDNAPAKGPVDEAAKHHDERYDELLRHGDLPYIHGRGADRFMNKEIERAELEGKIDNPVDALVGNAIRGILGLVEEAAKT	228	189	1	0	0.000885626	0.000840811	0.949397
AZZ69406.1	QDNARGLVLPGYNYFGPGNPSDNAPAKGPVDEAAKHHDERYDELLRHGDLPYIHGRGADRFMNKEIERAELEGKIDNPVDALVGNAIRGILGLVEEAAKT	136	134	1	0	0.000528268	0.00059613	1.12846
AZZ69409.1	QDNARGLVLPGYNYLGPGNPSDNAPAKGPVDEAAKHHDERYDELLRHGDLPYIHGRGADRFMNKEIERAELEGKIDNPVDALVGNAIRGILGLVEEAAKT	300	368	1	0	0.0011653	0.00163713	1.40491
AZZ69415.1	QDNARGLVLPGYNYIGPGNPSDNAPAKGPVDEAAKHHDERYDELLRHGDLPYIHGRGADRFMNKEIERAELEGKIDNPVDALVGNAIRGILGLVEEAAKT	221	192	1	0	0.000858436	0.000854157	0.995016
BAA00502.1	QDNARGLVLLPGTILGPGNSLDQGEPTNPSDAAAKEHDEAYDKYIKSGKNPTFYFSAADEKFIKETEHAKDYGGKIGHYFFRAKRAFAPKLGLVEEAAKT	270	206	1	0	0.00104877	0.000916439	0.873825
BAA77615.1	QDNARGLVLPGTNYVGPGNELQAGPPQSAVDSAARIHDFRYSQLAKLGINPYTHWTVADGELLKNIKNETGFQAQVVKDYFTLKGAAAPVLGLVEEAAKT	224	194	1	0	0.000870089	0.000863055	0.991916
BAA77617.1	QDNARGLVLPGTNYVGPGNELQAGPPQSAVDSAARIHDFRYSQLAKLGINPYTYWTVADEELLKNIKNETGFQAQVVKDYFTLKGAAAPVLGLVEEAAKT	287	215	1	0	0.0011148	0.000956478	0.857981
BAA90267.1	QDNARGLVLPGTNYVGPGNELQAGPPQSAVDSAARIHDFRYSQLAKLGINPYTHWTVADDELLKNIKNETGFQAQVVKDYFTLKGAAAPVLGLVEEAAKT	393	385	1	0	0.00152654	0.00171276	1.12199
BAH22645.1	QDNARGLVLPGYRYLGPFNPLDNGEPVNNADRAAQLHDHAYSELIKSGKNPYLYFNKADEKFIDDLKDDWSIGGIIGSSFFKIKRAVAPTLGLVEEAAKT	241	226	1	0	0.000936122	0.00100541	1.07402
BAH56376.1	QDNARGLVLPGYKYLGPFNPLDNGEPVNNADRAAQLHDHAYSELIKSGKNPYLYFNKADKKFIDDLKDDWSIGGIIGSSFFKIKRAVAPALGLVEEAAKT	203	177	1	0	0.000788518	0.000787426	0.998615
BAH56380.1	QDNARGLVLPGYRYLGPFNPLDNGEPVNNTDRAAQLHDHAYSELIKSGKNPYLYFNKADEKFIDDLKDDWSIGGIIGSSFFKIKRAVAPALGLVEEAAKT	308	256	1	0	0.00119637	0.00113888	0.951941
BAI82366.1	QDNARGLVLPGTNYVGPGNELQAGPPQSAVDSAARIHDFRYSQLAKLGINPYTHWTVADEELLKNIKSETGFQAQAVKDYFTLKGAAAPVLGLVEEAAKT	142	186	1	0	0.000551574	0.000827465	1.50019
BAO56907.1	QDNARGLVLPGYNYLGPFNQDFSKKPTNPSDKAARKHDLEYNKLIKQGHNPYWNYNHADEDFIKETDQATDWGGKFGNFIFRAKRALAPELGLVEEAAKT	173	97	0.0120082	1.92052	0.000671988	0.000431527	0.642165
BAO56911.1	QDNARGLVLPGYNYLGPFNQDFSKNPTNPSDKAAKKHDLEYNKLIKQGLNPYWNYNHADEDFIKETDQATDWGGKFGNFIFRAKRALAPELGLVEEAAKT	150	104	1	0	0.000582649	0.000462668	0.794078
BAP28821.1	QDNARGLVLPGYRYVGPGNPLDAGEPRGPVDAIAKKHDERYDELIKHGHIPYIHGRGADSMMGKELADAEEAGEILDRYDQLVANAARGLLGLVEEAAKT	378	369	1	0	0.00146827	0.00164158	1.11804
BAS32596.1	QDNARGLVLPGYNYLGPFNQDFNKKPTNPSDSAARKHDLEYNKLIKQGHNPYWNYNHADEDFIKETDQATDWGGKFGNFVFRAKRALAPELGLVEEAAKT	163	133	1	0	0.000633145	0.000591682	0.934512
BAS32600.1	QDNARGLVLPGYNYLGPFNQDFNKEPTNPSDKAARKHDLEYNKLIKQGHNPYWNYNHADEDFIKETNQASDWGGKFGNFIFRAKRALAPELGLVEEAAKT	330	288	1	0	0.00128183	0.00128124	0.999539
BAS32606.1	QDNARGLVLPGYNYLGPFNQDFNKKPTNPSDKAARKHDLEYNKLIKQGHNPYWNYNHADEDFIKETDQATDWGGKFGNFIFRAKRALAPELGLVEEAAKT	234	148	0.0403624	1.39402	0.000908932	0.000658413	0.724381
BDB39338.1	QDNARGLVLPGYKYLGPFNPLDNGEPVNNADRAAQLHDHAYSELIKSGKNPYLYFNKADEKFINDLKDDWSIGGIIGSSFFKIKRAVAPALGLVEEAAKT	270	207	1	0	0.00104877	0.000920888	0.878067
BDE68842.1	QDNARGLVLPGSRYIGPGNLIPYGPPTDDIDNAAALHDIRYETMISHLHWPYIYDQSDDYLIEDIKNAEKNYTFLGNLVIAIMYFKKKVGLGLVEEAAKT	310	353	1	0	0.00120414	0.0015704	1.30417
BDE68846.1	QDNARGLVLPGSRYIGPGNLIPYGPPTDDIDNAAALHDIRYETMISHLHWPYIYDQSDDYLIEDIKNAEKNYTFLGNLIIAIMYFKKKVGLGLVEEAAKT	439	437	1	0	0.00170522	0.0019441	1.14009
BDE68850.1	QDNARGLVLPGSRYIGPGNLLPYGPPTDDIDNAAALHDIRYETMISHLHWPYIYDQSDEYLIDDIKNAKKNYTFLGNLIIAIMYFKKKVGLGLVEEAAKT	527	464	1	0	0.00204704	0.00206421	1.00839
BDE68852.1	QDNARGLVLPGRRYIGPGNLLPYGPPTDDIDHAAALHDIRYETMISHLHWPYIYDQSDDYLIEDIKNAEKNYTFLGNLIIAIMYFKKKVGLGLVEEAAKT	364	382	1	0	0.00141389	0.00169942	1.20194
BDE68854.1	QDNARGLVLPGRRYIGPGNLLPYGPPTDDIDHAAALHDIRYETMISHLHWPYIYDQSDDYLIEDIKNAKKNHTFLGNLIIAIMYFKKKVGLGLVEEAAKT	428	579	0.000159717	3.79665	0.00166249	0.00257582	1.54937
CAA94513.1	QDNARGLVLPGTNYVGPGNELQAGPPQSGVDSAARIHDFRYSQLAKLGINPYTHWTVADEELLKNIKNETGFQAQVVKDYFTLKGAAAPVLGLVEEAAKT	223	202	1	0	0.000866204	0.000898644	1.03745
DAN51446.1	QDNARGLVLHYYIGPGNEIDKDIKQPIDFDDLIALKHDIKYQQAKNPQEIIDADNEAIGEFLSDVQNPHSVLGAIGLSTKKIADHLFGKPLGLVEEAAKT	317	371	1	0	0.00123133	0.00165048	1.3404
JAV14100.1	QDNARGLVLIGYKYLGPGNSLDKGEPINKADSIAREHDIAYDRAKTKEDIYKADREAIIQFKDDFLKNPHLGNIAGFAGLGAKHIVERSLLGLVEEAAKT	395	346	1	0	0.00153431	0.00153926	1.00323
NP_041244.1	QDNARGLVLPGYKYLGPGNSLDQGEPTNPSDAAAKEHDEAYDQYIKSGKNPYLYFSAADQRFIDQTKDAKDWGGKVGHYFFRTKRAFAPKLGLVEEAAKT	209	153	1	0	0.000811824	0.000680656	0.838429
NP_041404.1	QDNARGLVLPGYNYLGPFNSLFAGAPVNKADAAARKHDFGYSDLLKEGKNPYLYFNTHDQNLIDELKDDTSFGGKLARGVFQIKKALAPALGLVEEAAKT	222	172	1	0	0.00086232	0.000765182	0.887353
NP_043941.1	QDNARGLVLPGYKYLGPGNGLDKGEPVNEADAAALEHDKAYDQQLKAGDNPYLKYNHADAEFQERLQEDTSFGGNLGRAVFQAKKRILEPLGLVEEAAKT	57	30	1	0	0.000221407	0.000133462	0.602792
NP_044927.1	QDNARGLVLPGYKYLGPGNGLDKGEPVNAADAAALEHDKAYDQQLKAGDNPYLKYNHADAEFQQRLQGDTSFGGNLGRAVFQAKKRVLEPLGLVEEAAKT	132	94	1	0	0.000512731	0.000418181	0.815596
NP_046815.1	QDNARGLVLPGYKYLGPGNSLNRGPPTNEIDADAKEHDEAYSQSKTAQEVSKADNTFVNKALDHVVNAINLKESPSNTVGAIIGATGIGTLGLVEEAAKT	239	236	1	0	0.000928354	0.0010499	1.13093
NP_051016.1	QDNARGLVLPFHHYLGPGNPLDNNEPVDRDDAIAEEHDKAYANAKSSIDVINADKKAIDHFSEDFEKNGNLHSLIGKTGLQIKTAIEQRFLGLVEEAAKT	134	148	1	0	0.0005205	0.000658413	1.26496
NP_542611.1	QDNARGLVLPYHNYLGPGTDNFEKNPIDEDDAIARSHDLAYDKVTNHKEVFQADKQARDEFFTSFVHTGNVHSLIGGIGLGTKNLVEEHVLGLVEEAAKT	281	262	1	0	0.0010915	0.00116557	1.06786
NP_694830.1	QDNARGLVLPGYKYLGPGNSLNRGQPINQIDEDAKEHDEAYDKVKTSQEVSRADNTFVNKALDHVVNAINFKETPGNAFGAAIGAIGIGTLGLVEEAAKT	235	174	1	0	0.000912816	0.00077408	0.848013
NP_694840.1	QDNARGLVLPYHNYLGPGSDNFKKQPVDEDDAIARAHDLDYDKASSDKDIFKADKQARDEFFSSFVHSGNLHSLIGGLGLGAKNLVEEHVLGLVEEAAKT	240	192	1	0	0.000932238	0.000854157	0.916244
NP_694841.1	QDNARGLVLHDYIGPGNPIYRGDDKELTSTDRIAKEHDVQYGLISEYAQTKEEVRALTDKADTEGINKFWNDSRIGEQIFSGNIPDFGSLLGLVEEAAKT	283	251	1	0	0.00109926	0.00111663	1.0158
NP_852781.1	QDNARGLVLPGYNYLGPFNGLDKGEPVNEADAAALEHDKAYDLEIKDGHNPYFEYNEADRRFQERLKDDTSFGGNLGKAIFQAKKRVLEPLGLVEEAAKT	101	79	1	0	0.000392317	0.00035145	0.895832
NP_874379.2	QDNARGLVLVLPFSNNIGPGNTIQDAKTGSDFIAQGHDIHYSEAKSDIDIQRADTEAIGQFIQEATHSHNPISQTQGVIGAVGLAGKQLVLGLVEEAAKT	548	710	0.000327342	3.485	0.00212861	0.0031586	1.48388
NP_958101.1	QDNARGLVLPGYKYLGPGNSLNRGQPTNQIDEDAKEHDEAYDKAKTSQEVSEADNTFVNKALDHVVNAINFKETPGNAFGAAIGAIGIGTLGLVEEAAKT	179	171	1	0	0.000695294	0.000760734	1.09412
P03136.2	QDNARGLVLPGYKYLGPGNSLDQGEPTNPSDAAAKEHDEAYDQYIKSGKNPYLYFSPADQRFIDQTKDAKDWGGKVGHYFFRTKRAFAPKLGLVEEAAKT	344	176	2.14784e-09	8.668	0.00133621	0.000782977	0.58597
P04863.3	QDNARGLVLPGYKYLGPGKSLDQGEPTNPSDAAAKEHDEAYAAYLRSGKNPYLYFSPADQRFIDQTKDAKDWGGKIGHYFFRAKKAIAPVLGLVEEAAKT	188	149	1	0	0.000730253	0.000662862	0.907715
P07299.1	QDNARGLVLPGTNYVGPGNELQAGPPQSAVDSAARIHDFRYSQLAKLGINPYTHWTVADEELLKNIKNETGFQAQVVKDYFTLKGAAAPVLGLVEEAAKT	308	302	1	0	0.00119637	0.00134352	1.12299
P17455.2	QDNARGLVLPGYKYLGPGNSLDQGEPTNPSDAAAKEHDEAYAAYLRSGKNPYLYFSPADQRFIDQTKDAKDWGGKIGHYFFRAKKAIAPVLGLVEEAAKT	361	270	1	0	0.00140224	0.00120116	0.856599
P33484.1	QDNARGLVLPGYKYLGPGNSLDQGEPTNPSDAAAKEHDEAYDKYIKSGKNPYFYFSAADEKFIKETEHAKDYGGKIGHYFFRAKRAFRPKLGLVEEAAKT	353	233	0.00438133	2.35839	0.00137117	0.00103656	0.755966
P36310.2	QDNARGLVLPGYKYLGPGNSLNQGEPTNPSDAAAKEHDEAYDQYIKSGKNPYLYFSPADQRFIDQTKDAKDWGGKVGHYFFRTKRAFAPKLGLVEEAAKT	94	58	1	0	0.000365127	0.000258027	0.706677
P52501.1	QDNARGLVLPGYKYLGPGNSLDQGEPTNPSDAAAKEHDEAYDKYIKSGKNPYFYFSAADEKFIKETEHAKDYGGKIGHYFFRAKRAFAPKLGLVEEAAKT	273	160	0.000310443	3.50802	0.00106042	0.000711798	0.671241
QAB08713.1	QDNARGLVLPGYKYLGPGNSLDQGEPTNPFDAAAKEHDEAYAAYFRSGKNPYLYFSPADQRFIDQNKDATDWGGKIGHYFFRAKKAIAPVLGLVEEAAKT	210	177	1	0	0.000815708	0.000787426	0.965328
QAY29279.1	QDNARGLVLYGHRYLGPGNKLSNGEPVDEDDRIARIHDNLYNIATKDEDIREADRDAIKHFLNLNSAHGYLGAAGLAAKYGVESLTGVLYLGLVEEAAKT	280	269	1	0	0.00108761	0.00119671	1.10031
QBA84377.1	QDNARGLVLPGYNYLGPFNPLDNSDPVNKADEAAKKHDLAYNNYINKGLNPYLKFNKGDQDFIDSLQSDSSLGGNFAKAVFHIKKQIAPALGLVEEAAKT	234	244	1	0	0.000908932	0.00108549	1.19425
QBA84395.1	QDNARGLVLPGYNYLGPFNPLNNGDPVNKADEAAKKHDLAYNNYINKGLNPYLKFNKGDQDFIDSLQSDSSLGGNFAKAVFHIKKQIAPALGLVEEAAKT	224	166	1	0	0.000870089	0.00073849	0.848753
QBA84416.1	QDNARGLVLPGYNYLGPFIPLDNGDPVNKADEAAKKHDLAYNNYINKGLNPYLKFNKGDQDFIDSLQSDSSVGGNFARAVFHLKKQIAPALGLVEEAAKT	209	169	1	0	0.000811824	0.000751836	0.926108
QBA84419.1	QDNARGLVLPGYNYLGPFNPLENGDPVNKADEAAKKHDQAYNKYINKGLNPYLKFNKGDQDFIDSLQSDSSVGGNFARAVFHLKKQIAPALGLVEEAAKT	268	264	1	0	0.001041	0.00117447	1.12821
QBA84422.1	QDNARGLVLPGYNYLGPFNPLENGDPVNKADEAAKKHDQAYNNYINKGLNPYLKFNKGDQDFIDSLQSDSSLGGNFAKAVFHIKKQIAPALGLVEEAAKT	255	196	1	0	0.000990503	0.000871952	0.880313
QBA84435.1	QDNARGLVLPGYNYLGPFNPLDNGDPVNKADEAAKKHDLAYNNYINKGLNPYLKFNKGDQDFIDSLQSDSSVGGNFARAVFHLKKQIAPALGLVEEAAKT	169	149	1	0	0.000656451	0.000662862	1.00977
QBA84452.1	QDNARGLVLPGYNYLGPFNPLDNGDPVNKADEAAKKHDLAYNKYINKGLNPYLNFNKGDQDFIDSLQSDSSLGGNFAKAVFHIKKQIAPALGLVEEAAKT	185	167	1	0	0.0007186	0.000742939	1.03387
QBA84454.1	QDNARGLVLPGYNYLGPFNPLENGDPVNKADEAAKKHDQAYNNYINKGLNPYLKFNKGEQDFIDSLQSDSSLGGNFAKAVFHIKKQIAPALGLVEEAAKT	289	209	1	0	0.00112257	0.000929786	0.828265
QBA84467.1	QDNARGLVLPGYRYVGPGNPLDAGEPRGPVDAIAKKHDERYDELIKHGHIRYIHGRGADSLMGKEVADAEEAGKILDSYDQLVANAARGLLGLVEEAAKT	258	200	1	0	0.00100216	0.000889747	0.887833
QBA84536.1	QDNARGLVLPGYRYVGPGNPLDAGEPRGPVDAIAKKHDERYDELIKHGHIPYIHGRGADTLMGKELADAEEAGKILDSYDQLVANAARGLLGLVEEAAKT	344	265	1	0	0.00133621	0.00117891	0.882284
QBA84545.1	QDNARGLVLPGYRYVGPGNPLDAGEPRGPVDAIAKKHDERYDELIKHGHIPYIHGRGADTMMGKELADAEEAGQILDRYDQLVANAARGLLGLVEEAAKT	373	440	1	0	0.00144885	0.00195744	1.35103
QBA84552.1	QDNARGLVLPGYRYVGPGNPLDAGEPRGPVDAIAKKHDERYDELIKHGHIPYIHGRGADTMMGKELADAEEAGKILDRYDQLVANAARGLLGLVEEAAKT	320	337	1	0	0.00124298	0.00149922	1.20615
QBA84555.1	QDNARGLVLPGYRYVGPGNPLDAGEPRGPVDAIAKKHDERYDELIKHGHIPYIHGRGADSLMGKELEDAEEAGEIIDRYDQLVANAARGLLGLVEEAAKT	190	198	1	0	0.000738022	0.00088085	1.19353
QBA84557.1	QDNARGLVLPGYRYVGPGNPLDAGEPRGPVDAIAKKHDERYDELIKHGHIPYIHGRGADTLMGKELADAEEAGKILDRYDQLVANAARGLLGLVEEAAKT	228	246	1	0	0.000885626	0.00109439	1.23572
QBA84741.1	QDNARGLVLPGHRYTGPGNPLPHGAPRNEIDLSAAKHDIRYKQYSRYGHWPYIWAPYIDKKMQEDIREIVKKGLGLEGKLLGSLISALWQLGLVEEAAKT	395	362	1	0	0.00153431	0.00161044	1.04962
QBA88412.1	QDNARGLVLPGHRYTGPGNPLPHGAPRNEIDLSAAKHDIRYKQYSRYGHWPYIWAPYIDKKMQEDIREIVRKGLGLEGKLLGNLISALWQLGLVEEAAKT	232	221	1	0	0.000901163	0.00098317	1.091
QBQ18497.1	QDNARGLVLPGYKYLGPGNSLDQGEPTNPSDAAAKEHDEAYDKYIKSGKNPYFYFSAADEKFIKETEHAKDYGGKIGHYFFRARRAFAPKLGLVEEAAKT	177	108	0.126849	0.896711	0.000687525	0.000480463	0.69883
QBQ18503.1	QDNARGLVLPGYKYLGPGNSLDQGEPTNPSDAAAKEHDEAYDKYIKSGKNPYFYFSATDEKFIKETEHAKDYGGKIGHYFFRAKRAFAPKLGLVEEAAKT	139	110	1	0	0.000539921	0.000489361	0.906356
QBQ18518.1	QDNARGLVLPGYRYAGPGNPLDAGEPRGPVDAIAKKHDERYDELIKHGHIPYIHGRGADTMMGKELADAEEAGKILDSYDQLVANAARGLLGLVEEAAKT	449	427	1	0	0.00174406	0.00189961	1.08919
QBQ18528.1	QDNARGLVLPGYRYVGPGNPLDAGEPRGPVDAIAKKHDERYDELIKHGHIPYIHGRGADSLMGKELADAEEAGKILDRYDHLVANAARGLLGLVEEAAKT	334	376	1	0	0.00129736	0.00167272	1.28932
QBQ18532.1	QDNARGLVLPGYRYVGPGNPLDAGEPRGPVDAIAKKHDERYDELIKHGHIPYIHGRGADSLMGKELADAEEAGKILGRYDHLVANAARGLLGLVEEAAKT	99	88	1	0	0.000384548	0.000391489	1.01805
QBQ18534.1	QDNARGLVLPGYRYVGPGNPLDAGEPRGPVDAIAKKHDERYDELIKHGHIPYIHGRGADNLMGKELADAEEAGKILDRYDHLVANAARGLLGLVEEAAKT	328	357	1	0	0.00127406	0.0015882	1.24657
QBQ18544.1	QDNARGLVLPGYRYVGPGNPLDAGEPRGPVDAIAKKHDERYDELTKHGHIPYIHGRGADTMMGKELADAEEAGKILDSYDQLVANAARGLLGLVEEAAKT	194	108	0.00277511	2.55672	0.000753559	0.000480463	0.637592
QBQ18546.1	QDNARGLVLPGYRYVGPGNPLDAGEPRGPVDAIAKQHDERYDELIKHGHIPYIHGRGADTMMGKELADAEEAGKILDSYDQLVANAARGLLGLVEEAAKT	395	355	1	0	0.00153431	0.0015793	1.02932
QBQ18549.1	QDNARGLVLPGYRYIGPGNPLDAGEPRGPVDAIAKKHDERYDELIKHGHIPYIHGRGADTMMGKELADAEEAGKILDSYDQLVANAARGLLGLVEEAAKT	291	235	1	0	0.00113034	0.00104545	0.924902
QBQ18550.1	QDNARGLVLPGYRYVGPGNPLDAGEPRGPVDAIAKKHDGRYDELIKHGHIPYIHGRGADTMMGKELADAEEAGKILDSYDQLVANAARGLLGLVEEAAKT	275	251	1	0	0.00106819	0.00111663	1.04535
QBQ18551.1	QDNARGLVLPGYRYVGPGNPLDAGEPRGPVDAIAKKHDERYDELIKHGHIPYIHGRGADSLMGKELAGAEEAGKILDRYDHLVANAARGLLGLVEEAAKT	308	286	1	0	0.00119637	0.00127234	1.0635
QBQ18552.1	QDNARGLVLPGYRYVGPGNPLDAGEPRGPVDAIAKKHDVRYDELIKHGHIPYIHGRGADTMMGKELADAEEAGKILDSYDQLVANAARGLLGLVEEAAKT	430	319	0.269298	0.569767	0.00167026	0.00141915	0.849656
QBQ18607.1	QDNARGLVLPGHRYTGPGNPLPHGAPRNEIDLSAAKHDIRYKQYSRYGHWPYIWAPYIDKKMQEDIREIAKKGLGLEGKLLGNLISALWQLGLVEEAAKT	216	199	1	0	0.000839014	0.000885298	1.05516
QBQ18617.1	QDNARGLVLPGHRYTGPGNPLPHGAPRNEIDLSAAKHDIRYKQYSRYGHWPYIRAPYIDKKMQEDIREIVKKGLGLEGKLLGNLISALWQLGLVEEAAKT	320	231	0.587381	0.23108	0.00124298	0.00102766	0.826767
QBQ18621.1	QDNARGLVLPGHCYTGPGNPLPHGAPRNEIDLSAAKHDIRYKQYSRYGHWPYIWAPYIDKKMQEDIREIVKKGLGLEGKLLGNLISALWQLGLVEEAAKT	235	279	1	0	0.000912816	0.0012412	1.35974
QBQ18623.1	QDNARGLVLPGHRYTGPGNPLPHGAPRNEIDLSAAKHDIRYKQYSRYGHRPYIWAPYIDKKMQEDIREIVKKGLGLEGKLLGNLISALWQLGLVEEAAKT	259	259	1	0	0.00100604	0.00115222	1.1453
QBQ18627.1	QDNARGLVLPGHRYTGPGNPLPHGAPRYEIDLSAAKHDIRYKQYSRYGHWPYIWAPYIDKKMQEDIREIVKKGLGLEGKLLGNLISALWQLGLVEEAAKT	307	239	1	0	0.00119249	0.00106325	0.891621
QBQ18633.1	QDNARGLVLPGHRYTGPGNPLPHGAPRNEIDLSAAKHDIRYKQYSRYGHWPYIWAPYIDKKMQEEIREIVKKGLGLGGKLLGNLISALWQLGLVEEAAKT	262	350	0.0840389	1.07552	0.00101769	0.00155706	1.52999
QBQ18635.1	QDNARGLVLPGHRYTGPGNPLPHGAPRNEIDLSAAKHDIRYKQYSRYGHWPYIWAPYIDKKMQEEVREIVKKGLGLEGKLLGNLISALWQLGLVEEAAKT	413	377	1	0	0.00160423	0.00167717	1.04547
QBQ18641.1	QDNARGLVLPGHRYTGPGNPLPHGAPRNEIDLSAAKHDIRYKQYSRYGHWPYIWAPYIDKKMQEDTREVVKKGLGLEGKLLGNLISALWQLGLVEEAAKT	175	144	1	0	0.000679757	0.000640618	0.942422
QBQ18653.1	QDNARGLVLPSHHYTGPRNPVPAGKPADPVDESSARHDIRYGQRLKHGDWPYLWGKDLDNAQRYEIIKALHSHVKVGTQLAGNIVRSIWKLGLVEEAAKT	396	411	1	0	0.00153819	0.00182843	1.18869
QCH00755.1	QDNARGLVLPGYNFLGPFNQDFNKEPTNPSDNAAKQHDLEYNKLINQGYNPYFYYNKADEDFIKATNQAPDWGGKFGNFIFKTKKLIAPELGLVEEAAKT	139	112	1	0	0.000539921	0.000498258	0.922835
QCI61338.1	QDNARGLVLPGYKYLGPGNSLDQGEPTNPSDAAAKEHDEAYDKYIKSGKNPYFYFSAGDEKFIKETEHAKDYGGKIGHYFFRAKRAFAPKLGLVEEAAKT	219	233	1	0	0.000850667	0.00103656	1.21852
QCI61341.1	QDNARGLVLPGYKYHGPGNSIDQGEPTNPSDAAAKEHDEAYDKYIKSGKNPYFYFSAADKKFIKETEHAKDYGGKIGHYFFRAKRAFAPKLGLVEEAAKT	217	162	1	0	0.000842898	0.000720695	0.85502
QCR63921.1	QDNARGLVLPGYNYLGPFNPLENGDPVNKADEAAKKHDQAYNNYINKGLNPYLKFNKGDQDFIDSLQSDSSVGGNFARAVFHIKKQIAPALGLVEEAAKT	142	104	1	0	0.000551574	0.000462668	0.838815
QCY71601.1	QDNARGLVLPGYNYVGPGNPLDNAPAKGPVDEAAKHHDERYDEMLRHGDLPYIHGRGADRLMNKELERAEQEGKIDNPVDALVGNAIRGILGLVEEAAKT	333	302	1	0	0.00129348	0.00134352	1.03868
QDB64238.1	QDNARGLVLPGYKYLGPGNSFDQGEPTNPFDAAAKEHDEAYAAYFRSGKNPYLYFSPADQRFIDQTKDAKDWGGKIGHYFFRGKKAIAPVLGLVEEAAKT	219	196	1	0	0.000850667	0.000871952	1.02502
QDH44047.1	QDNARGLVLPGYKYLGPGNGLDKGPPVNNADSVALEHDKAYDQQLKAGDNPYIKFNHADQDFIDSLQDDQSFGGNLGKAVFQAKKRILEPLGLVEEAAKT	75	41	1	0	0.000291324	0.000182398	0.6261
QDH44242.1	QDNARGLVLPGYKYLGPGNGLDKGEPVNAADAAALEHDKAYDKQLKAGDNPYLKYNHADAEFQERLKEDTSFGGNLGRAVFQAKKRVLEPLGLVEEAAKT	207	127	0.0409997	1.38722	0.000804055	0.000564989	0.702675
QDH44263.1	QDNARGLVLPGYKYLGPFNGLDKGEPVNEADAAALEHDKAYDRQLDSGDNPYLKYNHADAEFQDRLKEDTSFGGNLGRAVFQAKKRVLEPLGLVEEAAKT	151	109	1	0	0.000586533	0.000484912	0.826743
QDI06020.1	QDNARGLVLPGYNYLGPGNTNFNKEPTNLSDKAARKHDLEYNKLLKQGHNPYIYFNHADEDFIRETNQATDWGGKFGNFVFKAKKYLAPGLGLVEEAAKT	233	169	1	0	0.000905048	0.000751836	0.830714
QDI06028.1	QDNARGLVLPGYNYLGPGNTNFNKEPTNLSDKAARKHDLEYNKLLKQGHNPYLYFNHADEDFIRETNQATDWGGKFGNFVFKAKKHLAPQLGLVEEAAKT	98	63	1	0	0.000380664	0.00028027	0.736267
QDI06032.1	QDNARGLVLPGYNYLGPGNTNFNKEPTNLSDKAARKHDLEYNKLLKQGHNPYIYFNHADEDFIKETNQATDWGGKFGNFVFKAKKYLAPGLGLVEEAAKT	326	200	0.000262618	3.58067	0.00126629	0.000889747	0.702641
QDI06036.1	QDNARGLVLPGYNYLGPGNTNFNKEPTNFSDKAARKHDLEYNKLLKQGHNPYIYFNHADEDFIRETNQATDWGGKFGNFVFKAKKYLAPGLGLVEEAAKT	145	104	1	0	0.000563227	0.000462668	0.82146
QDI06044.1	QDNARGLVLPGYNYLGPGNTNFNKEPTNLSDKAARKHDLEYNKLLKQGHNPYIYYNHADEDFIRETNQATDWGGKFGNFVFKAKKYLAPGLGLVEEAAKT	142	91	1	0	0.000551574	0.000404835	0.733963
QDI06048.1	QDNARGLVLPGYNYLGPGNTNFNKEPTNFSDKAARKHDLEYNKLLKQGHNPYIYYNHADEDFIRETNQATDWGGQLGKFVFKAKKYLAPGLGLVEEAAKT	248	159	0.040024	1.39768	0.000963313	0.000707349	0.734288
QDQ17567.1	QDNARGLVLPGYNYLGPFNPLDNGEPVNKADKAAKKHDLAYNQYLNKGLNPYFRFNKADQELIDDLSQDSSLGGRFARGVFSLKKAIAPTLGLVEEAAKT	146	94	1	0	0.000567111	0.000418181	0.737388
QDX47270.1	QDNARGLVLPGYKYLGPFNGLDKGQPVNKADEVAREHDLEYNKLLEAGDNPYLKYNHADSEFQEKLQDDKSWGGNLGKAVFQAKKRVLEPLGLVEEAAKT	144	77	0.0184636	1.73368	0.000559343	0.000342553	0.61242
QED87986.1	QDNARGLVLPGYNYLGPGNTDFSIEETNQSDKAAKAHDLEYNKLLQKGQNPYIYFNHADEDFIQATNQASDWGDKFGNFIFKTKKAIAPELGLVEEAAKT	121	133	1	0	0.000470003	0.000591682	1.25889
QEE82825.1	QDNARGLVLPGYNYLGPFNPLENGDPVNKADEAAKKHDQAYNTYINKGLNPYLNFNKGDQDFIDSLQSDSSLGGNFAKAVFHIKKQIAPALGLVEEAAKT	285	180	0.00551269	2.25864	0.00110703	0.000800772	0.72335
QEJ80809.1	QDNARGLVLPGYKYLGPFNDLDRGEPVNAADAAALEHDRAYDEEIKKGKNPYLTFNKADEKLMRDLKDDKSLGGNLAKALFQAKKRIAEPLGLVEEAAKT	13	8	1	0	5.04962e-05	3.55899e-05	0.704803
QEM39035.1	QDNARGLVLPGHNHLGPGNDLENGPTQSHADNVAKEHDYAYAHAWTPEHIKEADARARAQFMKTPYQISSLAGYVGLGVKSLAESAFGPILGLVEEAAKT	283	224	1	0	0.00109926	0.000996517	0.906531
QEV86960.1	QDNARGLVLPGFKYLGPFNPLNNGEPINEVDKVAQTHDRAYQAYIDSGVNPYLNFNKADSDFINSLSSDSSVAGWLGKSAFKLKRLLAPHLGLVEEAAKT	433	316	0.112226	0.949906	0.00168191	0.0014058	0.835834
QFP92613.1	QDNARGLVLPTHQYTGPGTTIPCGQPKSGLDQCSALHDLGYEVIQNKGGNPYLCGGCGADLDMIRCINVRDKSLGGTAVKALWQVKCGICLGLVEEAAKT	418	334	1	0	0.00162365	0.00148588	0.915148
QFP92615.1	QDNARGLVLPTHQYTGPGTTIPCGQPKSGLDQCSALHDLGYEVIQKKGGNPYLCGGCGADLEMIKCINVRDKSLGGTAVKALWQVKCGICLGLVEEAAKT	318	268	1	0	0.00123522	0.00119226	0.965225
QFP92617.1	QDNARGLVLPTHQYTGPGTTIPCGQPKSGLDQCSALHDLGYEVIQNKGGNPYLCGGCGADLDMIKCINVRDKSLGGTAVKALWQVKCGICLGLVEEAAKT	862	1042	0.00167403	2.77624	0.00334829	0.00463558	1.38446
QGI57819.1	QDNARGLVLPGFRYLGPFNPLNNGKPINEVDKVAQKHDKAYNSYIKAGVNPYLHFNKADSDFIDSLSTDSSVAGWLGKSAFKLKRLLAPHLGLVEEAAKT	252	194	1	0	0.00097885	0.000863055	0.881703
QGV12760.1	QDNARGLVLPGYKYLGPFNPLDNGEPVNKADRAAQSHDKSYSELIKSGKNPYLYFNKADEKFIDDLKNDWSLGGIIGSSSFKLKRAVAPALGLVEEAAKT	267	220	1	0	0.00103711	0.000978722	0.943697
QGV12764.1	QDNARGLVLPGYKYLGPFNPLENGEPVNKADRAAQAHDKSYSELIKSGKNPYLYFNKADEKFIDDLKNDWSLGGIIGSSFFKLKRAVAPALGLVEEAAKT	222	159	1	0	0.00086232	0.000707349	0.820286
QHB45815.1	QDNARGLVLAPYKYAGPGNSLNRGPAYDLVDESARQHDIAYDKAKSPEDIHKADRQFLTEAGNYVAEGIAGKGSISQTLGGIVTGAGIGILGLVEEAAKT	351	282	1	0	0.0013634	0.00125454	0.920159
QHB45824.1	QDNARGLVLAPYKYAGPGNSLNRGPAYDLVDESARQHDIAYDKAKSPEDIHKADRQFLTEAGNYVAEGIAGKGSISQTFGGIVTGAGIGILGLVEEAAKT	413	405	1	0	0.00160423	0.00180174	1.12312
QHD57624.1	QDNARGLVLPGHNYLGPGNDLDNGKPVDADDAAAKKHDEAYDEQLKQGDNPYVKYNHADAQLQEDLKDVNTFEANLAKGVFQAKKRVLEPLGLVEEAAKT	230	282	1	0	0.000893395	0.00125454	1.40424
QHD57627.1	QDNARGLVLPGYKYLGPGNGLDKGEPVNEADAAALEHDKAYDEQLKAGDNPYVKYNHADAEFQERLQGDTSFGGNLARGVFQAKKRVLEPLGLVEEAAKT	225	104	1.5739e-07	6.80302	0.000873973	0.000462668	0.529385
QHG62572.1	QDNARGLVLPDHRYIGPGNTVDETEPVDVDDDIAREHDIAYEKANTQEDVQEADRQGASEFLSDVIHNNNPHSIAGYIGLKAKEKVESVLLGLVEEAAKT	283	298	1	0	0.00109926	0.00132572	1.20601
QHN64368.1	QDNARGLVLPGYKYLGPGNSLNRGQPTNQIDEDAKEHDEAYDKAKTSKEVSQADNKFVNKALDHVVNAINVKETPGNAFGAAIGAIGIGTLGLVEEAAKT	292	230	1	0	0.00113422	0.00102321	0.902123
QHY93490.1	QDNARGLVLPGYKYLGPFNGLDKGEPVNKADEVAREHDLEYNKLLEQGDNPYLKYNHADKEFQEKLSDDTSWGGNLGKAVFQAKKRILEPLGLVEEAAKT	268	170	0.012589	1.90001	0.001041	0.000756285	0.726499
QHY93495.1	QDNARGLVLTLPLSKNLGPGNRISPATNTADVIAQGHDLHYQDAKKDSDVLQADREAINQFTHEAIQGSDPVSRLHAAVGAVGLGIKHTVLGLVEEAAKT	465	526	1	0	0.00180621	0.00234003	1.29555
QIP76501.1	QDNARGLVLPGYKYLGPGNGLDKGPRVNKADSVALEHDKAYDLQLKSGDNPYIKFNHADQDFIDSLQDDYSFGGNLGKVVFQAKKRILEPLGLVEEAAKT	210	165	1	0	0.000815708	0.000734041	0.899882
QIX02907.1	QDNARGLVLPGYNYLGPGNTNFNKEPTNLPDKAARKHDLEYNKLLKQGHNPYIYFNHADEDFIKETNQATDWGGKFGNFVFKTKKYLAPGLGLVEEAAKT	80	74	1	0	0.000310746	0.000329206	1.05941
QIX02911.1	QDNARGLVLPGYNHLGPGNTNFNKEPTNLSDKAARKHDLEYNKLLKQGHNPYIYFNHADEDFIKETNQATDWGGKFGNFVFKTKKYLAPGLGLVEEAAKT	92	67	1	0	0.000357358	0.000298065	0.834081
QIX02915.1	QDNARGLVLPGYNYLGPGNTNFNKEPTNLSDKAARKHDLEYNKLLKQGHNPYIYFNHADEDFIKETNQATDWGGKFGNFVFKAKKHLAPQLGLVEEAAKT	137	113	1	0	0.000532152	0.000502707	0.944667
QIX02921.1	QDNARGLVLPGYNYLGPGNTNFNKEPTNLSDKAARKHDLEYNKLLKQGHNPYIYFNHADEDFIKETNQATDWGGKFGNFVFKTKKYLAPGLGLVEEAAKT	178	154	1	0	0.00069141	0.000685105	0.990881
QIX02923.1	QDNARGLVLPGYNHLGPGNTNFNKEPTNLSDKAARKHDLEYNKLLKQGHNPYIYFNHADEDFIKETNQATDWGGKFGNFVFRTKKYLAPGLGLVEEAAKT	138	156	1	0	0.000536037	0.000694003	1.29469
QIX02925.1	QDNARGLVLPGYNYLGPGNTNFNKEPTNLSDKAARKHDLEYNKLLKQGHNPYIYFNHADEDFIKETNQATDWGGKFGNFVFRTKKYLAPGLGLVEEAAKT	131	73	0.12041	0.919338	0.000508847	0.000324758	0.638223
QIX02927.1	QDNARGLVLPGYNHLGPGNTNFNKEPTNLSDKAARKHDLEYNKLLKQGHNPYIYFNHADEDFIKETNQATDWGGKFGNFIFKTKKYLAPGLGLVEEAAKT	209	122	0.00655403	2.18349	0.000811824	0.000542746	0.668551
QIX02931.1	QDNARGLVLPGYNYLGPGNTNFNKEPTNLSDKAARKHDLEYNKLLKQGHNPYIYFNHADEDFIKETNQATDWGGKFGNFIFKTKKYLAPGLGLVEEAAKT	200	170	1	0	0.000776865	0.000756285	0.973509
QJA16364.1	QDNARGLVLPGYKYLGPGNGLDKGPPVNKADSVALEHDKAYDQQLKAGDNPYIKFNHADQDFIDSLQDDQSFGGNLGKAVFQAKKRILEPLGLVEEAAKT	183	185	1	0	0.000710831	0.000823016	1.15782
QJF54122.1	QDNARGLVLPGYKYLGPFNPLNNGEPVNNADRAAQLHDHAYSELIKSGKNPYLYFNKADEKFIDDLKDDWSIGGIIGSSFFKIKRAVAPALGLVEEAAKT	277	193	0.388847	0.410222	0.00107596	0.000858606	0.797992
QJI53738.1	QDNARGLVLVLPFSNNIGPGNPIRPATNRADLIAQGHDLHYQQAKSDSDVLSADREAISQFAHEAIQGQDPISRIHAAVGGIGLGAKHAVLGLVEEAAKT	483	573	1	0	0.00187613	0.00254913	1.35872
QJI53842.1	QDNARGLVLPGYKYLGPGNKLNKGKPLNYNDWVAYLHDHGYDKLLKQGKNPYLKYNEADRVAEASFTNSDYGGALGKLFFKGKRYAHQVGLGLVEEAAKT	210	128	0.0287737	1.541	0.000815708	0.000569438	0.69809
QJI53856.1	QDNARGLVLPGYKYLGPGNTLDKGPPTNANDAASLRHDVRYGDILSRGGNPYLQWSDADQKWLDETNNRDYGGILGKAFFTAKRAAYRAGLGLVEEAAKT	305	225	1	0	0.00118472	0.00100097	0.844897
QJI54732.1	QDNARGLVLPGTHYIGPGSKVPGPKPTSKLDEIALHHDLGYEQLLAHGEWPYINYNYYDEKMIQEIKSNADVIQREGDSWLANFIVGLWTLGLVEEAAKT	387	388	1	0	0.00150323	0.00172611	1.14826
QKE54881.1	QDNARGLVLPGHRYLGPGNQLDAGEPVDRDDEIAREHDIAYERNPNEAAAADTQAIDKFAEDFQRNLNVHSLVGAVGLQAKKSWEGIFGQLGLVEEAAKT	436	465	1	0	0.00169357	0.00206866	1.22148
QKE54888.1	QDNARGLVLPGYHYLGPGNKLNKGKPTNFNDFVAYIHDLGYGAIIEQGGNPYFLWSDADAAAYNKFTTEDYGGALAKAFFGIKKVAYHTGLGLVEEAAKT	371	344	1	0	0.00144108	0.00153036	1.06195
QKE54951.1	QDNARGLVLPGYKYLGPFNSLNKGPPVNEADAAAERHDHRYDAILKAGGNPYLTYNWADELFHKELATDTSWGGNLGRAVFRAKKRLLEPLGLVEEAAKT	145	113	1	0	0.000563227	0.000502707	0.892548
QKE54965.1	QDNARGLVLPGYKYLGPFNSLDKGEPVNAADAAALEHDKAYDEQLKEGKNPYLTFNKADEKFMKDLEGDRSLGGNLAKALFQAKKRVLEPLGLVEEAAKT	101	59	1	0	0.000392317	0.000262475	0.669039
QKE60687.1	QDNARGLVLPGYKYLGPFNGLDKGEPVNAADKAALEHDKAYDLELKDGHNPYFEYNAADAKFQEDLKDDTSFGGNLGKAIFQAKKRVLEPLGLVEEAAKT	287	296	1	0	0.0011148	0.00131683	1.18122
QKK82948.1	QDNARGLVLPGYKYLGPGNKLNKGKPLNYNDWVAYLHDHGYDHLLKQGKNPYTNWNSHDEKALQEFSFEDYGGALGKSFFAAKKAAWKLGLGLVEEAAKT	216	152	1	0	0.000839014	0.000676208	0.805955
QKN88757.1	QDNARGLVLPGHKYLGPGNSLDRGEPVDADDAAAQKHDQSYQEQLEAGDNPYLKYNHADREFQEALKDDTSFEGNLARGLFEAKKLVAEPLGLVEEAAKT	333	168	1.98961e-09	8.70123	0.00129348	0.000747387	0.577811
QKN88759.1	QDNARGLVLPGHKYLGPGNSLDRGDPVDADDAAAQKHDQAYQEQLDAGDNPYLKYNHADREFQEALKDDTSFEGNLARGLFEAKKLVAEPLGLVEEAAKT	118	90	1	0	0.00045835	0.000400386	0.873537
QKN88761.1	QDNARGLVLPGYKYLGPFNGLDKGEPVNAADAAALEHDKAYDQQLQAGDNPYLKYNHADAEFQETLKDDTSFGGNLGKAVFQAKKRVLEPLGLVEEAAKT	59	45	1	0	0.000229175	0.000200193	0.873537
QKN88763.1	QDNARGLVLPGYKYLGPFNGLDKGEPVNAADAAALEHDKAYDQQLQAGDNPYLKYNHADAEFQEALKDDTSFGGNLGKAVFQAKKRVLEPLGLVEEAAKT	124	119	1	0	0.000481656	0.000529399	1.09912
QKN88771.1	QDNARGLVLPGYKYLGPFNSLDKGEPVNEADAAALEHDKAYDKELEEGKNPYLTFNKADEKFMSDLKDDRSFGGNLAKALFQAKKRILEPLGLVEEAAKT	28	31	1	0	0.000108761	0.000137911	1.26802
QKN88776.1	QDNARGLVLPGYKYLGPGNGLDKGEPVNQADAAALEHDKAYDEQLKAGDNPYLKYNHADEEFQDNLQGDTSFGGNLARGVFQAKKRVLEPLGLVEEAAKT	106	98	1	0	0.000411738	0.000435976	1.05887
QKN88779.1	QDNARGLVLPGYKYLGPGNGLDKGEPVNAADAAAREHDKGYDELLKQGENAYLTYNHADAKLQQDLQGDQTFGGNLANSVFQAKKRLLEPLGLVEEAAKT	263	182	0.429159	0.367382	0.00102158	0.00080967	0.792568
QKN88781.1	QDNARGLVLPGYKYLGPFNSLDKGEPVNEADAAALEHDKAYDKELEEGKNPYLTFNKADEKFMEDLKDDRSFGGNLAKALFQAKKRVLEPLGLVEEAAKT	217	116	0.000144146	3.8412	0.000842898	0.000516053	0.612237
QKT21519.1	QDNARGLVLFRYLGPGNEVPPVAEDDLCELDAIARQHDLAYDAARSSAEVARADWRAIRDFAKVGVLGLLAGSLLLGKLLLERLTTCFYPLGLVEEAAKT	436	335	1	0	0.00169357	0.00149033	0.879993
QKV09259.1	QDNARGLVLPGYNYLGPFNDLDNGDPTNKADSAAKKHDLAYADLIKEGVNPYFYFNKADQDFLDELQTDWSFGGNLGKIAFHLKKQIAPHLGLVEEAAKT	253	266	1	0	0.000982734	0.00118336	1.20415
QKV28757.1	QDNARGLVLPGFKYLGPFNPLDNGDPINEVDKTAQTHDRAYQSYIDAGINPYLNFNKADSDFIESLSKDSSVAGWLGKSAFKLKRVLLPHLGLVEEAAKT	253	192	1	0	0.000982734	0.000854157	0.869164
QKV28761.1	QDNARGLVLPGFKYLGPFNPLNNGEPVNEVDKVAQTHDRAYQAYIDSGVNPYLNFNKADSDFIDSLSSDSSVAGWLGKSAFKLKRLLAPHLGLVEEAAKT	378	337	1	0	0.00146827	0.00149922	1.02108
QKV28765.1	QDNARGLVLPGFKYLGPFNPLNNGEPINEVDKVAQTHDRAYQAYIDSGVNPYLNFNKADSDFIDSLSSDSSVAGWLGKSAFKLKRLLAPHLGLVEEAAKT	461	463	1	0	0.00179067	0.00205976	1.15027
QLF80194.1	QDNARGLVLPGYKYLGPGNGLDKGPPVNKADSVALEHDKAYDLQLKSGDNPYIKFNHADQDFIDSLQHDYSFGGNLGKAVFQAKKRILEPLGLVEEAAKT	346	264	1	0	0.00134398	0.00117447	0.873874
QLH64629.1	QDNARGLVLPGYNYLGPGNTLDRGDPTNLSDAAAQRHDYWYQAYQESGHNPYWHHNQADEQFIKDTTNAKDWGGKVGNLVFRFKRAFAPSLGLVEEAAKT	301	264	1	0	0.00116918	0.00117447	1.00452
QLI62644.1	QDNARGLVLPGYKYLGPGNGLDKGPPVNKADSVALEHDKAYDLQLKSGDNPYIKFNHADQDFIDSLQDDHSFGGNLGKAVFQAKKRILEPLGLVEEAAKT	171	136	1	0	0.00066422	0.000605028	0.910886
QMI57778.1	QDNARGLVLPGYKYLGPFNGLDKGEPVNAADAAALAHDKAYDEQLKAGDNPYLKYNHADAEFQEELKDDTSFGGNLGKAVFQAKKRVLEPLGLVEEAAKT	261	181	0.486691	0.312746	0.00101381	0.000805221	0.794253
QMP82848.1	QDNARGLVLNGYNYLGPFNPLNNGTPVNKADAAAQKHDQAYNDYLKSGKNPYLYFNKADQTFLDDLRGDWSAGGLVGKGFFGLKKAIAPTLGLVEEAAKT	291	297	1	0	0.00113034	0.00132127	1.16892
QMT62543.1	QDNARGLVLPGYKYLGPFNPLDNGTPINKVDKAAQKHDFAYQSYINKGENPYLNFNKADSDFIEDLKNDSSFAGWLGKSAFRLKRILAPHLGLVEEAAKT	143	68	0.000764187	3.1168	0.000555458	0.000302514	0.54462
QNH08412.1	QDNARGLVLPGTDFVGPGNPIDPKPARSETDQIAKEHDLGYEDLLHRAKSQYFTEEDFKTEVYKLDDEAIHRFSEEYQKSGTWQAFVGKYLGLVEEAAKT	225	198	1	0	0.000873973	0.00088085	1.00787
QNJ60187.1	QDNARGLVLPYHNYLGPGTDNFNQQPIDEDDAIARLHDLEYNKANTDNNIFKADKQARDEFFNSFVHSGNLHSLIGGIGLGTKNLVEEHVLGLVEEAAKT	389	512	0.00526984	2.2782	0.001511	0.00227775	1.50744
QNL09579.1	QDNARGLVLPGHHYIGPGNPLNNQKPVDKDDEIAKEHDEAYEKAKTSQDVYNADRVAIEKFGADYDTHGNLHSLLGKTGLQIKTAIEQKFLGLVEEAAKT	236	187	1	0	0.000916701	0.000831913	0.907508
QNN89041.1	QDNARGLVLPGTNYVGPGNELQAGPPQSTVDSAARIHDFRYSQLAKLGINPYTHWTVADEELLKNIKNETGFQAQVVKDYFTLKGAAAPVLGLVEEAAKT	278	201	1	0	0.00107984	0.000894196	0.82808
QNQ79077.1	QDNARGLVLPGYKYLGPGNGLDKGPPVNKADSVALEHDKAYDLQLKSGDNPYIKFNHADQDFIDSLQDDYSFGGNLGKVVFQAKKRILEPLGLVEEAAKT	279	219	1	0	0.00108373	0.000974273	0.899003
QNQ79081.1	QDNARGLVLPGYKYLGPGNGLDKGPPVNKADSVALEHDKAYDLQLKSGDNPYIKFNHADQDFIDSLQDDYSFGGNLGKAVFQAKKRILEPLGLVEEAAKT	173	165	1	0	0.000671988	0.000734041	1.09234
QNQ79083.1	QDNARGLVLPGYKYLGPGNGLDKGPPVNKADSVALEHDKAYDLQLKAGDNPYIKFNHADQDFIDSLQDDYSFGGNLGKAVFQAKKRILEPLGLVEEAAKT	203	153	1	0	0.000788518	0.000680656	0.86321
QOD39455.1	QDNARGLVLPDHRFIGPGNDISDTVPVDEDDAIARDHDIDYSKAKTQKDIQRADDIAINRFSTDFVNTGNIHSAIGAAGIGLKRVVEAGILGLVEEAAKT	383	417	1	0	0.0014877	0.00185512	1.24698
QOD39458.1	QDNARGLVLPDHKFLGPGNTLNDNTPVDEDDHIALDHDRKYSEAKTTDDVHAADDEAIHDFITDVLVNKNPHSVLGALGIGIKRTAETAILGLVEEAAKT	495	547	1	0	0.00192274	0.00243346	1.26562
QOD39463.1	QDNARGLVLLPGHENIGPGNEPNPEGVDEDDRIAYRHDVRYTNAKTQEDVREADAIAISEFDTDWQNTGNIHSVIGRTGIQLKKAVEDRVLGLVEEAAKT	304	309	1	0	0.00118083	0.00137466	1.16414
QOD39468.1	QDNARGLVLDHNFLGPGNDAYSGQVPLDSDDRTAQQHDKDYANAKSQSDIREADREFISASIDETLKGNLHSAIGGAGVGLKYLGETFTGLGLVEEAAKT	387	323	1	0	0.00150323	0.00143694	0.9559
QOD39473.1	QDNARGLVLLPGHKNIGPGNEPDPEGVDEDDRIAYRHDVRYGQAETQDDVREADDIAISEFDSDWQNSGNIHSVIGRTGIQIKKAVEDRVLGLVEEAAKT	385	427	1	0	0.00149547	0.00189961	1.27025
QOD39478.1	QDNARGLVLYPGHKNLGPGNEPDPEGIDVDDNIAFDHDIRYTNAKSQQDIVDADAIAIDEFDKDWQDTSNVHSLVGRTGIQIKKTVEGVTLGLVEEAAKT	132	115	1	0	0.000512731	0.000511605	0.997803
QOD39483.1	QDNARGLVLLPGHKNIGPGNEPDPDGVDVDDNIAYAHDIRYGSAVDQQDIVDADSDAIASFDKDFSDTGNIHSVIGRTGLQIKKGVESYTLGLVEEAAKT	319	357	1	0	0.0012391	0.0015882	1.28174
QOD39488.1	QDNARGLVLTVPGRPNTGPGNEEETPTSNSDRISADHDSAYSNSKTQEDVRQADDIFLHEQFNELAEGDTINAALGIAGIGTKRVIESAILGLVEEAAKT	308	272	1	0	0.00119637	0.00121006	1.01144
QOD39497.1	QDNARGLVLPGHHYIGPGNTITDTDPVDTDDIIAREHDIAYNNANSGSDIQEADHNSANEFLTDAIHNNNPHSVAGYIGLKTKEQIEKHTLGLVEEAAKT	278	310	1	0	0.00107984	0.00137911	1.27714
QOD39506.1	QDNARGLVLTVPGRPNTGPGNEEETPTSNSDRVSADHDSAYSNAKTQEDVRQADDIFLHEQFNELTEGDTINAAIGIAGIGTKRVIESAILGLVEEAAKT	509	492	1	0	0.00197712	0.00218878	1.10705
QOD39511.1	QDNARGLVLTVPGRPNTGPGNEEEPPTSNSDRISADHDSAYSNSKTQEDVRQADDIFLHEQFNELAEGDTINAALGIAGIGTKRVIESAILGLVEEAAKT	415	387	1	0	0.00161199	0.00172166	1.06803
QOD39516.1	QDNARGLVLLPGHRNIGPGNIPDEDGVDEDDKIAYRHDIAYGGAKDQLDVRVADDIAIGEFDSDFERTGNIHSYVGSIGLGIKKTIESKTLGLVEEAAKT	280	284	1	0	0.00108761	0.00126344	1.16167
QOD39520.1	QDNARGLVLPGHKYIGPGNEEDAGEPVDEDDRIAAVHDIAYSVAGTQEEVRAADIDAISSFDKDFQETGNIHSALGRTGLQIKKAVEDRVLGLVEEAAKT	288	368	0.444801	0.351834	0.00111869	0.00163713	1.46344
QOD39527.1	QDNARGLVLHHNFLGPGNEHDSGLEPIDTDDKIARIHDTRYALATHQQDILDADADAIVEFGKDAYDNTNIHSAIGAVGLGIKHVGEKAFLGLVEEAAKT	288	276	1	0	0.00111869	0.00122785	1.09758
QOD39531.1	QDNARGLVLPDHRYIGPGNTVDDTLPVDVDDDIAREHDINYEKAQTQEDVQEADRQGASEFLSDVIHNNNIHSVAGYIGLKAKEKVESVILGLVEEAAKT	451	503	1	0	0.00175183	0.00223771	1.27736
QOD39535.1	QDNARGLVLPGHKYIGPGNTIDDTQPIDVDDSIAREHDISYENAKTQEDIQEADKHGADDFLSDVIDNHNPHSVVGYIGLKAKEAFEKTVLGLVEEAAKT	520	564	1	0	0.00201985	0.00250909	1.24221
QOD39542.1	QDNARGLVLPGHHFIGPGNDADHEDPVDKDDDIAKKHDHAYNNALTKEDIRKADEVAIQEFHDDWKKTGNIHSLIGRVGIQLKHAAEGTVLGLVEEAAKT	420	561	0.000642706	3.19199	0.00163142	0.00249574	1.5298
QOD39543.1	QDNARGLVLPGHKFLGPGNDDDDETPIDIDDSISKNHDRDYSKAKTQDEVHLADDVAIEQFTKDAVESGNIHSVIGAIGLGGKRVIETLTLGLVEEAAKT	341	329	1	0	0.00132455	0.00146363	1.105
QOD39551.1	QDNARGLVLPDHRYIGPGNTVDDTLPVDVDDDIAREHDINYEKAQTQEDVQEADRQGASEFLSDAIHNNNIHSVAGYIGLKAKEKVESVILGLVEEAAKT	395	387	1	0	0.00153431	0.00172166	1.12211
QOD39555.1	QDNARGLVLPDHRYIGPGNTVDDTEPVDVDDSIAKEHDINYEKAKTQEDVQEADKQGADEFLSDVIDNNNLHSVAGYIGLKAKEKIESVILGLVEEAAKT	305	397	0.106889	0.971067	0.00118472	0.00176615	1.49077
QOD39564.1	QDNARGLVLDHHFIGPGNDENDPNLPVDLDDQIAKVHDKEYSKVETQEDVFDADDRAIHDFSSDAIDNKNPHSVLGAIGLKVKTELEKQFLGLVEEAAKT	235	222	1	0	0.000912816	0.000987619	1.08195
QOD39568.1	QDNARGLVLEHNYIGPGNSVDSGIAPVDRDDEISQQHDINYNQAKTQQDIQHADDTAIGEFVTDFVDSGNIHSAIGAIGLGTKRVIESAVLGLVEEAAKT	475	546	1	0	0.00184505	0.00242901	1.3165
QOD39572.1	QDNARGLVLPGHKYIGPGNTIDDTQPIDVDDSIAREHDINYENAKTQEDIQEADKHGADDFLSDVIDNHNPHSVVGYIGLKAKEAFEKTVLGLVEEAAKT	201	205	1	0	0.000780749	0.000911991	1.1681
QOD39580.1	QDNARGLVLPGRHYLGPGNTLHGKTPVDSADAIARYHDELYQVAVSTGDVSRADIIAIDQFKRDYEETGNWGSFLGRFGLTLKKAFEDKFLGLVEEAAKT	255	257	1	0	0.000990503	0.00114332	1.15429
QOD39584.1	QDNARGLVLFTKNVGPGNEEIDLSPTLAGADIDAGHHDIRYGLAEDDNDIREADDIAIKEFGDHRVDNPFDVTSYIGEAGLSAKKAIENQLGLVEEAAKT	344	365	1	0	0.00133621	0.00162379	1.21522
QOD39592.1	QDNARGLVLPGHKYIGPGNEEDLGEPVDVDDAIARKHDINYGKAKTQEDVVEADEEAISEFYDDWKKTGNIHSVIGSVGLGIKKAVEGKTLGLVEEAAKT	183	154	1	0	0.000710831	0.000685105	0.963808
QOD39596.1	QDNARGLVLPGHHFIGPGNDADDEDPVDKDDEIAKTHDHAYHNAQTKEDIRKADEVAIQEFHDDWKKTGNIHSLIGRVGIQLKHAVEGTVLGLVEEAAKT	294	227	1	0	0.00114199	0.00100986	0.8843
QOG08960.1	QDNARGLVLPGYNYLGPGNTDFSIEEPNQSDKAAKAHDLEYNKLLQKGQNPYIYFNHADEDFIQATNQASDWGGKFGNFIFKAKKAIAPELGLVEEAAKT	175	115	1	0	0.000679757	0.000511605	0.752629
QOP74816.1	QDNARGLVLPGYRYLGPFNPLNNGEPVNNADRAAQLHDHAYSELIKSGKNPYLYFNKADEKFIDDLKDDWSIGGIIGSSFFKIKRAVAPALGLVEEAAKT	390	366	1	0	0.00151489	0.00162824	1.07482
QOR29556.1	QDNARGLVLPGSHYIGPGTDDYSRPTKTVADAVAREHDIAYTNAKSTEDIRSADSRAISGFIDTISKDPVQGSIGALGIGTKYAVESITGLGLVEEAAKT	237	190	1	0	0.000920585	0.00084526	0.918177
QOR29560.1	QDNARGLVLPGKNYLGPGTRDFNAKPVDEADYIAQLHDLAYAEAQSDSDIFKADKAAIREFLSAWHNDPSAVSALAGSAGLSIKNFVEETLGLVEEAAKT	202	142	1	0	0.000784634	0.00063172	0.805115
QOR37050.1	QDNARGLVLPGFRYLGPFNPLNNGKPINEVDKVAQKHDKAYDSYIKAGVNPYLHFNKADSDFIDSLSTDSSVAGWLGKSAFKLKRLLAPHLGLVEEAAKT	186	157	1	0	0.000722484	0.000698451	0.966736
QOT13773.1	QDNARGLVLPGYKYLGPGNDEQQGPPVDELDAAAMRHDIRYATFLEEGDIPYIWAPEIDKQMIKEIHDSGMDETWMGNFVISLWQLKYSLLGLVEEAAKT	481	487	1	0	0.00186836	0.00216653	1.15959
QOU12622.1	QDNARGLVLPGYKYLGPGNSLDQGEPTNPSDAAAKEHDEAYAAYLLSGKNPYLYFSPADQRFIDQTKDAKDWGGKIGHYFFRAKKAIAPVLGLVEEAAKT	147	105	1	0	0.000570996	0.000467117	0.818075
QOU12634.1	QDNARGLVLPGYKYLGPGNSLDQGEPTNPSDAAAKEHDEAYAAYLRSGKNPYLYFWPADQRFIDQTKDAKDWGGKIGHYFFRAKKAIAPVLGLVEEAAKT	225	141	0.0409183	1.38808	0.000873973	0.000627272	0.717724
QOU12648.1	QDNARGLVLPGYKYLGPGNSLDQGEPTNPSDAAAKEHDEAYAAYLRSGKNPYLYFSPADQRFIDQTKDAKDWGGKIGHYFFRAKKAIVPVLGLVEEAAKT	237	174	1	0	0.000920585	0.00077408	0.840857
QOW77866.1	QDNARGLVLPGYKYLGPGNGLDKGPPVNKADSVALEHDKAYDQQLKAGDNPYIKFNHADQDFIDSLQDDRSFGGNLGKAVFQAKKRILEPLGLVEEAAKT	323	239	1	0	0.00125464	0.00106325	0.847454
QOW77868.1	QDNARGLVLPGYKYLGPGNGLDKGPPVNKADSVALEHDKAYDRQLKAGDNPYIKFNHADQDFINSLQDDRSFGGNLGKAVFQAKKRILEPLGLVEEAAKT	147	100	1	0	0.000570996	0.000444874	0.779119
QPL20080.1	QDNARGLVLPGYKYLGPFNSLTQGKPTNKADEAARRHDLHYNSLIEKGVNPYTNFNEADVNLINELESDNSIGGFIARNVFKAKRAIAPALGLVEEAAKT	275	219	1	0	0.00106819	0.000974273	0.912079
QPN96233.1	QDNARGLVLPGYKYLGPFNGLDKGEPVNAADAAALEHDKAYNELLEAGDNPYIKYNHADAVFQERLQGDTSLGGNAANAVFQFKKRLLEPLGLVEEAAKT	153	144	1	0	0.000594302	0.000640618	1.07793
QPO14347.1	QDNARGLVLPGYNYLGPFNSLFSGAPVNKADEAARKHDFGYSDLIKEGKNPYLYFNTHDQNLIDELKDDTSFGGKLARGVFQIKKALAPALGLVEEAAKT	183	149	1	0	0.000710831	0.000662862	0.932516
QQD86211.1	QDNARGLVLPGYRYVGPGNPLDAGEPRGPVDAIAKKHDERYDELIKHGHIPYIHGRGADSLMGKELADAEEAGQILDRYDKLVANAARGLLGLVEEAAKT	251	231	1	0	0.000974966	0.00102766	1.05405
QQD86225.1	QDNARGLVLPGYRYVGPGNPLDAGEPRGPVDAIAKKHDERYDELIKHGHIPYIHGRGADSLMGKELADAEEAGKILDSYDQLVANAARGLLGLVEEAAKT	156	138	1	0	0.000605955	0.000613925	1.01315
QQD86235.1	QDNARGLVLPGYRYVGPGNPLDAGEPRGPVDAIAKKHDERYDELIKHGHIPYIHGRGADSLMGKELADAEEAGKILDTYDQLVANAARGLLGLVEEAAKT	355	233	0.00307313	2.51242	0.00137894	0.00103656	0.751707
QQD86251.1	QDNARGLVLPGYRYVGPGNPLDAGEPRGPVDAIAKKHDERYDELIKHGHIPYIHGRGADSLMGKELADAEEAGQILDRYDQLVANAARGLLGLVEEAAKT	480	419	1	0	0.00186448	0.00186402	0.999755
QQD86257.1	QDNARGLVLPGYRYVGPGNPLDAGEPRGPVDAIAKKHDERYDELIKHGHIPYIHGRGADTMMGKELADAEEAGKILDSYDQLVANAARGLLGLVEEAAKT	123	105	1	0	0.000477772	0.000467117	0.977699
QQD86273.1	QDNARGLVLPGYRYVGPGNPLDAGEPRGPVDAIAKKHDERYAELIKHGHIPYIHGRGADSLMGKELADAEEAGKILDRYDQLVANAARGLLGLVEEAAKT	435	345	1	0	0.00168968	0.00153481	0.908345
QQD86287.1	QDNARGLVLPGYRYVGPGNPLDAGEPRGPVDAIAKKHDERYDELIKHGHIPYIHGRGADSLMGRELADAEEAGKILDRYDQLVANAARGLLGLVEEAAKT	142	117	1	0	0.000551574	0.000520502	0.943666
QQD86320.1	QDNARGLVLPGYNYVGPGNPLDNAPAKGPVDEAAKHHDERYDEMLRHGDLPYIHGRGADRLMNKEIERAEQEGKIGNPVDALVGNAIRGILGLVEEAAKT	260	268	1	0	0.00100992	0.00119226	1.18054
QQD86330.1	QDNARGLVLPGYNYVGPGNPLDNAPAKGPVDEAAKHHDERYDEMLRHGDLPYIHGRGADRLMNKEIERAEQEGKIDSPVDALVGNAIRGILGLVEEAAKT	139	155	1	0	0.000539921	0.000689554	1.27714
QQD86395.1	QDNARGLVLPSHHYTGPRNPVPAGKPADPVDESSARHDIRYGQRLKHGDWPYLWGKDLDNAQRDEIIQALHSHVKVGTQLAGNIVRSIWKLGLVEEAAKT	426	410	1	0	0.00165472	0.00182398	1.10229
QQD86407.1	QDNARGLVLPSHHYTGPRNPVPAGKPADPVDESSARHDIRYGQRLKHGDWPYLWGKDLDNAQRDEIIKALQSHVKVGTQLAGNIVRSIWKLGLVEEAAKT	409	420	1	0	0.00158869	0.00186847	1.17611
QQG62934.1	QDNARGLVLPGYKYLGPGNGLDKGPPVNKADSVALEHDKAYDLQLRAGDNPYIKFNHADQDFIDSLQDDHSFGGNLGKAVFQAKKRILEPLGLVEEAAKT	254	183	1	0	0.000986619	0.000814119	0.82516
QQL94266.1	QDNARGLVLPGYNYLGPFNPLDNGDPVNKADEAAKKHDLAYNNYINKGLNPYLNFNKGDQDFIDSLQSDSSLGGNFAKAVFHIKKQIAPALGLVEEAAKT	161	114	1	0	0.000625376	0.000507156	0.810961
QQL94270.1	QDNARGLVLPGYNYLGPFNPLENGDPVNKADEAAKKHDQAYNKYINKGLNPYLKFNKGDQDFIDSLQSDSSVGGNFARAVFHIKKQIAPALGLVEEAAKT	197	106	0.000685196	3.16418	0.000765212	0.000471566	0.616255
QQL94278.1	QDNARGLVLPGHRYLGPFNPIENGEPVNAADAAARRHDLKYDQYLKEGKNPYLYFNKADSDFLEDLESDRSFGGWIGKGVFGLKRAIAPALGLVEEAAKT	290	265	1	0	0.00112645	0.00117891	1.04657
QQL94302.1	QDNARGLVLPGHRYLGPFNPIENGEPVNAADAAARRHDLKYDQYLKEGKNPYLYFNKADSDFLEDLESDRSFGGWIGKGVFGLKRAIAPTLGLVEEAAKT	288	256	1	0	0.00111869	0.00113888	1.01805
QQN95294.1	QDNARGLVLPGYNYVGPGNPLDNAPAEGPVDEAAKHHDERYDEMLRHGDLPYIHGRGADRLMNKEIERAEQEGKIDNPVDALVGNAIRGILGLVEEAAKT	360	318	1	0	0.00139836	0.0014147	1.01169
QRG24226.1	QDNARGLVLPDHRYIGPGNTIDDTSPVDTDDAIAREHDIAYERAETQEDVQEADRQGASEFLSDVIHNSNPHSVAGFIGLKAKEKVESVLLGLVEEAAKT	544	610	1	0	0.00211307	0.00271373	1.28426
QRG24230.1	QDNARGLVLNHHFIGPGNDENDPNLPVDLDDQIAKVHDKEYSKVETQEDVFDADDRAIHDFASDAIDNKNPHSVLGAIGLKVETELEKQFLGLVEEAAKT	208	205	1	0	0.00080794	0.000911991	1.12879
QRG24233.1	QDNARGLVLPGHKYIGPGNEEDLGEPVDVDDAIARKHDINYGKAKTQEDVVDADEEAISEFYDDWKKTGNIHSVIGSVGLGIKKAVEGKTLGLVEEAAKT	93	66	1	0	0.000361242	0.000293617	0.812797
QRG24235.1	QDNARGLVLPGHRYIGPGNTVDSIEPVDSDDAIAKDHDIAYEHAKTQEDVQDADRVGAHEFLTDALFNQNPHSIAGYIGLKGKEKAESVILGLVEEAAKT	258	192	1	0	0.00100216	0.000854157	0.85232
QRG24238.1	QDNARGLVLPGHHYVGPGNTISDTSPVDTDDSIARHHDIAYENAQSQQDIQDADRESASDFLTDVIHNNNLHSAVGYVGLKAKETVESAVLGLVEEAAKT	445	378	1	0	0.00172852	0.00168162	0.972865
QRN74391.1	QDNARGLVLPGYKYLGPGNSLDQGEPTNPSDAAAKEHDEAYAAYFRFGKNPYLYFSPADQRFIDQTKDAKDWGGKIGHYFFRAKKAIAPVLGLVEEAAKT	141	125	1	0	0.00054769	0.000556092	1.01534
QRN74395.1	QDNARGLVLPGYKYLGPGNSLDQGEPTNPSDAAAKEHDEAYAAYFRFGKNPYLYFLPADQRFIDQTKDAKDWGGKIGHYFFRAKKAIAPVLGLVEEAAKT	149	124	1	0	0.000578764	0.000551643	0.953139
QRQ90263.1	QDNARGLVLPEHKFLGPGNTVNDKVAHDLDDEFARVHDILYANATTQQDISDADEHFLFDTVSDIIDNGNYHSLVGYLGIKFKTLLENIVLGLVEEAAKT	555	539	1	0	0.0021558	0.00239787	1.11229
QRQ90267.1	QDNARGLVLDHSYIGPGNDAYSGAQAHDLDDHIAHDHDIAYHHAKTQEDVLDADKKAIHDFASDALENYNPHSAIGALGLGIKHGVENIILGLVEEAAKT	364	509	8.47194e-05	4.07202	0.00141389	0.00226441	1.60154
QRQ90272.1	QDNARGLVLPGHRYIGPGNTIDHIPPVDTDDAIARQHDIDYSKSQNPEDINRADDIGVIQFVNDFQETGNIHSVIGAAGLGIKRTFDTVTLGLVEEAAKT	280	289	1	0	0.00108761	0.00128568	1.18212
QRQ90276.1	QDNARGLVLPDHRYIGPGNTVDETPPIDTDDAIAREHDIAYNKAETQEDVQEADRQGANEFLTDVIHNNNVHSIAGYIGLKAKEKIESVILGLVEEAAKT	491	491	1	0	0.0019072	0.00218433	1.1453
QRY06290.1	QDNARGLVLPGTHYLGPGNPVPNGPPVDKLDAAAAKHDIRYDTMLKHGDIPYLKHNWADEAMSRDLEKDEPKSWVGNAVRGLWQVKKTTTLGLVEEAAKT	321	361	1	0	0.00124687	0.00160599	1.28802
QRY06292.1	QDNARGLVLPGTHYLGPGNPVPNGPPVDKLDAAAAKHDIRYDAMLKHGDIPYLKHNWADEAMSRDLEKDEPKSWVGNAARALWQAKKTTTLGLVEEAAKT	270	252	1	0	0.00104877	0.00112108	1.06895
QRY06296.1	QDNARGLVLPGTHYLGPGNPVPNGPPVDKLDAAAAKHDIRYDAMLKHGDIPYLKHNWADEAMSRDLEKDEPKSWVGNAVRAVWQVKKTATLGLVEEAAKT	379	357	1	0	0.00147216	0.0015882	1.07882
QTD19011.1	QDNARGLVLPGYNYLGPGNTDFSIEETNQSDKAAKAHDLEYNKLLQKGQNPYIYFNHADEDFIQATNQASDWGGKFGNFVFKAKKAIAPELGLVEEAAKT	166	96	0.0449474	1.3473	0.000644798	0.000427079	0.662345
QTE03703.1	QDNARGLVLPGTDYVGPGNPINIDAPRHEADAIAKEHDVGYAEVSKEQKYEKFAASIRRLDEHARLQFAKDWEHAGRWQSLVGKYGLQAKLGLVEEAAKT	248	207	1	0	0.000963313	0.000920888	0.95596
QTE03710.1	QDNARGLVLPHHSYIGPGNPIDKNPGVDVDDNIAKEHDIAYQNAKTSSDVKEADRIAINKFNKDFEESGNYHSKLGAIGLQLKSAIEHKFLGLVEEAAKT	325	305	1	0	0.00126241	0.00135686	1.07482
QTE03713.1	QDNARGLVLPGHRYLGPGNKLDNGKPVDVDDEIAQEHDSAYHQAKSEADIFKADGVAISKFNHDFASNHNFHSLVGSAGLNVKNFVEESVLGLVEEAAKT	316	351	1	0	0.00122745	0.00156151	1.27216
QTE03721.1	QDNARGLVLLPGHNFVGPGNSLTGEPVDEDDRIALEHDLAYERATGYEDIREADRVAIYEFAQESLNHPHAALGAVGLGVKYLVESVVGVLGLVEEAAKT	846	752	1	0	0.00328614	0.00334545	1.01805
QTE03782.1	QDNARGLVLPGYRYIGPGNEMEAGEPVDEDDRVAKRHDYGYQKYIDEGKNPYWNMNADDEIAAQQFGYGYGGYLGKAFFMAKAAAADAGLLGLVEEAAKT	355	326	1	0	0.00137894	0.00145029	1.05174
QTE03783.1	QDNARGLVLPGHNYLGPGNPLHNGKPTNHNDRIAQKHDWGYDRILRRGKDPYWNYNNDDRRAQRDFDHSSIGGTLGRTFFTFKRFASQAGLGLVEEAAKT	206	169	1	0	0.000800171	0.000751836	0.939595
QTE03787.1	QDNARGLVLPGHKYLGPGNSVNNGDPVDRDDLIAEEHDRAYADGETDSDVRAADRVAIGNFAEDYIHNFNPHSAVGGLGLAAKYIGESVLLGLVEEAAKT	299	296	1	0	0.00116141	0.00131683	1.13381
QTE03789.1	QDNARGLVLPGHKYLGPGSELNDEEPVDRDDEISLQHDQEYEKAESAQDIRNADDKAIGNFVQDLLSNFNPHSALGALGLGGKRIAESIALGLVEEAAKT	116	131	1	0	0.000450582	0.000582784	1.2934
QTE03801.1	QDNARGLVLGHEYVGPGTDLEKAGAPVDKDDQIAKEHDEAYAKAKVQSDIQEADSKAIGAFEDDFQETGNLHSKISSVLLGGKQAVEHYTLGLVEEAAKT	102	106	1	0	0.000396201	0.000471566	1.19022
QTE03802.1	QDNARGLVLRRHKYFGPGNKLDNGEPVDSDDEVAELHDHLYNAAETREDIHAADEKASQDFASLASAHGWLGYAGIRSKQWLEESLGQTLLGLVEEAAKT	687	508	0.00319575	2.49543	0.00266853	0.00225996	0.846892
QTE03808.1	QDNARGLVLKGTHFVGPGNPIDTRPPVSETDAIAKEHDIDYSKAKTAKDIHDADRKAVDAFRKQEGILPKIAGTLLDTKRKVEENLTGVILGLVEEAAKT	333	272	1	0	0.00129348	0.00121006	0.935504
QTE03812.1	QDNARGLVLPGYRYLGPGNKINSGDAVNEADLVAQVHDLEYSTAQDDIDIRASDAKAIKRFEEARQREHSWGAVIGETGIAAKYAVESVTLGLVEEAAKT	264	274	1	0	0.00102546	0.00121895	1.18869
QTE03823.1	QDNARGLVLPYHKYIGPGNSVHNGPPVDSDDSIALEHDLAYEKNENIPEADRHAIHDFIGDWSDTGNIHSVVGALGLSAKRGVESLTGQLLGLVEEAAKT	323	345	1	0	0.00125464	0.00153481	1.22331
QTE03828.1	QDNARGLVLPNSEYIGPGNPIPIGAARNSADQAAKVHDAGYRDIDPEKDHHEEVKKLDEEAIKAFDEAYEKDGHINAKIGSVGLGVKRKVLGLVEEAAKT	284	281	1	0	0.00110315	0.00125009	1.13321
QTE03856.1	QDNARGLVLPGYDYLGPGNDLHRGPPRNENDVLAQDHDQSYTALLEAGGRPYTQWSEADRRFYENLTVDDIPTAVAKGLFGLKKGLYATGLGLVEEAAKT	390	240	2.16331e-05	4.66488	0.00151489	0.0010677	0.704803
QTE03868.1	QDNARGLVLRGYAYLGPGNDLNRGPARNKNDALAQDHDIAYQAILDAGGRPYTQWSDADQAFFENLNVNDIPTAAAKGLFGLKKGLNKAGLGLVEEAAKT	151	148	1	0	0.000586533	0.000658413	1.12255
QTE03908.1	QDNARGLVLGGYAYLGPGNDLHRGPPRNKNDAVAQDHDIEYGQLEEENRAPYRLYSGADERFLDNLEVNDIPTAAARGIFGAKKALNRVGLGLVEEAAKT	531	427	1	0	0.00206258	0.00189961	0.920989
QTE03910.1	QDNARGLVLPGYSYLGPGNDLHRGPPRNANDVLAQDHDRRYTAIMEAGGQPYTRWSEADREFYENLTVNDIPTAVAKGLFGIKKGIHAAGLGLVEEAAKT	340	299	1	0	0.00132067	0.00133017	1.00719
QTE03912.1	QDNARGLVLPGYNYLGPGNVVDDYPPVNKNDAIAREHDIEYGRLGKKAYIRYSKADEDALSQWTPDDFWSKSAIQIFNAKKELYKRNIIGLGLVEEAAKT	179	128	1	0	0.000695294	0.000569438	0.818989
QTE03915.1	QDNARGLVLPGYNYLGPFNSEDNGEPTNASDRAARKHDAMYKQLSNKHGFLAPYFKFSKADEDFIKETGDDYGGRWGKRFFEFKKRFASSLGLVEEAAKT	246	164	0.180951	0.74244	0.000955544	0.000729593	0.763536
QTE03919.1	QDNARGLVLPPFKYLGPGNSLNRGQPYNQIDADAEEHDIAYSRAKTQDDIRESDIKLLSKSGDHIVEGLLGRGSFSDTVGSVLSGIGIGGLGLVEEAAKT	305	355	1	0	0.00118472	0.0015793	1.33306
QTE03944.1	QDNARGLVLPGYKYLGPFNGLDKGVPVNDADAAALEHDKAYDHLLKEGDNPYLKYNHADEQFQEDLKDDTSFGGNLGKAVFQAKKRVLEPLGLVEEAAKT	123	81	1	0	0.000477772	0.000360348	0.754225
QTE03955.1	QDNARGLVLRGYDYLGPGNDLHRGPPRNANDAVAQDHDEVYTAILEAGGQPYTQWSESDRQFFQNLRVNDLYTAFAKGAFGLKNAGHRLGLGLVEEAAKT	192	149	1	0	0.00074579	0.000662862	0.888804
QTE03965.1	QDNARGLVLPGTDYVGPGNPINIDAPRHEADAIAKDHDVGYAEVSKEQKYEKFAASIRRLDEHARLKFAQDWEHAGRWQSLVGKYGLQAKLGLVEEAAKT	248	201	1	0	0.000963313	0.000894196	0.928251
QTE03973.1	QDNARGLVLPFHKYVGPGNKLESGKPFDSDDVIARLHDYAYEYGIVHESDRHFAVDFFWNSVYNYNIHSVIGSLGLYFKYYVEDLYGQIYLGLVEEAAKT	413	318	1	0	0.00160423	0.0014147	0.881857
QTE03993.1	QDNARGLVLPGHNYLGPGNPIDDAQPVDEDDRIAREHDIAYARARTREDVETADNEAIDQFAESGNLHGVVGALGLEVKKTWENVFGQTYLGLVEEAAKT	240	177	1	0	0.000932238	0.000787426	0.844662
QTE04017.1	QDNARGLVLPGYNYLGPFNAEDNGEPTNVSDRAAKKHDAVYKRLSSKYGRTKPYTHYNKGDTDFIKEASSNDFGGRWGKRFFQFKKRFAPLGLVEEAAKT	278	149	2.99732e-06	5.52327	0.00107984	0.000662862	0.61385
QTE04019.1	QDNARGLVLPGHKYLGPGNSLDRGEPVDADDAAAQKHDQAYDEQLKLGDNPYIKYNHADREFQEALKDNTSFEGNLARGLFQAKKLVAEPLGLVEEAAKT	302	180	0.000172919	3.76216	0.00117307	0.000800772	0.682632
QTE04024.1	QDNARGLVLNGYDYLGPGNDLNRGPPRNKNDAVAQDHDQEYGRLDEENRAPYRLYSNADERFLDNLEVNDIPTAAAKGIFGTKKALNRVGLGLVEEAAKT	299	312	1	0	0.00116141	0.00138801	1.1951
QTE04039.1	QDNARGLVLGGYSYLGPGNNSDRGPPRNANDAVAQDHDASYTEIMEAGGSVYNQWDPSDREFNERLTVNDVPTAIAKGLFGLKNGAHSLGLGLVEEAAKT	271	247	1	0	0.00105265	0.00109884	1.04388
QTE04062.1	QDNARGLVLPGYNYLGPGNSLDNGEPVNKVDKVARDHDIAYSRARSKQDIFNSDWKAIKSFGSEFIKSPSIAAASGAVGLGIKTGVERSILGLVEEAAKT	343	222	0.00221869	2.6539	0.00133232	0.000987619	0.741276
QTE04066.1	QDNARGLVLPYHNYLGPGTSDFEAEPVNKADYIAYLHDIAYTTVENKQQVYKEDKLAIQRFLNDYYHGEGSFSSLVGATGLYFKNFIEEKLGLVEEAAKT	175	209	1	0	0.000679757	0.000929786	1.36782
QTE04069.1	QDNARGLVLPGHNYLGPGNPLENGPAVDKSDQIAKKHDYAYHNATSIKDIYESDRQAIGEFARDFVIHPNLPSLAGAVGLGSKYLVEKNVLGLVEEAAKT	244	215	1	0	0.000947775	0.000956478	1.00918
QTE04074.1	QDNARGLVLPGHNYIGPGNNLEGHPVVNEVDLIAKNHDYAYSEAKTQEDITRSDIIAVEKFKETNTLAGDLGAQILGAKAFTEQAFGNMYLGLVEEAAKT	200	241	1	0	0.000776865	0.00107215	1.38009
QTE04099.1	QDNARGLVLPDTDYVGPGNKVHIAPARSETDQIGKDHDIAYDELIKYAQENSISKHDYFERLKSIDKDAIDRFSNENTWQAHVAKYGLKILGLVEEAAKT	125	104	1	0	0.000485541	0.000462668	0.952893
QTE04116.1	QDNARGLVLPFHKYLGPGNEINNGEPVDFDDVLALNHDIAYIENFPTLVREADVHYAVDFLHEYITSGHVESLAGTLGLILKTGVERILNLGLVEEAAKT	333	302	1	0	0.00129348	0.00134352	1.03868
QTE04119.1	QDNARGLVLPFHKYIGPGNTLNEGDPVDFDDYLAQQHDQAYENANSESDIQEADRHTANDFLSHFVEGNYHSGLGALGLGLKSQVEKYTGLGLVEEAAKT	241	248	1	0	0.000936122	0.00110329	1.17857
QTE04122.1	QDNARGLVLPGHKYIGPFNRLNRGDPVDLDDLIAYNHDVAYDTAKTVDDVQKADAQAIAEFLQDYHATGNYHSLLGVIGLKGKVFVEKLTLGLVEEAAKT	417	499	1	0	0.00161976	0.00221992	1.37052
QTF73978.1	QDNARGLVLPGYKYLGPGNSLDQGEPTNPSDAAAKEHDEAYAAYLRSGKNPYLYFSPADQRFIDQTKDAKDWGGKIGHYFFSAKKAIAPVLGLVEEAAKT	126	63	0.0121292	1.91617	0.000489425	0.00028027	0.572652
QTH36763.1	QDNARGLVLPKHRYVGPGGDLPAGRPMSKLDEIAARHDIGYHTEIKHGHNPYYWYNFYDEQMINDIKNNMDQISNDGEAWLANFILATWKLGLVEEAAKT	244	234	1	0	0.000947775	0.001041	1.09837
QTZ83141.2	QDNARGLVLPGYRYLGPFNSLFSGKPTNKADEAARRHDLGYSDLLEKGENPYLYFNEHDVNLIEDLRGDNTFGGVLARSVFQVKRAVAPALGLVEEAAKT	294	298	1	0	0.00114199	0.00132572	1.16089
QTZ83149.1	QDNARGLVLPNSDFIGPGNPIPIGAAKNPSDQIAKEHDVAYQNAKHVDDIKKADLEAIKAFNTEYSKSGDTYAKVGEIGLNIKSKIEEHILGLVEEAAKT	197	172	1	0	0.000765212	0.000765182	0.999961
QTZ83157.1	QDNARGLVLDSNYCGPFTDLNKDREVRNKIDQCCKTHDEEYSSEISTRKADDNLIDCLPDYHPIRGVFRLKKTIDELTDYKSNEIFRPDMLGLVEEAAKT	442	485	1	0	0.00171687	0.00215764	1.25673
QTZ83166.1	QDNARGLVLPGYNYLGPFNAVDNGPPLNPSDRAAQLHDAAYAKLQQKHGFLAPYIYSSDADDDFIEAAQDDDYGGRWGKRIFNWKRQVVPLGLVEEAAKT	361	378	1	0	0.00140224	0.00168162	1.19924
QTZ83169.1	QDNARGLVLPPFKYLGPGNSLNRGPPYNHIDAAAREHDIAYTEAKTKDDVYNADQKFLSESKKHLLAGITGEGTFSDSIGAAIGGVGIGTLGLVEEAAKT	258	296	1	0	0.00100216	0.00131683	1.31399
QTZ83170.1	QDNARGLVLPGTNYVGPGNKLHKGPPRHHNDRVAQIHDFDYDTIIDNGGDPYWQYSDADERARKQFDHSHYSGTLGKAFFTAKKAAWKTGLGLVEEAAKT	59	66	1	0	0.000229175	0.000293617	1.28119
QTZ83175.1	QDNARGLVLPPFKYLGPGNSLDRGVAYNLADENAKVHDEAYDKAETKEDVFKADREFLSQSGNLFVEGLSGRTSIGDTIGAAVGAVGIGVLGLVEEAAKT	407	345	1	0	0.00158092	0.00153481	0.970836
QTZ83180.1	QDNARGLVLGHEYLGPGTDLEAAKNPVDSDDQIAKEHDIAYSKIKTAKDVIKADSTAIGAFEDDFAATGNLHSKVSSTILGAKQAVEHYILGLVEEAAKT	114	78	1	0	0.000442813	0.000347001	0.783629
QTZ83184.1	QDNARGLVLVLPFSNNIGPGNSLQPARTRADFIAQGHDIHYQDAKKNSDVLSADREAIGQFVHEIINPENPVSQLQAAVGAFGLGVKHGILGLVEEAAKT	144	146	1	0	0.000559343	0.000649515	1.16121
QTZ83186.1	QDNARGLVLPGYKYLGPGNSTNLGTPNNEVDAIAYWHDKAYEHAKSKNEIFDADKWARKHFGDEFYKHPSVGAALGWIGMGTKNIIEENILGLVEEAAKT	141	96	1	0	0.00054769	0.000427079	0.779782
QTZ83189.1	QDNARGLVLPYHNYLGPGTSDFEAEPVNEADYIAYLHDIAYTNIKTKEQVYKEDKLAIKRFLEDYYHGEGSFSSLVGATGLYFKNFLEETLGLVEEAAKT	286	211	1	0	0.00111092	0.000938683	0.844962
QTZ83197.1	QDNARGLVLRGYDYLGPGNDNNRGPPRNEADVLAQDHDSAYTALLEAGGRPYTQWSEADKRFFENLTVNDIPTAVAKGLFGLKKGLHASGLGLVEEAAKT	861	973	1	0	0.0033444	0.00432862	1.29429
QTZ83201.1	QDNARGLVLPKYNYLGPGNSLYKGKPTNKNDEVAFHHDVRYGEYMKRKKNPYINWNQADEDAMTKFTDDDYGGFLGRRFFGFKRSAYNAGLGLVEEAAKT	192	166	1	0	0.00074579	0.00073849	0.990211
QTZ83203.1	QDNARGLVLPGYKYLGPGNSLKKGRPVNKNDEIAFKHDLWYDKYIKRKQNPYINWNQADETARKRFTWDDYGGALGKIFFGGKRIAHEAGLGLVEEAAKT	173	130	1	0	0.000671988	0.000578336	0.860634
QTZ83207.1	QDNARGLVLPPFKYLGPGNSLQRGPAYNQIDADAQKHDEDYNKATNTQHIETADKEFIGRAGDHIIEGISGKGSISDTVGAIAGGIGIGALGLVEEAAKT	192	172	1	0	0.00074579	0.000765182	1.026
QTZ97567.1	QDNARGLVLPGYNYLGPFNPLENGDPVNKADEAAKKHDQAYNNYINKGLNPYLKFNKGDQDFIDSLQSDSSVGGNFARAVFHLKKQIAPALGLVEEAAKT	197	131	0.749324	0.12533	0.000765212	0.000582784	0.761598
QVK82310.1	QDNARGLVLPGTRYVGPGNLVPAGPPVNPIDDLALQHDLRYGTVMEHGEWPYIYDESDDILAQDIAHYGEDKSFLGNLIKAIMRLKKNIGLGLVEEAAKT	477	442	1	0	0.00185282	0.00196634	1.06127
QVW56780.1	QDNARGLVLPGTKYTGPGNSLNRGPGVNQADEDAKKHDKEYHTAKSHKDIQKSDISLLQRAGDHFIEGISGKGTLGDTILSAAQGIGIGGLGLVEEAAKT	388	507	0.00932911	2.03016	0.00150712	0.00225551	1.49657
QVW56786.1	QDNARGLVLPYHNYLGPGSDNFNLQPVDEDDAIARSHDLDYNKASSDNDIFKADKQARDEFFNSFVHSGNVHSLVGGIGLGTKNLVEEHVLGLVEEAAKT	740	619	1	0	0.0028744	0.00275377	0.958032
QVW56792.1	QDNARGLVLPPFKYLGPGNSLDSGIPYNDIDADAKIHDTQYSVAETKEDVYKSDSEFLTRSGDHIIEGISGKGSISDTIGAALGGIGIGALGLVEEAAKT	370	295	1	0	0.0014372	0.00131238	0.913148
QVW56796.1	QDNARGLVLPDHHFLGPGNTLTDKEPYDEDDAIAKEHDAAYATAKSYNDIDTADKDAVDKFWADAQGRGNWHSAVAGLGLYAKNKFEEVYLGLVEEAAKT	361	374	1	0	0.00140224	0.00166383	1.18655
QVW56798.1	QDNARGLVLPFHKYVGPGNELNNGDPVDEDDNIAQVHDNDYERAQNQEQIREADTHAINDFIGSFQSGNLHSAIGAAGLAIKRGAEDIVGLGLVEEAAKT	460	441	1	0	0.00178679	0.00196189	1.098
QVW56810.1	QDNARGLVLPGKNYLGPGTRDFSAQPVDEADYIARLHDLAYAEATSDSDIFKADKAAIREFLSAWHNDPSAVSALAGSAGLSIKNFVEETLGLVEEAAKT	166	61	1.5573e-08	7.80763	0.000644798	0.000271373	0.420865
QVW56813.1	QDNARGLVLGHEYVGPGTDLDKAGEPVDKDDQIAKEHDEAYAKAKVQSDIQEADSKAIGAFEDDFQETGNLHSKISSVLLGGKQAVEHYTLGLVEEAAKT	364	342	1	0	0.00141389	0.00152147	1.07608
QVW56817.1	QDNARGLVLVLPFSNNIGPGNSLQPARTRADSIAQGHDIHYKDAKKDSDVLSADREAISQFIHEVVYPENPISQLQAAVGAVGLGAKHGVLGLVEEAAKT	343	291	1	0	0.00133232	0.00129458	0.971672
QVW56821.1	QDNARGLVLPLHKYTGPGNSLNRGPAYNYADADAKEHDIAYDRAKTSKDITTADKKYLSKAVDHVVDGLSGSGSISDTITGGIGALGIGALGLVEEAAKT	432	376	1	0	0.00167803	0.00167272	0.996839
QVW56825.1	QDNARGLVLPPFKYLGPGNSLQRGPAYNQIDADAQKHDEDYNKATNTQHIETADKEFISRASDHIIEGISGKGSISDTVGAIAGGIGIGALGLVEEAAKT	363	325	1	0	0.00141001	0.00144584	1.02541
QVW56835.1	QDNARGLVLPGTKYLGPGNSLDKGEPTSEVDAHAKSHDIAYSKATNQKDILDADKKSISEFGDHAIEGIAGKDSISNTIQGIAGYTGLNILGLVEEAAKT	227	296	0.768475	0.11437	0.000881742	0.00131683	1.49344
QVW56839.1	QDNARGLVLPGYNYLGPGNPLDNGEPVNEVDDIAKQHDIAYENAYTPKQINKADIDAIAKFKEHILGSHAVAATAGYTGLTAKRDYEALALGLVEEAAKT	168	126	1	0	0.000652567	0.000560541	0.858978
QVW56850.1	QDNARGLVLPGHKYLGPGNSLSGEPPVDADDRIALYHDIEYSLAQSSTQIRSSDIDAILNFADDYASNGNWHSLVGAFGLLTKYGLETIALGLVEEAAKT	236	264	1	0	0.000916701	0.00117447	1.28119
QVW56860.1	QDNARGLVLGHEYLGPGTDLDAAGKPVDKDDEIAKEHDVAYTKVKTAADIVDADSRAIGAFEDDFGATGNIHSKISSGLLGAKQAIEHYTLGLVEEAAKT	231	179	1	0	0.000897279	0.000796324	0.887487
QVX21241.1	QDNARGLVLPGYKYLGPGNSLDQGEPTNPFDAAAKEHDEAYAAYFRFGKNPYLYFSPADQRFIDQTKDAKDWGGKIGHYFFRAKKAIAPVLGLVEEAAKT	321	218	0.0437931	1.35859	0.00124687	0.000969824	0.777808
QWE79127.1	QDNARGLVLPEYRYLGPFNPLDNGEPVNNADRAAQLHDHAYSELIKSGKNPYLYFNKADEKFIDDLKDDWSIGGIIGSSFFKIKRAVAPALGLVEEAAKT	339	262	1	0	0.00131679	0.00116557	0.885162
QWJ89509.1	QDNARGLVLPGYNYVGPGNPLDNAPAKGPVDEAAKHHDERYDEMLRHGDLPYIHGRGADRLMSKEIERAEQEGKIDNPVDALVGNAIRGILGLVEEAAKT	208	221	1	0	0.00080794	0.00098317	1.21689
QWJ89515.1	QDNARGLVLPGYNYVGPGNPLDNAPAKGPVDEAAKHHDERYEEMLRHGDLPYIHGRGADRLMNKEIERAEQEGKIDNPVDALVGNAIRGILGLVEEAAKT	274	241	1	0	0.0010643	0.00107215	1.00737
QXM26704.1	QDNARGLVLPGYRYLGPFNPLDNGEPVNNADRAAQLHDHAYSELIKSGKNPYLYFNKADEKFINDLKDDWSIGGIIGSSVFKIKRAVAPALGLVEEAAKT	211	186	1	0	0.000819593	0.000827465	1.0096
QXO84450.1	QDNARGLVLPGYRYVGPGNPLDAGEPRGPVDAIAKKHDERYDELIKHGHIPYIHGRGADSLMGKELADADEAGKILDRYDQLVANAARGLLGLVEEAAKT	370	326	1	0	0.0014372	0.00145029	1.00911
QXU65804.1	QDNARGLVLPGYRYLGPFNPADNGEPVNSADEAARSHDLAYQSYLDAGVNPYFSYNKADSDFIESLAHDSSFGGWLGRSAFGLKKLLAPHLGLVEEAAKT	338	325	1	0	0.0013129	0.00144584	1.10125
QXU65808.1	QDNARGLVLPGYKYLGPFNPADNGEPVNSADEAARSHDIAYQSYLDAGVNPYFSYNKADSDFIESLAHDSSFGGWLGRSAFGLKKLLAPHLGLVEEAAKT	383	340	1	0	0.0014877	0.00151257	1.01672
QXU65812.1	QDNARGLVLPGYKYLGPFNPADNGEPVNSADEAARSHDLAYQSYLDAGVNPYFSYNKADSDFIESLAHDSSFGGWLGRSAFGLKKLLAPHLGLVEEAAKT	409	354	1	0	0.00158869	0.00157485	0.991291
QYA18265.1	QDNARGLVLPGYKYLGPFNPINNGEPVNAADAAAKQHDLDYDKYIKKGINPYWKFNKADSDFLNRLSGDRSLGGNVAKGVFKLKRLLAPTLGLVEEAAKT	383	209	1.15594e-08	7.93706	0.0014877	0.000929786	0.624983
QYL34963.1	QDNARGLVLPGYRYVGPGNPLDAGEPRGPVDAIAKKHDERYDELIKHGHIPYIHGRGADTMMGKELADAEEAGKILDSYDQLVANSARGLLGLVEEAAKT	265	192	1	0	0.00102935	0.000854157	0.829806
QYL34984.1	QDNARGLVLPGHRYTGPGNPLPHGAPRNEIDLSAAKHDIRYKQYSRYGHWPYIWAPYIDKKMQEEIREIVKKGLGLEGKLLGNLISALWQLGLVEEAAKT	355	326	1	0	0.00137894	0.00145029	1.05174
QYW06834.1	QDNARGLVLPGYKYLGPGNDLRQGPPVDELDAAAMRHDVRYATFLSEGDIPYIWAPEIDKQMIQEIHQSGMDQTWMGNFVIALWQLKYNLLGLVEEAAKT	370	291	1	0	0.0014372	0.00129458	0.900767
QYW06846.1	QDNARGLVLPGYKYLGPGNDLQQGPPVDELDAAAMRHDVRYATFLSEGDIPYIWAPEIDKQMIKEIHDSGMDQTWMGNFVIALWQMKYTLLGLVEEAAKT	479	481	1	0	0.00186059	0.00213984	1.15009
QYW06848.1	QDNARGLVLPGHKYIGPGGHLPAGKPTSKLDELAMEHDIGYNTEIKGGHNPYVWYNYYDQKMINDIWDNYDQIRNEGEQWLANLIIGLWRLGLVEEAAKT	177	152	1	0	0.000687525	0.000676208	0.983538
QZE11883.1	QDNARGLVLSLPGYNNLGPFNDIQPSTNELDEAARVHDIAYQYYLDTGNNPYLSFNPADEEFLQAAPDTPLGRFAKAFFNAKKSIAPQMSLGLVEEAAKT	201	192	1	0	0.000780749	0.000854157	1.09402
QZX63267.1	QDNARGLVLPGYKYLGPFNGLDKGQPVNEADAAALEHDKAYDKQLEQGDNPYLKYNHADAEFQERLEKDTSFGGNLGKAVFQAKKRILEPLGLVEEAAKT	247	135	5.44639e-05	4.26389	0.000959428	0.000600579	0.625976
SyntheticSeq1	QDNARGLVLPGHKYLGPFNGLDKGEPVNKSDAAAREHDESYDNYLNSGKNPYLKFNKGDEDFLDDLEEDTSVGGNFARGVFHAKKRLLPHLGLVEEAAKT	241	233	1	0	0.000936122	0.00103656	1.10729
SyntheticSeq10	QDNARGLVLPGYNYLGPFNGLDKGEPSNPSDAAALEHDKAYDRYLKKKVNPYLKYNAADQKFINQTNDAKDWGGKIGHLIFKAKRLVAPSLGLVEEAAKT	253	255	1	0	0.000982734	0.00113443	1.15436
SyntheticSeq100	QDNARGLVLPGYNYLGPGNTLDQGEPVNKADSAALEHDKAYDNYIKKKINPYLYFSHADEQFIEDLKDDTSVGGNFARAIFGAKRAIAPALGLVEEAAKT	189	179	1	0	0.000734137	0.000796324	1.08471
SyntheticSeq101	QDNARGLVLPGYNYLGPFNQLEAGKPTNPSDAAAKIHDHAYSELIQEGENPYLYFNKADKKLIDNTQHATDWGGKLAHYVFRAKKAIAPALGLVEEAAKT	168	122	1	0	0.000652567	0.000542746	0.831709
SyntheticSeq102	QDNARGLVLPGYKYLGPFNPLNNGDPVNNADEAAKAHDKSYAELIKSGENPYFTFNKADQDFIDSLQSDSSWGGNLGKFIFKAKKRILEPLGLVEEAAKT	259	188	1	0	0.00100604	0.000836362	0.831341
SyntheticSeq103	QDNARGLVLPGYKYLGPFNPLDNGDPVDNADRAAQAHDKAYSNYINKNVNPYIKYNKGDQKLINDLKNDRSFGGNLAKGVFQAKRAILPHLGLVEEAAKT	223	160	1	0	0.000866204	0.000711798	0.821743
SyntheticSeq104	QDNARGLVLPGYKYLGPFNGLDKGKPTNPSDAAARKHDQAYNLELKDGKNPYWNYNHADQEFINDTEQAKDWGGKVGHYIFRAKKRVLEPLGLVEEAAKT	225	147	0.174641	0.757854	0.000873973	0.000653964	0.748266
SyntheticSeq105	QDNARGLVLPGHKYLGPFNDLQAGEPVNNADRAARAHDRSYDQYINKGLNPYLYFSKADRDLIESLQSDRSFGGWIGKSAFKLKKAVAPVLGLVEEAAKT	336	338	1	0	0.00130513	0.00150367	1.15212
SyntheticSeq106	QDNARGLVLPGYNYLGPGNSLDQGEPTNLSDKAAKKHDLEYDKYLEENKNPYLYFNKADQKLIDDLKNDSSFGGNLAKFVFKAKKRVAPALGLVEEAAKT	153	132	1	0	0.000594302	0.000587233	0.988106
SyntheticSeq107	QDNARGLVLPGYKYLGPFNPLENGEPTNKSDRAAQEHDEAYAEYLEAGVNPYINYNKGDQDFLDDLENDRSFGGNLARAVFSVKRALAPVLGLVEEAAKT	189	177	1	0	0.000734137	0.000787426	1.07259
SyntheticSeq108	QDNARGLVLPGYRYLGPFNPLENGEPVNAADAAAKKHDEAYDKYLNEGLNPYIYFNKGDETFLKETNGATDWGGKIGNAIFGLKKAIAPELGLVEEAAKT	99	75	1	0	0.000384548	0.000333655	0.867655
SyntheticSeq109	QDNARGLVLPGYKYLGPGNSNFNKKPTNPSDKAARSHDLAYNSYINKKVNPYLYFSKGDQDFIRATDQATDWGGKIGHYFFRAKKRIAPALGLVEEAAKT	171	204	1	0	0.00066422	0.000907542	1.36633
SyntheticSeq11	QDNARGLVLPGFKYLGPGNTLDQGEPVNKADAAAKIHDHAYNKYLKNGLNPYLNFNKGDQDFIDNLKDDQSFGGWIGRSAFKLKKKLAPHLGLVEEAAKT	343	244	0.198616	0.701985	0.00133232	0.00108549	0.814736
SyntheticSeq110	QDNARGLVLPGYRYLGPGNDLQAGKPVNKADAVAREHDQEYQALLESGKNPYLNFNHADQQFIDNLQDDTSVAGWLGRSVFGLKKAIAPVLGLVEEAAKT	431	422	1	0	0.00167414	0.00187737	1.12139
SyntheticSeq111	QDNARGLVLPGFNYLGPGNGLDKGEPVNEADRAAQDHDIEYDKLLKQGQNPYLYYNKADEDFLDSLQSDSSLGGNLGKFVFRTKKRVAPALGLVEEAAKT	134	121	1	0	0.0005205	0.000538297	1.03419
SyntheticSeq112	QDNARGLVLPGHNYLGPGNEDFSKKPVNKADAAAREHDLAYGSYFRSGKNPYIKFNKGDSDFQERLKGDYSFGGNFGRGVFEAKKRILEPLGLVEEAAKT	176	141	1	0	0.000683641	0.000627272	0.917545
SyntheticSeq113	QDNARGLVLPGYKYLGPFNPLDNGEPVDKSDAAAKEHDLAYNAYLKKGLNPYIKFNHADAEFQQRLKEDTSFGGNAANALFQIKRQIAPDLGLVEEAAKT	334	183	2.99664e-07	6.52337	0.00129736	0.000814119	0.627517
SyntheticSeq114	QDNARGLVLPGYNYLGPFNPLRSGDPTNLSDQAARKHDLAYQQYLSKNQNPYLNYNKADQKFIQDTDQASDWGGKFGNAVFQAKKRILEPLGLVEEAAKT	151	78	0.00431027	2.3655	0.000586533	0.000347001	0.591614
SyntheticSeq115	QDNARGLVLPGYKYLGPGNELDNGEPVNSADRTAQAHDRAYQTYINKGKNPYLYFNKGDKKLIKDTEHASDWGGKVGHYFFRTKRYLAPGLGLVEEAAKT	205	137	0.679084	0.168076	0.000796287	0.000609477	0.765399
SyntheticSeq116	QDNARGLVLPGFKYLGPGNSLDRGKPVNKADRAARLHDHAYQDQLEAGDNPYWKFNHADEQLLKNLKNDSSFGGKLAKAVFQIKKAIAPALGLVEEAAKT	89	63	1	0	0.000345705	0.00028027	0.810721
SyntheticSeq117	QDNARGLVLPGHNYLGPGNTLDQGKPVNKADAVAREHDEAYAEYQASGKNPYLYFNKADEKFIKNLSSDKSFGGNLGRAVFSIKKALAPELGLVEEAAKT	166	137	1	0	0.000644798	0.000609477	0.945221
SyntheticSeq118	QDNARGLVLPGYKYLGPFNSLDQGDPVNKADSAAKEHDQAYDKQLDSGDDPYLNFNHADREFLDDLEDDWSIGSLIGSSVFKGKKRVLEPLGLVEEAAKT	166	118	1	0	0.000644798	0.000524951	0.814132
SyntheticSeq119	QDNARGLVLPGYNYLGPKKFKLNKEPVNNADEAARAHDLKYNQLAKLGINPYIYFTKADQDFIKATNQASDWGGKIGNWFFRAKRAFAPALGLVEEAAKT	215	172	1	0	0.00083513	0.000765182	0.916244
SyntheticSeq12	QDNARGLVLPGYNYLGPFNPLENGDPVNKADEAAKKHDLEYDKLLKQGHNPYLKYNHADAEFLEDLSNDSSFAGNLARAIFQIKRYLAPDLGLVEEAAKT	224	140	0.0387061	1.41222	0.000870089	0.000622823	0.715815
SyntheticSeq120	QDNARGLVLPGFKYLGPLNPLENGEPVNNADEAARAHDLAYDKYLKKGLNPYLKYNKGDEKFIDDLRGDTSFGGNLARALFQAKRALAPKLGLVEEAAKT	189	150	1	0	0.000734137	0.00066731	0.908972
SyntheticSeq121	QDNARGLVLPGYNYLGPGNGLDKGEPTNLSDKAAQKHDQAYSTYINQGLNPYLKFNHADAEFIEDTDQATDWGGKVGNAIFQIKRAVAPALGLVEEAAKT	322	299	1	0	0.00125075	0.00133017	1.0635
SyntheticSeq122	QDNARGLVLPGYKHLGPGNDLDNGEPVNNADSVAREHDQAYSELIKSGKSPYFYFNHADQDFLTSLQDDTSFGGNLARAVFGLKKLLAPGLGLVEEAAKT	501	294	4.58187e-09	8.33896	0.00194605	0.00130793	0.672095
SyntheticSeq123	QDNARGLVLPGYKYLGPFNPIENGEPVNKADSVAREHDETYSAYFRSGKNPYWKYNHADQDFQEKLKNDSSLGGNLAKAIFQAKKLVTEPLGLVEEAAKT	69	67	1	0	0.000268018	0.000298065	1.11211
SyntheticSeq124	QDNARGLVLPGYNHLGPFNPLENGKPVDKADRAAQKHDLEYDQLIKQGHNPYLNFNKADEQFIHDLKGDASIAGKFARGIFQIKKLLAEPLGLVEEAAKT	155	148	1	0	0.00060207	0.000658413	1.09358
SyntheticSeq125	QDNARGLVLPGYKYVGPGNELDNGEPVNKADEAARRHDEEYDQLIKEGHNPYIKFNHADQDFLDDLKEDRSFGGWIGRSVFHAKKRILPHLGLVEEAAKT	356	426	1	0	0.00138282	0.00189516	1.3705
SyntheticSeq126	QDNARGLVLPGFNYLGPGNSLDRGTPINEADEAARKHDQAYDKQLDSGDNPYIKFNHADAEFQEDLRDDSSWGGNLGRAVFQIKRAVAPKLGLVEEAAKT	164	117	1	0	0.000637029	0.000520502	0.817077
SyntheticSeq127	QDNARGLVLPGFRYLGPFNPLDNGKPTNKADRAAKAHDRSYDKYLSEGLNPYLHFSKADEKLLDDLKNDSSFGGNLARAVFGLKRLLAPVLGLVEEAAKT	402	363	1	0	0.0015615	0.00161489	1.03419
SyntheticSeq128	QDNARGLVLPGYKYLGPFNSDFNKEPTNPSDAAAREHDLAYGSYFRSGKNPYFNYNHADQEFIDETKDAKDYGGKLGNFIFKAKKAFAPDLGLVEEAAKT	114	66	0.737792	0.132066	0.000442813	0.000293617	0.663071
SyntheticSeq129	QDNARGLVLPGYKYLGPFNPLDNGEPVNKADAAALEHDKAYDRYINKNKNPYLNFNHADAEFIESTNQAKDYGGKFGNAVFQIKRQIAPSLGLVEEAAKT	95	58	1	0	0.000369011	0.000258027	0.699239
SyntheticSeq13	QDNARGLVLPGYKYLGPFNPLDNGEPVNNADEAARRHDLKYSKLIKQGHNPYLYFNKADVQLIKETNQATDWGGKFGNAIFRIKRQIAPGLGLVEEAAKT	165	110	1	0	0.000640914	0.000489361	0.763536
SyntheticSeq130	QDNARGLVLPGYNYLGPGNGLDKGKPINEADAAAKEHDEAYSELIKQGQNPYITFNKADQKFLDDLESDSSFGGNLAKGVFSVKRALAPHLGLVEEAAKT	316	178	4.24311e-06	5.37232	0.00122745	0.000791875	0.64514
SyntheticSeq131	QDNARGLVLPGFNYLGPGNTLDQGEPVNAADAAAKKHDLKYSKLQKLGINPYIYFNEADQTFIKDTEQATDWGGKLGHFFFRAKRRVAPHLGLVEEAAKT	203	183	1	0	0.000788518	0.000814119	1.03247
SyntheticSeq132	QDNARGLVLPGYKYLGPFNPLDNGTPNNPSDAAAQKHDEAYDKQLKAGDNPYLRYNHADEQFIEETEQAKDYGGTLGHAVFRLKKAVAPHLGLVEEAAKT	150	118	1	0	0.000582649	0.000524951	0.900973
SyntheticSeq133	QDNARGLVLPGFKYLGPFNSNFTIEETNQADKAAKAHDLAYNKYINKGLNPYLYFSKGDEDFLDSLKDDYSIAGIIGSSFFKLKRAVAPALGLVEEAAKT	221	184	1	0	0.000858436	0.000818567	0.953557
SyntheticSeq134	QDNARGLVLPGYNYLGPFNPLDNGEPVNKSDAVARIHDHAYNQLIKQGHNPYLNFNKADKQFIDSLQDDTSFGGNFGRAVFQAKKAFLEPLGLVEEAAKT	147	81	0.0342499	1.46534	0.000570996	0.000360348	0.631086
SyntheticSeq135	QDNARGLVLPGYKYLGPFNQDFSKKPVDKADRAARKHDLEYNQLLKQGHNPYLYFNKADQKFIRDTDHAKDYGGKVGHYFFRAKKRLAPVLGLVEEAAKT	317	246	1	0	0.00123133	0.00109439	0.888785
SyntheticSeq136	QDNARGLVLPGHKYLGPGNGLDQGNPVNKADEAAQKHDLAYTKYINKKVNPYLNFNKADKQLIDDLEDDTSLGGWLGKGAFKLKKAVAPVLGLVEEAAKT	196	115	0.0151037	1.82092	0.000761328	0.000511605	0.67199
SyntheticSeq137	QDNARGLVLPGYKYLGPFNSDFSKEPVDKADRAARAHDLEYNKLINQGHNPYLYFNKADQKLIDDLRDDSSFGGNLGRGLFGLKKAIAPSLGLVEEAAKT	438	460	1	0	0.00170133	0.00204642	1.20283
SyntheticSeq138	QDNARGLVLPGYNYLGPFNPLDNGEPVNEADAAAKIHDHAYSKLIKKGHNPYWKYNKADEKFLQNLKNDSSLGGNFAKFVFRAKKYLLPHLGLVEEAAKT	119	101	1	0	0.000462235	0.000449322	0.972065
SyntheticSeq139	QDNARGLVLPGYKYLGPFNGLDRGDPVNKSDEAARNHDEAYDEYLKEGLNPYLYFNPADQRFLDDLKDDSSFGGKLGHYVFKAKKRIAPALGLVEEAAKT	169	104	0.229026	0.640116	0.000656451	0.000462668	0.704803
SyntheticSeq14	QDNARGLVLPGYNYLGPFNPINNGDPVNNADEAARKHDIEYDQLLNQGQNPYLYFNHADEEFLDSLQDDRSFGGNFGRAVFGLKRAIAPGLGLVEEAAKT	460	423	1	0	0.00178679	0.00188181	1.05318
SyntheticSeq140	QDNARGLVLPGYKYLGPFNPLRNGEPVNNADRAARAHDKSYNDQLKAGDNPYLKFNHADSELIESLKSDSSFGGWLGKGAFNIKRQIAPNLGLVEEAAKT	498	407	1	0	0.00193439	0.00181064	0.936022
SyntheticSeq141	QDNARGLVLRGYNYLGPFNPLENGPPVNKADAAAEEHDQAYSELINQGKNPYLKYNHADAEFQERLADDTSVGGKFAKALFQAKKAILPHLGLVEEAAKT	110	113	1	0	0.000427276	0.000502707	1.17654
SyntheticSeq142	QDNARGLVLPEYRYLGPGNSLFAGKPVNHADRAARAHDKSYDQQLKVGDNPYLKYNHADAEFLESTQQATDWGGKFGNAVFQVKRQIAPDLGLVEEAAKT	138	145	1	0	0.000536037	0.000645067	1.2034
SyntheticSeq143	QDNARGLVLPGYRYLGPGNGLDKGEPVNKADRAAQKHDEAYNKYLNSGKNPYWNFNKGDQDFLKDLQSDRSIGGFLGKSAFKLKKAVFAPLGLVEEAAKT	141	141	1	0	0.00054769	0.000627272	1.1453
SyntheticSeq144	QDNARGLVLPGYKYLGPGNQDFNKEPTNLSDKAAKKHDLGYGSYLLSGKNPYIYFSKADQQLIKDTDYAEDWGGKLGHFFFRAKRRVAPSLGLVEEAAKT	271	169	0.00545427	2.26326	0.00105265	0.000751836	0.714231
SyntheticSeq145	QDNARGLVLPDYRYLGPFNPIENGEPVNKADRAARAHDFEYNKLIQQGHNPYFNYNHADQDFLKATDQATDWGGKLGNAVFHGKKRILEPLGLVEEAAKT	193	124	0.310065	0.508547	0.000749675	0.000551643	0.735843
SyntheticSeq146	QDNARGLVLPGYNYLGPGNQDFSKKPVNAADEAARKHDLGYGSYLLSGKNPYLYFNKADEDFLKDLKNDWSLGGLIGRSVFTIKKALAPALGLVEEAAKT	96	85	1	0	0.000372895	0.000378142	1.01407
SyntheticSeq147	QDNARGLVLPGYRYLGPGNTLDQGEPTNPSDAAAKIHDHAYSKYINQGLNPYLNFNKGDEDFLKNFEDDTSVGGNFARALFQAKKALAPALGLVEEAAKT	252	207	1	0	0.00097885	0.000920888	0.940786
SyntheticSeq148	QDNARGLVLPGHNYLGPFNGLDKGEPVNQADAVAREHDKAYAAYLRFGKNPYITFNHADQDFLKNLKNDSSFGGRFARGVFHLKKQIAPDLGLVEEAAKT	415	369	1	0	0.00161199	0.00164158	1.01836
SyntheticSeq149	QDNARGLVLPGYNYLGPGNEDFNIEEPNQADKTAKAHDLAYGSYLKSGKNPYWKFNKGDQDFLDSLQGDTSLGGKLARAVFQAKKRVLEPLGLVEEAAKT	249	157	0.020253	1.69351	0.000967197	0.000698451	0.72214
SyntheticSeq15	QDNARGLVLPGYNYLGPFNPADNGEPVNEADQAARKHDQAYNEQLEAGDNPYFNFNHADQDFIKDLKNDTSVGGNFAKFIFKAKKAIAPHLGLVEEAAKT	151	110	1	0	0.000586533	0.000489361	0.834328
SyntheticSeq150	QDNARGLVLPGYKYLGPFNGLDKGEPVDKADRAAQLHDHAYSKYINKNKNPYFTYNKGDSDFIESLQNDTSVGGYLGKTAFGLKKAVAPELGLVEEAAKT	156	114	1	0	0.000605955	0.000507156	0.836953
SyntheticSeq151	QDNARGLVLPGYNYLGPFNPLENGKPVDKADSVAREHDQAYDKQLKAGDNPYLKFNHADKDFIKSLKGDTSIGGYVGRTAFKLKKAVAPKLGLVEEAAKT	154	78	0.00193543	2.71322	0.000598186	0.000347001	0.580089
SyntheticSeq152	QDNARGLVLPGYRYLGPGNSLFAGKPVDKADSAARIHDHAYNNYLDAGVNPYLYFSKGDEDFLDNLQNDRSIGGIIGSSFFKIKRILAPALGLVEEAAKT	133	127	1	0	0.000516615	0.000564989	1.09364
SyntheticSeq153	QDNARGLVLPGYKYLGPFNPLRNGEPVNNSDEAARNHDQSYELELKAGDNPYLKYNEADRDFIDSLQDDTSLGGWIGKSVFQAKKRVLPHLGLVEEAAKT	335	280	1	0	0.00130125	0.00124565	0.95727
SyntheticSeq154	QDNARGLVLPGYKYLGPFNPLDNGEPVNEAYRAAQKHDLAYNQYLESKVNPYFNYNEGDQQFLDDLKSDSSFGGNLAKGVFHAKKRILEPLGLVEEAAKT	281	216	1	0	0.0010915	0.000960927	0.880376
SyntheticSeq155	QDNARGLVLPGYNYLGPFNPIDNGKPSNPSDAAAKKHDLAYNNYINKGVNPYWKFNHADRTFLKETNQATDWGGKFGNFVFRAKKRVLEPLGLVEEAAKT	14	13	1	0	5.43805e-05	5.78336e-05	1.0635
SyntheticSeq156	QDNARGLVLPGYRYLGPFNQLQAGKPVDNADSAAREHDQSYQQYINAGVNPYIKYNAGDERFIDDLKNDSSFGGAIGRAFFQAKKTLLPHLGLVEEAAKT	344	257	1	0	0.00133621	0.00114332	0.855649
SyntheticSeq157	QDNARGLVLPGYKYLGPGNTLFSGEPVNKADAVAREHDEAYSNYINKGLNPYLNFNHADEEFIKNLESDRSFGGWIGKTVFHAKKRLLEPLGLVEEAAKT	367	287	1	0	0.00142555	0.00127679	0.895647
SyntheticSeq158	QDNARGLVLPGYKYLGPGNGLDKGEPVNNADEAAKRHDLKYSQLAKLGINPYFHYNHADAELLEDLKDDRSIGGFLGRSAFKLKRAVAPSLGLVEEAAKT	295	230	1	0	0.00114588	0.00102321	0.892949
SyntheticSeq159	QDNARGLVLPGHKYLGPFNPIENGEPVDRAYRAAQKHDKAYDRQLKAGDNPYFKFNEADQRLIDDLESDETFGGNLARGVFQAKKRVLEPLGLVEEAAKT	233	170	1	0	0.000905048	0.000756285	0.83563
SyntheticSeq16	QDNARGLVLPGYKYLGPFNGLDKGEPVNEADSAAKEHDEAYSTYLNKGLNPYFKYNKGDSDFQKRLQGDTSVGGNFARAVFQIKRAVAPRLGLVEEAAKT	258	140	1.97205e-05	4.70508	0.00100216	0.000622823	0.621483
SyntheticSeq160	QDNARGLVLPGYKYLGPGNGLDKGEPTNLSDKAAQAHDKAYDQQLDGGDNPYFRFNHADAELIDSLAHDSSVGGNFARAVFGLKRAIAPKLGLVEEAAKT	265	220	1	0	0.00102935	0.000978722	0.950819
SyntheticSeq161	QDNARGLVLPGYNYLGPFNPINNGEPVNEADSAAKEHDHAYSTYINKKVNPYITFNKGDEDLLDSLQSDSSFGGWIGKGVFHAKKRVLEPLGLVEEAAKT	141	128	1	0	0.00054769	0.000569438	1.03971
SyntheticSeq162	QDNARGLVLPGYNFLGPGNSLDQGPPVNEADAAAEVHDHAYNRYIKSGKNPYLYFSKGDEDFLKNLENDTSFGGNFAKAVFGVKKAIAPVLGLVEEAAKT	222	153	1	0	0.00086232	0.000680656	0.789332
SyntheticSeq163	QDNARGLVLPGYKYLGPFNSNFSKNPVNNADSAARKHDLAYGSYLLSGKNPYFNFNKADEDFLNSLKSDSSFGGNLAKFIFKAKKAIAPNLGLVEEAAKT	184	171	1	0	0.000714716	0.000760734	1.06439
SyntheticSeq164	QDNARGLVLPGYNYLGPFNSLDQGDPVNKADRTAQKHDLEYNKLLKSGKNPYIYFNHADEEFIDSLQGDESFGGNLGHYFFRAKKYLAPELGLVEEAAKT	125	110	1	0	0.000485541	0.000489361	1.00787
SyntheticSeq165	QDNARGLVLPGYKYLGPGNTLNRGEPVNKANEAARKHDEAYSQLIKQGQNPYLNFNHADEQFIRDTEQATDWGGKFGNLVFRTKKALAPVLGLVEEAAKT	176	198	1	0	0.000683641	0.00088085	1.28847
SyntheticSeq166	QDNARGLVLRGYNYLGPGNGLDKGDPVNEADEAAKRHDYAYSKLIQQGHNPYLYYNEADQSFLNELKGDASFGGNLGRGVFQIKRAVAPELGLVEEAAKT	507	480	1	0	0.00196935	0.00213539	1.08431
SyntheticSeq167	QDNARGLVLPGYKYLGPFNSLDQGEPTNLSDKAAQKHDQRYAKYLEAGKNPYLKFNKADADFIESLSHDSSWGGNLGRAVFQIKRQIAPALGLVEEAAKT	202	168	1	0	0.000784634	0.000747387	0.952531
SyntheticSeq168	QDNARGLVLRGYKYLGPFNPLDNGEPVNKADSAALEHDKAYDEQLKEGDNPYFKYNHADEDFIRATNQATDWGGKVGNYIFRAKRAFASTLGLVEEAAKT	205	142	1	0	0.000796287	0.00063172	0.793333
SyntheticSeq169	QDNARGLVLPGYKYLGPFNQDFNKKPVNNADRAARDHDLSYGSYLRFGKNPYIYFNKGDEDFIRATDQAKDWGGKFGNFVFKAKKLIAPALGLVEEAAKT	267	222	1	0	0.00103711	0.000987619	0.952276
SyntheticSeq17	QDNARGLVLPGYNYLGPGNSLTQGEPVNKADRAAQRHDLEYDKLIQKGHNPYLKFNHADAQFQEDLQSDSSFGGNLGRGVFQIKRQIFEPLGLVEEAAKT	101	42	0.00199855	2.69929	0.000392317	0.000186847	0.476265
SyntheticSeq170	QDNARGLVLPGHKYLGPGNSLDKGEPINKADEAARKHDEAYSRQLDSGDNPYWKFNEADEDFIDSLQDDTSLGGNFARAVFQLKKQIAPHLGLVEEAAKT	201	113	0.0026139	2.58271	0.000780749	0.000502707	0.643878
SyntheticSeq171	QDNARGLVLPGYKYLGPGNELQAGKPVNEADEAARRHDQAYDQYIKKGLNPYLKYNKGDQAFINDLKNDWSFGGNFARVVFQAKRRVLEPLGLVEEAAKT	131	106	1	0	0.000508847	0.000471566	0.926735
SyntheticSeq172	QDNARGLVLPGHKYLGPFNQLQAGKPVNKADEAARKHDEAYSAYFRSGKNPYLSFNKADSDFQKDLQTDSSFAGNLGNAIFQAKKLAAQPLGLVEEAAKT	185	183	1	0	0.0007186	0.000814119	1.13292
SyntheticSeq173	QDNARGLVLPGHNYLGPFNGLDKGTPVNKADAAAQKHDHAYNNYINEGLNPYFNFNHADQEFLKDTEQASDWGGKFGNFVFRTKKAIAPSLGLVEEAAKT	166	149	1	0	0.000644798	0.000662862	1.02801
SyntheticSeq174	QDNARGLVLPGYNYLGPGNELQAGKPVNKADSAAREHDKAYDEYINKGLNPYIYFNPADQRFIDDLEDDQSIGGFLGRTAFKLKKAVAPVLGLVEEAAKT	298	279	1	0	0.00115753	0.0012412	1.07228
SyntheticSeq175	QDNARGLVLPGYKYLGPFNGLDKGEPVDRADEAAKKHDEAYQQYINKGKNPYVNYNKGDEDFLRATNQATDWGGKIGKAIFQIKKVLAPALGLVEEAAKT	113	83	1	0	0.000438929	0.000369245	0.841241
SyntheticSeq176	QDNARGLVLPGYKYLGPGNTFDQGEPINNADEAAKKHDFDYDKLIKEGVNPYFYFNHADAQFQERLQGDASVGGNFARAVFQIKRAVAPVLGLVEEAAKT	101	91	1	0	0.000392317	0.000404835	1.03191
SyntheticSeq177	QDNARGLVLRGYRYLGPFNPLNNGKPVNKSDEAAKKHDQAYDKQLESGDNPYLNYNEADQHLIKDLKNDSSFGGNAAKALFHAKKRILEPLGLVEEAAKT	389	326	1	0	0.001511	0.00145029	0.959818
SyntheticSeq178	QDNARGLVLRGYKYLGPFNSLDRGEPVNKADEAARKHDFAYNDYLANNQNPYWSYNKADQDFLQSLKGDASVGGNFAKFVFRAKKRILEPLGLVEEAAKT	194	151	1	0	0.000753559	0.000671759	0.891448
SyntheticSeq179	QDNARGLVLPGYNYLGPGNGLDKGDPTNKADRAAQAHDFEYDKLIKQGHNPYWNYNQADEDFIHATNHASDWGGKFGKFIFKAKKRILPHLGLVEEAAKT	163	128	1	0	0.000633145	0.000569438	0.89938
SyntheticSeq18	QDNARGLVLPGYKYLGPFNPLDNGEPVNEADRAAQKHDEAYSQYINKGLNPYFSFNKGDENFIKDTDQAEDWGGKFGNYIFKAKKRVLEPLGLVEEAAKT	172	155	1	0	0.000668104	0.000689554	1.03211
SyntheticSeq180	QDNARGLVLPGYKYLGPGNGLDKGDPVNHSDAAARKHDFKYSKLLQQGHNPYLKYNKADEQLLKDTEQASDWGGKFGNAVFTLKKALAPKLGLVEEAAKT	264	179	0.198465	0.702315	0.00102546	0.000796324	0.776551
SyntheticSeq181	QDNARGLVLPGYKYLGPGNTFDQGEPVNKADEAAKTHDKSYQDYLNKKINPYLNYNQADQKFITDLKGDYSFGGNLGRAVFSIKKALAPALGLVEEAAKT	202	143	1	0	0.000784634	0.000636169	0.810785
SyntheticSeq182	QDNARGLVLPGYNYLGPGNSLDQGEPVNEADRAAQKHDQRYNAIIESGQNPYLTYNKADQTFINELENDHSIGGFIGRTAFKLKKAVAPHLGLVEEAAKT	143	140	1	0	0.000555458	0.000622823	1.12128
SyntheticSeq183	QDNARGLVLPGHNYLGPGNGLDKGDPVNNADRAAQKHDFGYDQYLNKGLNPYLSFNHADENFIQATNQAKDYGGKVGKAVFHAKKRILEPLGLVEEAAKT	483	439	1	0	0.00187613	0.00195299	1.04097
SyntheticSeq184	QDNARGLVLPGYNYLGPGNSNFTIKEPNQADKAAKNHDLEYNKLIQKGHNPYLNYNHADAEFQEDLEDDSSFGGNLGRALFQLKKLLLPHLGLVEEAAKT	187	178	1	0	0.000726369	0.000791875	1.09018
SyntheticSeq185	QDNARGLVLPGYKYLGPFNSNFNKEPVDSTDAAARKHDLAYGSYLRSGKNPYLHFSATDKKFLDDLKNDYSLGGIIGSSFFKIKRAVAPGLGLVEEAAKT	206	158	1	0	0.000800171	0.0007029	0.878437
SyntheticSeq186	QDNARGLVLPGYNHLGPGNSNFQKKPVNKADEAARKHDLEYNKLLNEGHNPYFKYNHADAEFQQDLQSDSSIGGKFARGVFQAKKAIAPALGLVEEAAKT	151	107	1	0	0.000586533	0.000476015	0.811573
SyntheticSeq187	QDNARGLVLPGYKYLGPGNELQAGEPVNEADSAAREHDEAYNQQLDSGDNPYLKYNHADQDFLDDLENDTSVGGYLGKGAFKLKRAVAPKLGLVEEAAKT	233	213	1	0	0.000905048	0.000947581	1.047
SyntheticSeq188	QDNARGLVLPGYNYLGPFNPIQNGEPVDKADEAAKKHDIEYDKYLKKGLNPYLNYNKADQDFIESTNQATDWGGKFGNAVFTLKKALAPALGLVEEAAKT	167	143	1	0	0.000648682	0.000636169	0.98071
SyntheticSeq189	QDNARGLVLPGYKYLGPGKTLFSGPPVNNADEAARKHDEAYDQQLKAGDNPYLKFNHADAELIDSLAHDSSFGGWLGRSAFKLKRAVFAPLGLVEEAAKT	340	235	0.0588755	1.23007	0.00132067	0.00104545	0.791608
SyntheticSeq19	QDNARGLVLPGYNYLGPFNGLEKGEPVNKADAVAREHDLEYNKLIKSGKNPYWSYNHADEDFLDSLQGDTSFGGWIGRSAFKLKSILAPKLGLVEEAAKT	139	121	1	0	0.000539921	0.000538297	0.996992
SyntheticSeq190	QDNARGLVLPGFEYLGPGNSLFAGKPVNNADAAARKHDYAYSELIKSGKNPYLKFNHADQTFLNELKDDHSFGGNLARAIFHAKKRVLEPLGLVEEAAKT	355	318	1	0	0.00137894	0.0014147	1.02593
SyntheticSeq191	QDNARGLVLPGYKYLGPGNSLDRGEPVNSADAAARIHDHAYSKLIKQGHNPYFTFNQADADFLESLAHDSSFGGNLARALFQLKRAVAPALGLVEEAAKT	292	199	0.112075	0.950493	0.00113422	0.000885298	0.780533
SyntheticSeq192	QDNARGLVLPGYKYLGPFNPLDNGDPVDNADEAARDHDEAYAELIKSGKNPYLTYNQADEELIDDLEGDTSFGGNLARALFHLKKQIAPELGLVEEAAKT	109	90	1	0	0.000423391	0.000400386	0.945664
SyntheticSeq193	QDNARGLVLPGYNYLGPGNTLDRGEPVNEADEAARRHDQAYAAYLRSGKNPYLKYNKADQDFIDSLQNDWSIGGIIGSSSFKLKRRLAPSLGLVEEAAKT	377	262	0.0306856	1.51307	0.00146439	0.00116557	0.795941
SyntheticSeq194	QDNARGLVLPGYNYLGPGNSLDKGEPVNNADQAAQSHDKSYDLELKAGDNPYIKFNEADQAFLNDLQDDTSVGGFLGKSAFRLKKAVAPALGLVEEAAKT	267	181	0.181234	0.741759	0.00103711	0.000805221	0.776405
SyntheticSeq195	QDNARGLVLPGYNYLGPGNELQAGKPVNKSDEAARKHDKEYDRLLQEGENPYFKYNHADEDFLRATNQATDWGGKVGKAIFHIKKQIAPALGLVEEAAKT	155	121	1	0	0.00060207	0.000538297	0.894076
SyntheticSeq196	QDNARGLVLPGFKYLGPGNGLDKGKPTNPSDAAALEHDKAYQELIEKGENPYFKFNKADQDFLKATNQAPDWGGKFGNFIFRAKKAFAPALGLVEEAAKT	187	146	1	0	0.000726369	0.000649515	0.894195
SyntheticSeq197	QDNARGLVLPGYKHLGPFNPIENGEPVNKADSAAKIHDHAYNNYLDAGKNPYFYFNKADQDFIKNFKGDSSFGGKFARFIFRAKKRIAPSLGLVEEAAKT	116	146	1	0	0.000450582	0.000649515	1.4415
SyntheticSeq198	QDNARGLVLPGHKYLGPFNPIENGEPVNNSDSVAREHDQSYDKQLKQGDNPYLKYNHADEDFLKNLADDSSWGGNLGRAVFQAKKLIAPALGLVEEAAKT	68	67	1	0	0.000264134	0.000298065	1.12846
SyntheticSeq199	QDNARGLVLPGYKYLGPFNPLDNGPPVNEADNVALEHDKAYDQYLNSKINPYIYFNKGDQKFMEDLKNDKSIGGIIGSSFFQIKRILAEPLGLVEEAAKT	212	139	0.301805	0.520274	0.000823477	0.000618374	0.750931
SyntheticSeq2	QDNARGLVLPGYKYLGPGNSLDQGEPVNEADEAAQDHDKAYDKQLEKGDNPYINYNEADQDFIKATNQASDWGGKIGNAIFQAKKAILAPLGLVEEAAKT	248	199	1	0	0.000963313	0.000885298	0.919015
SyntheticSeq20	QDNARGLVLPGYKYLGPGNGLDKGPPVNEADSAAEKHDQAYQNYLNKKVNPYIYFSKGDQDFIDDLKNDTSFGGNLGKIVFQGKKAIAPKLGLVEEAAKT	193	153	1	0	0.000749675	0.000680656	0.907936
SyntheticSeq21	QDNARGLVLPGYKYLGPFNPIDNGKPTNQADRAAQAHDFAYNQYIQSGVNPYLHFSKGDEDFLEALQSDSSFGGNLAKFVFKTKKYLAPGLGLVEEAAKT	258	187	1	0	0.00100216	0.000831913	0.830124
SyntheticSeq22	QDNARGLVLPGYRYLGPGNSLDRGPPVNEADAAAEKHDHSYDRYISKGLNPYLNFNHADQEFIDSLQSDRSFGGNLGRALFGLKRLLAPELGLVEEAAKT	157	143	1	0	0.000609839	0.000636169	1.04318
SyntheticSeq23	QDNARGLVLPGHRYLGPGNTLDQGEPVNEADQAAKRHDLGYNQYINKGKNPYLYFSKGDQDFIDSLQGDTSFGGNLARYFFRTKRRLAPSLGLVEEAAKT	316	313	1	0	0.00122745	0.00139245	1.13443
SyntheticSeq24	QDNARGLVLPGYKYLGPGNTLDQGEPTNPSDAAARIHDHAYNEYINKGKNPYFYYNKGDEKLIDNTKQASDWGGKFGHFIFKAKKRVAPVLGLVEEAAKT	162	98	0.194706	0.710621	0.000629261	0.000435976	0.692839
SyntheticSeq25	QDNARGLVLPGHKYLGPFNPIDNGEPVNKSDRAAQAHDHAYSQLIKQGHNPYLYFNKADQDFLKATNQASDWGGRIGKFVFRAKKAIAPALGLVEEAAKT	261	156	0.00133697	2.87388	0.00101381	0.000694003	0.68455
SyntheticSeq26	QDNARGLVLPGYKYLGPFNGLDKGEPVNKADAAAKIHDHRYSEYLNKGKNPYLYFSKADEDFITNLKDDTSVGGFLAKTVFGVKRLLAPGLGLVEEAAKT	87	70	1	0	0.000337936	0.000311411	0.921509
SyntheticSeq27	QDNARGLVLPGYNYLGPGNTLDRGEPVNEADRAAQLHDHAYQQYINKGLNPYLKFNKGDEKFLDNLSHDSSFGGKLARAVFQAKKAFLPHLGLVEEAAKT	354	295	1	0	0.00137505	0.00131238	0.95442
SyntheticSeq28	QDNARGLVLPGYKYLGPGNGLDKGKPVNKADSAAKKHDEEYQALLESGKNPYLYFNHADQDFLKDLKGDTSVGGNFARAVFHIKKQIAPALGLVEEAAKT	185	145	1	0	0.0007186	0.000645067	0.897671
SyntheticSeq29	QDNARGLVLPGYKYLGPFNSLTQGDPVNKADSAALEHDKAYNRYIESGVNPYLYFSHADQDFLRATNQASDWGGKFGNFVFRAKRALAPVLGLVEEAAKT	256	245	1	0	0.000994387	0.00108994	1.09609
SyntheticSeq3	QDNARGLVLPGYKYLGPLNSLDQGDPVNKADRAAQKHDRHYDRYINKGENPYLKYNKADEDFLDSLQGDTSFGGNLGKAVFTIKRALFPHLGLVEEAAKT	233	202	1	0	0.000905048	0.000898644	0.992925
SyntheticSeq30	QDNARGLVLPGHKYLGPGNGLDKGEPVFNADEAAKKHDLSYNSYLNSGKNPYLYFSHADEDFIDSLQDDKSFGGVIGSSFFKIKRLLAPELGLVEEAAKT	455	422	1	0	0.00176737	0.00187737	1.06224
SyntheticSeq31	QDNARGLVLPGHKYLGPGNSDFTKEPVNKADSAARKHDLSYNKYITKGLNPYLKYNKGDQTFLNDLKNDRSFGGWLGKTVFQAKKRILEPLGLVEEAAKT	176	150	1	0	0.000683641	0.00066731	0.976112
SyntheticSeq32	QDNARGLVLPGFNYLGPGNSLDQGDPVNQADQAAQKHDEAYDEQLKAGDNPYLKFNHADENFIKDLENDTSFGGWLGKTAFKLKSILAPSLGLVEEAAKT	103	108	1	0	0.000400085	0.000480463	1.2009
SyntheticSeq33	QDNARGLVLPGYKYLGPGNQLQAGKPVNEADAVARIHDFRYSQLAKLGINPYWKYNVADEELIDSLQGDNSLGGKLARAIFQLKKAVFAPLGLVEEAAKT	156	127	1	0	0.000605955	0.000564989	0.932395
SyntheticSeq34	QDNARGLVLPGYKYLGPFNPLDNGEPVNAADAAALEHDKAYDSYINKGLNPYLNYNKADEDLLKSLKNDRSLGGWIGRTAFRLKKQIAPVLGLVEEAAKT	209	141	0.801244	0.0962351	0.000811824	0.000627272	0.77267
SyntheticSeq35	QDNARGLVLPGYNYLGPGNTDFSKEPTNQADSAAKKHDLAYGSYLRSGKNPYLYFNAADEKFIEELQGDYSLGGNLAHYFFRTKRRIAPVLGLVEEAAKT	203	181	1	0	0.000788518	0.000805221	1.02118
SyntheticSeq36	QDNARGLVLPGYRYLGPGNSLDQGEPSNPSDAAAQEHDIEYDKYIKKGLNPYFKYNKADEKLIRETNNAKDWGGKFGNAVFHAKKRILEPLGLVEEAAKT	408	314	1	0	0.0015848	0.0013969	0.881435
SyntheticSeq37	QDNARGLVLPGYKFLGPFNQLQAGKPINEADRAARKHDQAYSAYLRSGKNPYLYFNHADQQFMDDLSNDSSFGGNAANALFGAKRAIAPGLGLVEEAAKT	268	219	1	0	0.001041	0.000974273	0.935902
SyntheticSeq38	QDNARGLVLPGHKYLGPFNPLENGEPTNPSDAAAKEHDFAYNNYINSKINPYIKFNKGDQRFIDQTNDAKDWGGKFGHFVFKVKKRLAPALGLVEEAAKT	221	154	1	0	0.000858436	0.000685105	0.798086
SyntheticSeq39	QDNARGLVLPGYKYLGPGNELQAGKPVNKADQAARKHDISYNQYLNSGKNPYLYFSHADREFLNSLKSDSSFGGNLGKFIFRAKKRLAPALGLVEEAAKT	249	185	1	0	0.000967197	0.000823016	0.850929
SyntheticSeq4	QDNARGLVLPGYRYLGPGNGLDKGEPVNAADAAAREHDFEYDQLLKQGQNPYFYFNHADQDFIKSLKNDWSLGGIIGSSAFKLKKAIAPKLGLVEEAAKT	145	141	1	0	0.000563227	0.000627272	1.11371
SyntheticSeq40	QDNARGLVLPGYRYLGPFNGLDKGEPTNPSDAAALEHDKAYSELIQSGKNPYLYFNHADEDFLDEFKNDSSLGGNLARAVFQLKKQLAPSLGLVEEAAKT	278	258	1	0	0.00107984	0.00114777	1.06291
SyntheticSeq41	QDNARGLVLPGYKYLGPFNPLNNGEPVNEADQAAQRHDLAYNKYIKSKVNPYLYFSHADKNFIDSSQQAKDYGGKIGHYFFRAKRRIAEPLGLVEEAAKT	271	234	1	0	0.00105265	0.001041	0.988935
SyntheticSeq42	QDNARGLVLPGYKYLGPFNGLDKGPPVNKADAAAEEHDQAYEQYIKNGLNPYLYFSHADEDFLDELESDYSIAGIIGSSFFKLKRLLAPTLGLVEEAAKT	192	181	1	0	0.00074579	0.000805221	1.07969
SyntheticSeq43	QDNARGLVLPGYRYLGPFNPLDNGEPTNPSDAAALEHDKAYDRQLQAGDNPYLSFNKADQDFIKATDQAKDWGGKIGKGVFSIKKALAPKLGLVEEAAKT	192	168	1	0	0.00074579	0.000747387	1.00214
SyntheticSeq44	QDNARGLVLPGYRYLGPFNPIDNGPPVNKADSAAEKHDEAYAAYLRSGKNPYLKYNATDEKFLDDLEGDTSFGGNFGRGVFQAKKRVLEPLGLVEEAAKT	285	243	1	0	0.00110703	0.00108104	0.976523
SyntheticSeq45	QDNARGLVLPGYKYLGPFNGLDKGEPVNKADRAAQSHDRSYDLQIKAGDNPYFKFNHADEDFINSTDQASDWGGKIGNAIFQIKKILAPALGLVEEAAKT	52	38	1	0	0.000201985	0.000169052	0.836953
SyntheticSeq46	QDNARGLVLPGYKYLGPFNGLDKGEPVNEADSAALEHDKAYDKYINNGKNPYIYFSKADQDFIDSLQSDTSLGGNSAKALFSIKRALTPKLGLVEEAAKT	309	203	0.014022	1.85319	0.00120026	0.000903093	0.752417
SyntheticSeq47	QDNARGLVLPGYKYLGPFNPLENGEPVNKADRAAQLHDFRYSQLAKLGINPYLKYNHADQDFLDNLKDDTSFGGNFARALFHAKKRILEPLGLVEEAAKT	265	262	1	0	0.00102935	0.00116557	1.13234
SyntheticSeq48	QDNARGLVLNRYRYLGPGNPLDNGEPTNQADRAAQAHDRAYQDYINKGLNPYLYFSKADQKFIDDLKNDSSFGGNLGRYFFRAKKRIAPALGLVEEAAKT	137	102	1	0	0.000532152	0.000453771	0.852709
SyntheticSeq49	QDNARGLVLPGYNYLGPFNGLDKGDPTNLSDKAAQEHDQAYDDLLRQGKNPYVKFNHADQDFLKETNQAKDWGGKIGNAVFQAKKRILEPLGLVEEAAKT	213	110	4.75057e-05	4.32325	0.000827361	0.000489361	0.591472
SyntheticSeq5	QDNARGLVLPGYNYLGPFNPLENGEPINESDAAAKEHDEAYDQQLKAGDNPYVKFNHADQEFIDSLQDDWSAGGIVGKGVFQLKKLLAPALGLVEEAAKT	252	168	0.15087	0.821398	0.00097885	0.000747387	0.763536
SyntheticSeq50	QDNARGLVLPGYRYLGPFNPIDNGPPVNEADAAAEEHDHAYNELLKQGHNPYINFNHADEKFIRDTNSAKDYGGKIGNGIFHAKKRVLEPLGLVEEAAKT	45	34	1	0	0.000174795	0.000151257	0.865341
SyntheticSeq51	QDNARGLVLPGYKYLGPFNGLDRGEPVDEADAAAQEHDLAYQKYINSGKNPYLYFNHADQTFLNDLSDDTSFGGNLGRYFFRAKRSIAPVLGLVEEAAKT	476	436	1	0	0.00184894	0.00193965	1.04906
SyntheticSeq52	QDNARGLVLPEYNYLGPFNGLDKGPPVDKADAVALEHDKAYNNYIKKGLNPYLYFSKADEKFIHNLQTDSSFGGWIGKSVFGLKKAIAPALGLVEEAAKT	214	179	1	0	0.000831246	0.000796324	0.957988
SyntheticSeq53	QDNARGLVLPGYKYLGPGNSDFNKEPVNKADRAARKHDLSYGSYLRSGKNPYIHFSKGDRDLIDSLQNDYSFGGNLGRGVFSLKRALAPVLGLVEEAAKT	159	110	1	0	0.000617608	0.000489361	0.792349
SyntheticSeq54	QDNARGLVLPGYKFLGPFNPLENGKPTNPSDAAAKKHDQGYELELKDGHNPYLKFNHADEDFIKATNQATDWGGKFGNAVFQIKKAVAPELGLVEEAAKT	320	238	1	0	0.00124298	0.0010588	0.85182
SyntheticSeq55	QDNARGLVLPGFKYLGPGNTNFNKEPVNKADSAAREHDLEYNKLIESGKNPYLNYNHADAEFIEDLKDDRSFGGWIGRSAFGLKRLLAPVLGLVEEAAKT	228	152	0.312661	0.504927	0.000885626	0.000676208	0.763536
SyntheticSeq56	QDNARGLVLPGYNYLGPFNPLDNGDPVNEADEAARRHDLAYNAYLKAGKNPYFYYSAADEDFLDSLQSDRSFGGNLAHFFFSAKKAIAPVLGLVEEAAKT	288	234	1	0	0.00111869	0.001041	0.93056
SyntheticSeq57	QDNARGLVLPGFKYLGPGNELQAGEPVNKADSAAKKHDQAYNQLTKLGINPYLYFTHADEDFIDELQDDWSFGGNLARYFFRAKRRVAPALGLVEEAAKT	293	293	1	0	0.00113811	0.00130348	1.1453
SyntheticSeq58	QDNARGLVLPGYKYLGPGNEFQAGEPVDKADSAARKHDQAYSELINEGQNPYFYFNHADQEFIDSLQGDVSFGGNFGHFVFRAKKRIAPQLGLVEEAAKT	130	79	0.934775	0.0292931	0.000504962	0.00035145	0.695993
SyntheticSeq59	QDNARGLVLPGYNYLGPGNTLDQGEPTNLSDEAAQKHDQAYSEYLNKGLNPYWHFSEADETFLNETKHATDWGGKFGNLVFKAKKRVLPVLGLVEEAAKT	350	252	0.289954	0.537671	0.00135951	0.00112108	0.824619
SyntheticSeq6	QDNARGLVLPGYRYLGPFNQLQAGEPVNNADAVAREHDEAYDQYIKKGLNPYLYYNHADEDFLKNLKNDSSFGGNLARYFFRVKRALAPALGLVEEAAKT	284	251	1	0	0.00110315	0.00111663	1.01222
SyntheticSeq60	QDNARGLVLLTYKYLGPFNPLENGEPTNKADEAARKHDEEYQALLESGKNPYFYFNHADAEFIEDLESDRTFGGNLARGVFGLKRAIAPALGLVEEAAKT	124	100	1	0	0.000481656	0.000444874	0.923633
SyntheticSeq61	QDNARGLVLPGYNYLGPGNTDFNKEPVNKADRAARKHDLKYNQLLKQGENPYIYFNKADQAFLNDLKHDSSFGGNLGRVAFGIKRLLAPALGLVEEAAKT	340	210	0.000210216	3.67733	0.00132067	0.000934234	0.707394
SyntheticSeq62	QDNARGLVLPGYRYLGPGNSLDQGEPVNKADAVARIHDHAYDRYIKKKVNPYLYFSKGDEQFLDSLQGDTSVGGYLGRNVFSLKRALASKLGLVEEAAKT	224	191	1	0	0.000870089	0.000849708	0.976577
SyntheticSeq63	QDNARGLVLPGYNYLGPFNQDFNKEPINKSDRAARKHDLEYNKLLDQGDNPYLHFNHADQELLDSLQDDTSFAGNFARVVFQAKKRIAPKLGLVEEAAKT	215	170	1	0	0.00083513	0.000756285	0.90559
SyntheticSeq64	QDNARGLVLPGYRYLGPFNPLENGEPTNPSDAAAKEHDLAYNDYLNKGKNPYLYFSEGDSDFIESTDQASDWGGKLGNAVFGLKRLIAPVLGLVEEAAKT	306	226	1	0	0.0011886	0.00100541	0.845879
SyntheticSeq65	QDNARGLVLPGYNYLGPGNTLFAGEPVDRADEAARRHDLAYSNYINKGENPYLYFSHADEDFIKDLETDSSLGGWIGKNVFGIKRAVAPALGLVEEAAKT	227	191	1	0	0.000881742	0.000849708	0.96367
SyntheticSeq66	QDNARGLVLPGFKYLGPGNGLDKGEPVNRADRAARKHDLAYNKYIKKGHNPYFHFSHADEDFIKDLETDSSFGGNLARAVFSVKKALAPTLGLVEEAAKT	105	75	1	0	0.000407854	0.000333655	0.818075
SyntheticSeq67	QDNARGLVLPGYKYLGPFNPLDNGEPVNNADAVAREHDQAYDNYLKKGLNPYLKFNKGDEKFIDDLQNDSSFAGWIGKGAFKLKRQILEPLGLVEEAAKT	385	305	1	0	0.00149547	0.00135686	0.907319
SyntheticSeq68	QDNARGLVLPGYKYLGPFNPLRSGEPVFNADEAARKHDIAYNSYINKGLNPYTHWSHADAEFQEDLEDDTSFGGKLGRAVFQLKKQIAEPLGLVEEAAKT	43	28	1	0	0.000167026	0.000124565	0.74578
SyntheticSeq69	QDNARGLVLPGYKYLGPFNGLDRGEPTNPSDAAAKIHDHAYSQYINKGLNPYLHFNKGDEDFLQATNQAPDWGGRIGKFFFRFKRQIFEPLGLVEEAAKT	259	230	1	0	0.00100604	0.00102321	1.01707
SyntheticSeq7	QDNARGLVLPGHKYLGPFNGLDKGEPVDKADSAARKHDESYAKLIKSGKNPYLKYNHADEDFIRATNQATDWGGKFGNAVFHAKKRVLEPLGLVEEAAKT	282	273	1	0	0.00109538	0.0012145	1.10875
SyntheticSeq70	QDNARGLVLPGYRYLGPGNTLNKGTPNNKADEAARKHDEAYSAYLRSGKNPYIYFNAADKKFIDDLESDSSFGGNLGRYFFRAKKRIAPGLGLVEEAAKT	134	104	1	0	0.0005205	0.000462668	0.888893
SyntheticSeq71	QDNARGLVLPGYNYLGPGNGLDQGDPTNKADEAAKAHDRAYNQQLDSGDNPYLRFNHADQDFLDSLQGDNSFGGWIGKGVFQIKKAVAPVLGLVEEAAKT	126	119	1	0	0.000489425	0.000529399	1.08168
SyntheticSeq72	QDNARGLVLPGYKYLGPFNGLDKGKPVNAADEAAKKHDLSYNNYLDAGINPYLKYNHADQDFIKDLKSDSSLGGWLGKSAFKLKKAFAPELGLVEEAAKT	60	70	1	0	0.000233059	0.000311411	1.33619
SyntheticSeq73	QDNARGLVLPGYNYLGPGNEDFSKEPVNNADEAARKHDLEYNKLLNEGHNPYLSFNHADQKFIDDLKDDWSLGGIIGSSFFKAKKRILEPLGLVEEAAKT	241	138	0.00058095	3.23586	0.000936122	0.000613925	0.655818
SyntheticSeq74	QDNARGLVLPGYKYLGPANGLDRGPPVNKADAAAEEHDQAYSKYIAENKNPYLYFNAADQRFIDDLEGDTSFGGNFAKFVFRTKKRIAPALGLVEEAAKT	327	306	1	0	0.00127017	0.00136131	1.07175
SyntheticSeq75	QDNARGLVLPGYKYLGPGNGLDKGDPVNEADRAAQKHDEAYSKLIKQGQNPYFNYTHADAEFIDDLKNDQSFGGWIGKTAFGLKKAIAPHLGLVEEAAKT	264	236	1	0	0.00102546	0.0010499	1.02383
SyntheticSeq76	QDNARGLVLPGYKYLGPGNSLDQGEPVNNADEAAKKHDQAYATYLRSGKNPYLYFSKADEDFIKDFESDSSLGGNAAKAVFGIKKLLAEPLGLVEEAAKT	270	227	1	0	0.00104877	0.00100986	0.962904
SyntheticSeq77	QDNARGLVLPGYKYLGPGNGLDKGNPVNKADAAAQEHDQAYAKLIKSGKNPYVYFNKADEDFLKATDQATDWGGKIGHYFFRTKKRIAPRLGLVEEAAKT	180	141	1	0	0.000699178	0.000627272	0.897155
SyntheticSeq78	QDNARGLVLPGYRYLGPFNGLDKGTPSNQADQAAKKHDFEYDKLIQKGHNPYFNFNHADAEFINELKDDWSFGGIIGSSSFKLKRVLAEPLGLVEEAAKT	340	306	1	0	0.00132067	0.00136131	1.03077
SyntheticSeq79	QDNARGLVLPGFNYLGPFNPLNNGEPINAADAAALEHDKAYDQYLNKGENPYLYFSKGDQKFIRDTNQATDWGGKVGNYVFRAKKRIAPHLGLVEEAAKT	145	102	1	0	0.000563227	0.000453771	0.805663
SyntheticSeq8	QDNARGLVLPGYKYLGPGNSDFKKEPVNEADKAAKRHDLEYNKLLKSGKNPYFKYNHADQDFIKDLKGDSSVGGYLGKGVFHAKKRVLEPLGLVEEAAKT	91	79	1	0	0.000353474	0.00035145	0.994275
SyntheticSeq80	QDNARGLVLPGYKYLGPGNGLDKGPPVNEADAAAEKHDQAYDRQLDQGKNPYWKFNHADEDFIDSSQQATDWGGKFGNFVFKTKKYLLPHLGLVEEAAKT	114	92	1	0	0.000442813	0.000409284	0.924281
SyntheticSeq81	QDNARGLVLPGYNYLGPFNPLDNGDPVNKADAVAREHDQAYDQYIKEGLNPYFNFNHADAEFQEKLQNDWSLGGNLGRAVFQLKRLLAPVLGLVEEAAKT	465	394	1	0	0.00180621	0.0017528	0.97043
SyntheticSeq82	QDNARGLVLPGYNYVGPFNPIENGDPINEADAAAREHDQEYDRLLKQGHNPYLYFNQADQKLIDELKNDHSFGGNLARYFFRVKRQIAPSLGLVEEAAKT	191	168	1	0	0.000741906	0.000747387	1.00739
SyntheticSeq83	QDNARGLVLPGYRYLGPFNGLDKGEPVNKADEAAKKHDEAYDRYINSGKNPYFSFNKADQTFLNELKNDSSFGGNLGKGLFQAKKTLAPKLGLVEEAAKT	209	173	1	0	0.000811824	0.000769631	0.948027
SyntheticSeq84	QDNARGLVLPGYNYLGPGNTDFSKNPVNKADEAARRHDLAYGSYLLSGKNPYLKFNKGDEELLKATDQATDWGGKFGNAIFHAKKRILEPLGLVEEAAKT	290	252	1	0	0.00112645	0.00112108	0.99523
SyntheticSeq85	QDNARGLVLPGYNYLGPFNPINNGKPVNKTDEVAREHDHAYDRYINEGLDPYLHFSKGDEKFLKNLKSDKSFGGNLARYFFRTKKYLAPALGLVEEAAKT	269	156	0.00023311	3.63244	0.00104488	0.000694003	0.664192
SyntheticSeq86	QDNARGLVLPGYKYLGPFNPIENGEPVNEADAVAREHDEAYNKYINKGHNPYLYFSKADKKFIDNLSKDTSFGGNLARYVFKAKKHLAPKLGLVEEAAKT	115	62	0.154982	0.809719	0.000446697	0.000275822	0.617469
SyntheticSeq87	QDNARGLVLPGYNYLGPFNPLRSGDPVNFSDKAARKHDEAYDQYLNKGLNPYLYFSKADQDFLKETDHATDWGGKIGHYFFRAKKLVAPKLGLVEEAAKT	121	89	1	0	0.000470003	0.000395937	0.842414
SyntheticSeq88	QDNARGLVLNGYNYLGPFNPLRSGDPVNAADAAAKKHDEAYDRYLKNGLNPYFNYNHADQEFIDSLKDDWSLGGNVGRYVFKVKKAVAPHLGLVEEAAKT	366	230	0.000195892	3.70798	0.00142166	0.00102321	0.719727
SyntheticSeq89	QDNARGLVLPGYKYLGPGNSDFNKEPTNQADEAARRHDLAYGSYFRFGKNPYLNFNHADQDFIKDLESDSSFGGNLGRAVFQIKKAFAPELGLVEEAAKT	207	149	1	0	0.000804055	0.000662862	0.824398
SyntheticSeq9	QDNARGLVLPGYKYLGPGNSDFSKKPTNKSDRAARDHDLSYNNYINAGKNPYLKYNKADEDFIKATNQAKDYGGKVGKAVFQLKKAVAPALGLVEEAAKT	173	163	1	0	0.000671988	0.000725144	1.0791
SyntheticSeq90	QDNARGLVLPGFRYLGPFNQLQAGKPVNKADRAARLHDFRYAQLAKLGINPYLKFTHADQQFIKNLESDSSLGGKLARAVFSIKKALAPALGLVEEAAKT	215	163	1	0	0.00083513	0.000725144	0.868301
SyntheticSeq91	QDNARGLVLPGYKYLGPFNGLDKGEPVNKSDEAAKKHDESYSELIKKGHNPYFYFNKADQQFMEDLSDDTSFGGNFGRALFGLKRLLAPVLGLVEEAAKT	361	241	0.0061508	2.21107	0.00140224	0.00107215	0.764594
SyntheticSeq92	QDNARGLVLPGYNYLGPGNEDFSKEPTNQADEAARAHDLEYNKLIKSGKNPYLYFNEADEKFLDDLKSDSSVGGKFAKFIFKTKKAIAPKLGLVEEAAKT	41	28	1	0	0.000159257	0.000124565	0.782159
SyntheticSeq93	QDNARGLVLPGFKYLGPFNPLENGEPVNAADAAAKRHDQAYNKQLDAGDNPYWNFNKADEDFIKSLSHDSSIGGYLARSAFKLKSILAPVLGLVEEAAKT	192	176	1	0	0.00074579	0.000782977	1.04986
SyntheticSeq94	QDNARGLVLPGYKYLGPFNPLDNGEPVNAADAAAKQHDFEYDKLIQAGKNPYLYFNEADETFINDTDHAKDWGGKIGHYVFKTKKHLAPVLGLVEEAAKT	421	282	0.00127769	2.89357	0.0016353	0.00125454	0.767164
SyntheticSeq95	QDNARGLVLPGYKYLGPFNPLENGDPTNQADQAAKRHDQAYDLQLKDGKNPYLSFNHADEDFIKDLKSDRSFGGNLGKAVFHAKKRVAPKLGLVEEAAKT	236	162	0.653926	0.184471	0.000916701	0.000720695	0.786184
SyntheticSeq96	QDNARGLVLPGFNYLGPFNGLDKGDPTNPSDAAAKKHDLAYDNYIKKGKNPYLSFNKADQRFINETKHATDWGGKIGKAVFTIKRHLFPHLGLVEEAAKT	252	185	1	0	0.00097885	0.000823016	0.840799
SyntheticSeq97	QDNARGLVLPGYKYVGPFNPIDNGEPTNQADEAAKAHDKEYQKLLKNGKNPYLYFNKADQDLIDSLQDDTSFGGNLARALFQIKRAVAPGLGLVEEAAKT	269	215	1	0	0.00104488	0.000956478	0.915392
SyntheticSeq98	QDNARGLVLPGYRYLGPFNSLDQGEPINKADRAAQAHDHAYDQYLKSKVNPYFKYNKADQDFLKATNHAKDWGGKFGNAVFQIKKAVAPALGLVEEAAKT	212	199	1	0	0.000823477	0.000885298	1.07507
SyntheticSeq99	QDNARGLVLPGYKYLGPFNGLDKGEPTNQADRAARKHDFAYNKYINKGLNPYVKYNKADEQLLKDLQGDTSVGGFLGRGFFQAKRRILEPLGLVEEAAKT	132	114	1	0	0.000512731	0.000507156	0.989127
UAJ21437.1	QDNARGLVLPGYKYLGPLNGLDKGEPVNAADAAALAHDKAYDEQLKAGDNPYLKYNHADAEFQEELKDDTSFGGNLGKAVFQAKKRVLEPLGLVEEAAKT	110	76	1	0	0.000427276	0.000338104	0.791301
UAJ21540.1	QDNARGLVLPGYNYLGPFNPLDNGDPVNKADEAAKKHDLAYNNYINKGLNPYLKFNKGDQDFIDSLQSDSSLGGNFAKAVFHIKKQIAPALGLVEEAAKT	371	251	0.00917513	2.03739	0.00144108	0.00111663	0.774856
UAJ21557.1	QDNARGLVLPGYRYVGPGNPLDAGEPRGPVDAIAKKHDERYDELIKHGHIPYIHGRGADSLMGKELADAEEAGKILDSYDKLVANAARGLLGLVEEAAKT	229	210	1	0	0.00088951	0.000934234	1.05028
UAJ48887.1	QDNARGLVLPGYKYLGPGNGLDKGEPVNEADAAALEHDKAYDQQLKAGDNPYLKYNHADAEFQERLKEDTSFGGNLGRAVFQAKKRLLEPLGLVEEAAKT	172	144	1	0	0.000668104	0.000640618	0.95886
UBX82122.1	QDNARGLVLPGFNYLGPFIPLDNVDLVKEVDKTVQTHDRAYHSYIDAGINPYLNFIKADSDFIESLSKDSSVAGWLGKSAFKLKRVLLPHLGLVEEAAKT	392	299	1	0	0.00152266	0.00133017	0.873587
UBZ25787.1	QDNARGLVLPGYKYLGPGNSLDKGTPSNPSDAAAQRHDHAYSAYQAAGFNPYFYHNQADENFIRDTDQAPDWGGRFGNAVFRAKRLLAPRLGLVEEAAKT	430	460	1	0	0.00167026	0.00204642	1.22521
UBZ25791.1	QDNARGLVLPGYKYLGPGNSLDKGTPNNPSDAAAQRHDHAYSAYQAAGFNPYFYHNQADENFIRDTDQAPDWGGRFGNAVFRAKRLLTPRLGLVEEAAKT	114	79	1	0	0.000442813	0.00035145	0.793676
UBZ25795.1	QDNARGLVLPGYKYLGPGNSLDKGTPNNPSDAAAQRHDHAYNAYQAAGFNPYFYHNQADENFIKDTDQAPDWGGRFGNAVFRAKRLIAPRLGLVEEAAKT	170	175	1	0	0.000660335	0.000778529	1.17899
UBZ25803.1	QDNARGLVLPGYKYLGPGNSLDKGTPNNPSDAAAQRHDYAYSAYQAAGFNPYFYHNQADENFIRDTDQAPDWGGRFGNAVFRTKRLIAPRLGLVEEAAKT	249	279	1	0	0.000967197	0.0012412	1.28329
UCS96314.1	QDNARGLVLPGSDYIGPGNPIHIDAPKDEADAIAKEHDVEYDRILRYAQTHDITYTDFVNQIRAADKVAQDKFRDDFATSSNWRSYVARHLGLVEEAAKT	498	662	9.64198e-05	4.01583	0.00193439	0.00294506	1.52247
UCS96318.1	QDNARGLVLPGYKYLGPFNPIKNGKPINKADAAARRHDLAYDQYLKEGKNPYLYFNKADQKFLDELKGDYSIGGLLGKGAFHIKKAIAPELGLVEEAAKT	108	55	0.0753756	1.12277	0.000419507	0.00024468	0.583257
UCS96330.1	QDNARGLVLPGTDYVGPGNPINIDAPRHNLDAIAKEHDVEYDRLLRYAQLTDLSPGQFKDLVSKADSKAIEAFHKDFEQSGDWRSFIAKHLGLVEEAAKT	278	272	1	0	0.00107984	0.00121006	1.12059
UGS43995.1	QDNARGLVLPGKKYCGPGNKIPCGPPRDKVDECSALHDIGYDKLIKEGKWPYGCEGCGADSKMIECLKDDNSLLSSGIKGLWTIKCKVCKLGLVEEAAKT	208	189	1	0	0.00080794	0.000840811	1.04069
UGS44001.1	QDNARGLVLPTHQYTGPGTTIPCGQPKSGLDQCSALHDLGYEIIQQKGGNPYLCGGCGADLDMIKCINIRDKSLGGKAVKALWQVKCGICLGLVEEAAKT	507	564	1	0	0.00196935	0.00250909	1.27407
UGV24177.1	QDNARGLVLPGYKYLGPFNGLDKGEPVNEADAAALEHDKAYDRQLDSGDNPYLKYNHADAEFQERLKEDTSFGGNLARAVFQAKKRVLEPLGLVEEAAKT	137	103	1	0	0.000532152	0.00045822	0.861068
UGV24187.1	QDNARGLVLPGYKYLGPFNGLDKGKPVNKADAAALEHDKAYNRQLDSGDNPYLKYNHADAEFQERLKEDTSFGGNLGRAVFQAKKRVLEPLGLVEEAAKT	47	33	1	0	0.000182563	0.000146808	0.80415
UGV24198.1	QDNARGLVLPGTNYVGPGNELQAGPPQNAVDSAARIHDFRYSQLAKLGINPYTHWTVADEELLKNIKNETGFQAQVVKDYFTLKGAAAPVLGLVEEAAKT	173	146	1	0	0.000671988	0.000649515	0.966558
UJO02143.1	QDNARGLVLPGYKYLGPGNGLDKGEPVNHADAVAREHDLEYDKLLQQGDNPYLKYNHADAEFQEKLQGDTSLGGNAANAAFQLKKRILEPLGLVEEAAKT	176	133	1	0	0.000683641	0.000591682	0.865486
UMB41351.1	QDNARGLVLPGYKYLGPFNPADNGDPVNFADKAAQSHDIAYQSYLDSGINPYFSFNKADSDFIESLAHDSSFGGWLGRSAFGLKKLIAPHLGLVEEAAKT	368	315	1	0	0.00142943	0.00140135	0.980356
UMB41499.1	QDNARGLVLPGYNYLGPGNTDFSAEETNQSDKAAKAHDLEYNKILQQGQNPYLYFNHADEDFIKATNQASDWGGKFGNFIFKTKKTLAPELGLVEEAAKT	164	148	1	0	0.000637029	0.000658413	1.03357
UMB41502.1	QDNARGLVLPGYNYLGPGNTDFSIEETNQSDKAAKAHDLEYNKLLQKGQNPYIYFNHADEDFIQATNQASDWGGKFGNFIFKAKKAIAPELGLVEEAAKT	129	90	1	0	0.000501078	0.000400386	0.79905
UMB41505.1	QDNARGLVLPGYNYLGPGNTDFSAEETNQSDKAAKAHDLEYNKILQQGQNPYLYFNHADEDFIKATDQASDWGGKFGNFIFKAKKTLAPELGLVEEAAKT	157	124	1	0	0.000609839	0.000551643	0.904572
UMO75511.1	QDNARGLVLPGFKYLGPFNPLNNGEPVNAVDRAAQKHDFAYDSYLKENKNPYYYFNKADSDFLEDLESDRSFGGWIGKTVFGLKKAIAPSLGLVEEAAKT	190	192	1	0	0.000738022	0.000854157	1.15736
UMO75517.1	QDNARGLVLPGYNFLGPGNTDFTLKPTNPSDRAAQKHDLAYNKIIENGQNPYFYFNTADKDFIKETNSAKDWGGKVANFIFRAKEKIAPTLGLVEEAAKT	245	157	0.0437588	1.35893	0.00095166	0.000698451	0.73393
UMO75526.1	QDNARGLVLPGYNYLGPGNGLDRGEPVNRADEVAREHDISYNEQLEAGDNPYLKYNHADAEFQEKLADDTSFGGNLGKAVFQAKKRVLEPLGLVEEAAKT	324	213	0.00896403	2.0475	0.00125852	0.000947581	0.752932
UNA02573.1	QDNARGLVLPGYKYLGPFNGLDKGEPVNEADAAALEHDKAYDRQLDSGDNPYLKYNHADAEFQERLKEDTSFGGNLGRAVFQAKKRVLEPLGLVEEAAKT	353	226	0.000885499	3.05281	0.00137117	0.00100541	0.733254
UNY47950.1	QDNARGLVLPGYKYLGPFNGLDKGEPVNEADAAALEHDKAYDLEIKDGHNPYFEYNEADRRFQERLKDDTSFGGNLGKAIFQAKKRVLEPLGLVEEAAKT	151	149	1	0	0.000586533	0.000662862	1.13013
UNY47952.1	QDNARGLVLPGYKYLGPLNGLDKGEPVNEADAAALEHDKAYDLELKDGHNPYFEYNEADRRFQERLKDDTSFGGNLGKAIFQAKKRVLEPLGLVEEAAKT	290	194	0.0553282	1.25705	0.00112645	0.000863055	0.766169
UNY47954.1	QDNARGLVLPGYKYLGPFNGLDKGEPVNEADAAALEHDKAYDLELKDGHNPYLEYNEADRRFQERLKDDTSFGGNLGKAIFQAKKRVLEPLGLVEEAAKT	58	34	1	0	0.000225291	0.000151257	0.671385
VNH86822.1	QDNARGLVLPGYNYVGPGNPLDNGPAKGPVDEAAKHHDERYDEMLSHGDLPYIHGHGADRLMNREIEQAEAEGRLTDPVDKVLGNVIRGILGLVEEAAKT	427	443	1	0	0.00165861	0.00197079	1.18822
WP_107934656.1	QDNARGLVLYPGYRYCGPGCSGPGAPTNPVDACCKFHDECYMYNRDRGSRRGYCDNLFQQCLNQYTYMNNNLGKDARLFSSAINMKNFFFLGLVEEAAKT	238	261	1	0	0.000924469	0.00116112	1.25599
WP_118877254.1	QDNARGLVLAPGYRYCGPGCSGPGSPTNQVDACCKAHDECYFYNKDKSYRRYCDNLFYQCLAPYTNHPNKIGRDARLFTRIIQLKNYLIGLGLVEEAAKT	376	369	1	0	0.00146051	0.00164158	1.12398
YP_002586775.1	QDNARGLVLPGYKYLGPFNPLENGEPVNKADRAAQAHDKSYSEIIKSGKNPYLYFNKADEKFIDDLKNDWSLGGIIGSSFFKLKRAVAPALGLVEEAAKT	162	112	1	0	0.000629261	0.000498258	0.791816
YP_002808456.1	QDNARGLVLPGYKYLGPFNPLDNGEPVNKADRAAQSHDKSYSELIKSGKNPYLYFNKADEKFIDDLKNDWSLGGIIGSSFFKLKRAVAPALGLVEEAAKT	189	113	0.0393607	1.40494	0.000734137	0.000502707	0.684759
YP_002916062.1	QDNARGLVLPGYKYLGPFNPLENGEPVNKADRAAQAHDKSYSELIKSGKNPYLYFNKADEKFIDDLKDDWSLGGIIGSSFFKLKRAVAPALGLVEEAAKT	185	127	1	0	0.0007186	0.000564989	0.786236
YP_003799998.1	QDNARGLVLPGYRYLGPFNPLDNGKPINNADRAAQAHDKSYSELIKSGKNPYLYFNKADEKFINDLKDDWSIGGIIGSTFFKLKRAVAPALGLVEEAAKT	454	355	1	0	0.00176348	0.0015793	0.895558
YP_003858572.1	QDNARGLVLPGYKYLGPFNGLDRGEPVNAADAAAKKHDEEYDRLLKAGDNPYLAYNHADAEFQKDLSGDSSLAGNAANALFQAKKRVLEPLGLVEEAAKT	231	186	1	0	0.000897279	0.000827465	0.922193
YP_004678721.1	QDNARGLVLPRHNYLGPGTKDFTKEPVDEDDEIARRHDLAYANATSHQDIYKADKEASKEFFDSFKKTWHPEAFVGSAALKVKNFTEEKILGLVEEAAKT	168	156	1	0	0.000652567	0.000694003	1.0635
YP_005097852.1	QDNARGLVLPGHRYTGPGNSDDRGEPLGPVDELAREHDRGYADLIKEGINPYVKYNRHDKDFTDALAEGPGGQTWAGNFAQSLFHLKRKILGLVEEAAKT	98	105	1	0	0.000380664	0.000467117	1.22711
YP_006272946.1	QDNARGLVLPGFRYLGPFNPLNNGKPVNEVDKVAQKHDKAYDSYIKAGVNPYLHFNKADSDFIDSLSTDSSVAGWLGKSAFKLKRLLAPHLGLVEEAAKT	342	286	1	0	0.00132844	0.00127234	0.957769
YP_006576514.1	QDNARGLVLPYHNYFGPGTDNFEQHPVDEDDAIARLHDLDYGKAKTDKDIFKADKEARDEFLTSFIHTGNVHSLIGGIGLGAKNLVEEHVLGLVEEAAKT	276	247	1	0	0.00107207	0.00109884	1.02496
YP_006589930.1	QDNARGLVLPKHNYLGPGSGNFNVPPVDEDDAIARQHDLAYQQAENHKDIFKADKTARDEFFSSFIHSGNVHSLIGGLGLGAKNILEENVLGLVEEAAKT	223	183	1	0	0.000866204	0.000814119	0.939869
YP_007003825.1	QDNARGLVLPGYKYLGPGNSLDRGEPVNQIDADAKEHDEAYDKAKTSQEVSDADSKFVSKALDHIVNAINLKETPGNTFGAAIGAIGIGTLGLVEEAAKT	192	124	0.375081	0.425875	0.00074579	0.000551643	0.739676
YP_008431134.1	QDNARGLVLHGYEWFGPGNEITYNPARNQVDQDGKDHDLTNDYKKKGAFYTYNAADKILLRKLEKEHSIPAKIGKAWFGTKRYLAEHGFLLGLVEEAAKT	401	358	1	0	0.00155761	0.00159265	1.02249
YP_008658570.1	QDNARGLVLPGHKYLGPGNKLHSGKPVNSADKIAQRHDWFYNFDRTASEVRNSDFNAIREFWQNWQKTGEIDNLVGAAGLGAKYVAESVVLGLVEEAAKT	206	156	1	0	0.000800171	0.000694003	0.867318
YP_008802582.1	QDNARGLVLPGFKYLGPFNPLDNGDPVNEVDKTAQTHDRAYQSYIDAGINPYLNFNKADSDFIESLSKDSSVAGWLGKSAFKLKRVLLPHLGLVEEAAKT	267	309	1	0	0.00103711	0.00137466	1.32546
YP_009010976.1	QDNARGLVLPGYNYLGPFNPLENGDPVNKADEAAKKHDQAYNNYINKGLNPYLKFNKGDQDFIDSLQSDSSVGGNFAHAVFHLKKQIAPALGLVEEAAKT	285	192	0.085369	1.0687	0.00110703	0.000854157	0.771574
YP_009021038.1	QDNARGLVLPYHNYLGPGSDNFNQQPVDEDDAIARSHDLDYNKASSDNDIFKADKQARDEFFSSFVHSGNVHSLIGGLGLGGKNLIEEHVLGLVEEAAKT	345	349	1	0	0.00134009	0.00155261	1.15858
YP_009046824.1	QDNARGLVLPGHRYLGPFNPIENGEPVNAADAAARRHDLKYDQYLKEGKNPYLYFNKADSDFLEDLVFDRSFGGWIGKGVFGLKRAIAPTLGLVEEAAKT	319	286	1	0	0.0012391	0.00127234	1.02682
YP_009058895.1	QDNARGLVLPGYNYLGPFNQDFSKKPTNPSDKAARKHDLEYNKLIKQGHNPYWNYNHADEDFIKETDQATDWGGKFGNFIFRAKKALAPELGLVEEAAKT	208	131	0.0944908	1.02461	0.00080794	0.000582784	0.721322
YP_009111340.1	QDNARGLVLPGYKYMGPGNDPDVGPPVNAADTAARDHDLRYAQMQNAGINPYVKYNKADEKMIEELKSNPEADSDLAGNAARAIWKGKERLGLVEEAAKT	110	86	1	0	0.000427276	0.000382591	0.89542
YP_009116877.1	QDNARGLVLPGTSYVGPGNPVPAGPPSGPVDQAALEHDQRYSWLLSLGDWPYLLANEADKIMSDDLEEKAHTMTSSEKVLANLVRSVWHILGLVEEAAKT	224	203	1	0	0.000870089	0.000903093	1.03793
YP_009130651.1	QDNARGLVLPGYNYLGPGNSDFTKKPTNASDAAARKHDLAYGSYLKKGHNPYINFNNADKTFIKDTNQAKDWGGWLGNKFFKIKEHIAPKLGLVEEAAKT	135	85	1	0	0.000524384	0.000378142	0.721118
YP_009134734.1	QDNARGLVLPDHHYIGPGNTLSGIKPVDTDDHIALDHDKAYEQAKTQQDIQNADKKSAGEFLTDIIENSNPHSIAGYIGLKAKETVEGLVLGLVEEAAKT	189	187	1	0	0.000734137	0.000831913	1.13318
YP_009186841.1	QDNARGLVLPGYNYLGPGNTDFTKKPTNPSDEAARRHDLAYGSYIKKGHNPYFNFNKADKSFIKETDQAKDYGGKLGNLFFRFKEKIAPTLGLVEEAAKT	135	133	1	0	0.000524384	0.000591682	1.12834
YP_009215303.1	QDNARGLVLPGYRYLGPFNPSDNGEPVNAADKAAQKHDQSYNHYINQGHNPYLYFNKADQQFLDDLRGDWSAGALAGKAVFGVKKAIAPALGLVEEAAKT	155	147	1	0	0.00060207	0.000653964	1.08619
YP_009241377.1	QDNARGLVLPGYNYLGPGNTNFKKQPTNPSDKAARNHDLEYNKILKEGQNPYIYFNHADEDFIKATDQASDWGGKFGNFIFRAKKSLAPELGLVEEAAKT	87	70	1	0	0.000337936	0.000311411	0.921509
YP_009256213.1	QDNARGLVLPGHNYMGPGNPLDNGEPTTNADKVAQQHDYAYAHAWTEDHIKEADAEARHQFLEHPTEFSSLVGYTGLGLKSLLESVTGTVLGLVEEAAKT	336	300	1	0	0.00130513	0.00133462	1.02259
YP_009259491.1	QDNARGLVLPGYKYLGPFNSLFAGKPVNKADEAARRHDLGYTDLLDKGHNPYIYFNEHDEQLIQDLQTDRTFGGILAKSVFGIKKAVAPALGLVEEAAKT	257	215	1	0	0.000998271	0.000956478	0.958134
YP_009272915.1	QDNARGLVLPGFKYLGPFNPLNNGEPVNDVDKAAQAHDQEYQKLIDSGINPYFNFNKADSDFIENLSRDNSFAGWLGKSAFRLKSILAPHLGLVEEAAKT	234	222	1	0	0.000908932	0.000987619	1.08657
YP_009310056.1	QDNARGLVLVLPFSNNIGPGNSIRPATNRADLIAQGHDLHYQQAKSNSDVLSADREAISQFAHEAIQGQDPISRVHAAVGGIGLGVKHAVLGLVEEAAKT	888	1041	0.0330379	1.48099	0.00344928	0.00463113	1.34264
YP_009315887.1	QDNARGLVLPGYRYVGPGNPLDNGPPEGPVDEAAKHHDERYADMLSHGDVPYLHGHGADRLMNREIARAEEGGQLTNPVDQLVGNAIRGILGLVEEAAKT	741	1002	5.63106e-09	8.24941	0.00287828	0.00445763	1.54871
YP_009315893.1	QDNARGLVLPGYKYLGPFYPLDNGEPVNKADRAAQKHDQAYNQYLSEGKNPYLYFNKADQDFLEDLESDRSFGGWIGKTVFGSKRAIAPSLGLVEEAAKT	160	161	1	0	0.000621492	0.000716246	1.15246
YP_009325418.3	QDNARGLVLPGTRYVGPGNVVPAGPPVNPIDDLALQHDLRYATVMEHGEWPYIYDESDDVLAADISHYGQDKTFLGNLIKAIMRLKKNLGLGLVEEAAKT	383	312	1	0	0.0014877	0.00138801	0.93299
YP_009389294.1	QDNARGLVLPGYNYLGPFNPLDNGEPVNKADKAAKRHDLAYNQYLNKGLNPYLKFNKADQQLIDDLSDDSSLGGKFARGVFSIKRALAPSLGLVEEAAKT	157	111	1	0	0.000609839	0.00049381	0.809738
YP_009507339.1	QDNARGLVLPDHRYIGPGNTIDDTEPVDLDDDIAREHDINYEKAKTQEDVQEADREGAGEFLTDVIHNSNPHSIAGYIGLKAKEKVESVILGLVEEAAKT	167	219	1	0	0.000648682	0.000974273	1.50193
YP_009507352.1	QDNARGLVLPGFRYLGPFNPLNNGEPVNFVDAAAKAHDQAYQDIIDSGQNPYFSFNKADADFLETLSHDSSVGSWLGRSAFHLKKVLAPHLGLVEEAAKT	505	472	1	0	0.00196158	0.0020998	1.07046
YP_009507367.1	QDNARGLVLPGYKYLGPFNGLERGEPVNAADAAAQRHDRQYDRILQQGGNPYLTYNHADREFQEELQSDESFGGNLGKAVFQAKKRILEPLGLVEEAAKT	139	112	1	0	0.000539921	0.000498258	0.922835
YP_009507369.1	QDNARGLVLPFSNYIGPGNQLQAGNPQSVVDAAARIHDFRYSELIKLGINPYTHWSVADDELLHNIKNEEGFQAQVVRDFFTLKGLFTSTLGLVEEAAKT	715	723	1	0	0.00277729	0.00321644	1.15812
YP_009507372.1	QDNARGLVLPFSHYIGPGNELQAGAPESVVDAAARSHDFRYSELIKLGINPYTQWTVADDELLHNIKNEHGFQAQVVRDYFTLKGLFTSTLGLVEEAAKT	381	255	0.00390651	2.40821	0.00147993	0.00113443	0.766542
YP_009507374.1	QDNARGLVLPLTHYIGPGNPLQAGSPTDVVDAAARIHDYRYSELIKLGINPYTHWTVADDELLHNVQNVGGFEAQVVKDFFTLKGLFTSTLGLVEEAAKT	390	289	0.495855	0.304645	0.00151489	0.00128568	0.8487
YP_009507377.1	QDNARGLVLPADRYLGPGNPLENGPPVDPVDAVARIHDFRYADLEKQGINPYTTYTIADEELLKNLEHKTGGRAAIARAFFNFKKLTFPHLGLVEEAAKT	166	160	1	0	0.000644798	0.000711798	1.10391
YP_009507380.1	QDNARGLVLPGYNYLGPFNQDFSKKPTNPSDNAARKHDLEYNKLIKQGHNPYWNYNHADEDFIKETDQATDWGGKFGNFVFRAKRALAPELGLVEEAAKT	207	154	1	0	0.000804055	0.000685105	0.852062
YP_009507391.1	QDNARGLVLPGYNYVGPGNPLDNGPAKGPVDEAAKHHDERYDEMLSHGDVPYIHGHGADRLMNREIEQAEAEGRLTDPVDRVLGNVIRGLLGLVEEAAKT	546	491	1	0	0.00212084	0.00218433	1.02994
YP_009508197.1	QDNARGLVLPGYNYVGPGNPLDNGPPQGPVDEAAKHHDERYDEMLSHGDLPYVHGHGADRLMNKEIERAEKEGRVTGVGDKLLGNVIRGILGLVEEAAKT	680	521	0.047812	1.32046	0.00264134	0.00231779	0.877505
YP_009508787.1	QDNARGLVLPGYKYLGPFNSLTQGKPTNKADEAARRHDLHYNDLINKGHNPYLNFNEADVNLIKDLETDNSIGGFIARNVFKAKQAIAPALGLVEEAAKT	242	195	1	0	0.000940007	0.000867503	0.922869
YP_009508791.1	QDNARGLVLPGYKYLGPFNDLDNGEPVNAADKAARDHDFAHQSYIEKGQNPYLNFNKADLQFIDDLRNDWSFGAIVGSAAFKAKQAIAPSLGLVEEAAKT	269	211	1	0	0.00104488	0.000938683	0.898362
YP_009508795.1	QDNARGLVLPGYRYLGPFNSLDNGEPINEADKAARNHDFAYQSYIDKGQNPYLNFNKADLQFISDLRNDWSFGTIVGSAVFKAKQAIAPSLGLVEEAAKT	364	243	0.00562487	2.24989	0.00141389	0.00108104	0.764585
YP_009508800.1	QDNARGLVLPGYKYLGPFNPLDNGEPVNKADRAAQKHDQAYNQYLSEGKNPYLYFNKADQDFLEDLESDRSFGGWIGKTVFGAKRAIAPSLGLVEEAAKT	202	149	1	0	0.000784634	0.000662862	0.844804
YP_009508803.1	QDNARGLVLPGYNYLGPKKFKLQKKPTNPSDAAARKHDLEYNKLIQQGHNPYFYYNHADEDFIKETNQAKDWGGKFGNYIFRAKRALAPELGLVEEAAKT	257	193	1	0	0.000998271	0.000858606	0.860093
YP_009508805.1	QDNARGLVLPGYNFLGPFNQDFNKEPTNPSDNAAKQHDLEYNKLINQGHNPYWYYNKADEDFIKATDQAPDWGGKFGNFIFRAKKHIAPELGLVEEAAKT	187	165	1	0	0.000726369	0.000734041	1.01056
YP_009551695.1	QDNARGLVLNGYNYLGPFNPLNNGTPVNKADAAAQKHDQAYNDYLKSGKNPYLYFNKADQKFLDDLRGDWSAGGLVGKGFFGLKKAIAPTLGLVEEAAKT	215	190	1	0	0.00083513	0.00084526	1.01213
YP_009552697.1	QDNARGLVLPGYKYLGPFNPLDNGKPVNKADEAAQRHDQAYDNYLANNQNPYLYFNKADQAFLEDLESDRSFGGWIGKTVFGLKRAIAPALGLVEEAAKT	386	285	0.450892	0.345927	0.00149935	0.00126789	0.845626
YP_009552710.1	QDNARGLVLYGHKYLGPGNKLRNGKPVDEDDEIAEIHDHLYNQAKTQEDIREADRDAIKHFLDLNSAHGYLGAAGLAAKYGLESLTGVLYLGLVEEAAKT	245	229	1	0	0.00095166	0.00101876	1.07051
YP_009552776.1	QDNARGLVLPGTHYLGPGNPVPNGPPVDKLDAAAAKHDIRYEAMLKHGDIPYLKHNWADEAMSRDLEKDEPKSWVGNAARGLWQVKKTTTLGLVEEAAKT	457	467	1	0	0.00177514	0.00207756	1.17037
YP_009553049.1	QDNARGLVLPGYKYLGPFNQLDAGEPVNKSDQAAQKHDFAYDQYIKSGKNPYLYFNKADQDFIEDLESDRSFGGWIGKTVFGIKRAIAPSLGLVEEAAKT	307	239	1	0	0.00119249	0.00106325	0.891621
YP_009553052.1	QDNARGLVLPGYKYLGPFNDLDKGEPVNAADRAAQVHDHAYNKYLQSGKNPYLHFNKADQQFLDDLESDRSFGGWIGKTVFGIKRAIAPSLGLVEEAAKT	194	136	1	0	0.000753559	0.000605028	0.802894
YP_010086571.1	QDNARGLVLPGTHYVGPGNRLEEGPPTTRLDAEARIHDFRYSELQKLGINPYTHFTSADQELLSAAAREKGFQAAMVEAVFELKKQLAPHLGLVEEAAKT	214	113	0.000107876	3.96708	0.000831246	0.000502707	0.604764
YP_010086820.1	QDNARGLVLPGHKYLGPGNSLDRGDPVDADDAAAQKHDQSYQEQLEAGDNPYLKYNHADREFQEALKGDTSFEGNLARGLFEAKKLVAEPLGLVEEAAKT	283	215	1	0	0.00109926	0.000956478	0.870108
YP_010086822.1	QDNARGLVLPGHKYLGPGNSLDRGDPVDADDAAAQKHDQAYQEQLEAGDNPYLKYNHADREFQEALKDDTSFEGNLARGLFEAKKLVAEPLGLVEEAAKT	149	131	1	0	0.000578764	0.000582784	1.00695
YP_010086825.1	QDNARGLVLPGYKYLGPFNPLNNGKPINKADRAARRHDISYNKYIKSGKNPYLNFNKADQAFLDELKNDYSFGGLLGKGVFQIKKAIAPTLGLVEEAAKT	178	183	1	0	0.00069141	0.000814119	1.17748
YP_010087225.1	QDNARGLVLVHGRYVGPGNPLPAGKPSSKLDEIALRHDIRYHVELKHKHWPYLTYQYADKIMIDEINQNMEQIKQEGNEWLANFIKSLWTLGLVEEAAKT	394	470	1	0	0.00153042	0.00209091	1.36623
YP_024971.1	QDNARGLVLPGYKYLGPGNGLDKGDPVNFADEVAREHDLSYQKQLEAGDNPYLKYNHADAEFQEKLASDTSFGGNLGKAVFQAKKRILEPLGLVEEAAKT	166	185	1	0	0.000644798	0.000823016	1.27639
YP_068094.1	QDNARGLVLPGYRYLGPGNSLDRGKPVNKADEAAKKHDQEYDQQLKAGDNPYIKYNHADEQFQKDLQGDTSLAGNAANALFQGKKTLLAPLGLVEEAAKT	198	164	1	0	0.000769096	0.000729593	0.948636
YP_068411.1	QDNARGLVLPGYKYVGPGNGLDKGPPVNKADSVALEHDKAYDQQLKAGDNPYIKFKHADQEFIDNLQGDTSFGGNLGKAVFQAKKRILEPLGLVEEAAKT	115	97	1	0	0.000446697	0.000431527	0.96604
YP_077176.1	QDNARGLVLPKHRYVGPGGDLPAGRPMSKLDEIAARHDIGYHTEIKHKHNPYYWYNFYDEQMVKEINENMDQIAEEGESWLANFILATWKLGLVEEAAKT	275	302	1	0	0.00106819	0.00134352	1.25775
YP_077178.1	QDNARGLVLPGYKYLGPFNGLDKGEPVNAADAAALEHDKAYDQQLKAGDNPYLRYNHADAEFQERLQEDTSFGGNLGRAVFQAKKRVLEPLGLVEEAAKT	83	38	0.0867553	1.0617	0.000322399	0.000169052	0.524356
YP_077180.1	QDNARGLVLPGYKYLGPFNGLDKGEPVNAADAAALEHDKAYDQQLQAGDNPYLRYNHADAEFQERLQEDTSFGGNLGRAVFQAKKRVLEPLGLVEEAAKT	39	23	1	0	0.000151489	0.000102321	0.675436
YP_077183.1	QDNARGLVLPGYKYLGPFNGLDKGKPVNEADAAALEHDKAYDLELKDGHNPYFEYNEADRRFQERLKDDTSFGGNLGKAIFQAKKRVLEPLGLVEEAAKT	10	4	1	0	3.88432e-05	1.77949e-05	0.458122
YP_164341.1	QDNARGLVLPGHKYIGPGTSDFKPIPIDSDDAIAREHDLAYLNADNNKDIYKADKTARDEFFSDFVHNNNYHSLIGGIGLGAKNLIEEHVLGLVEEAAKT	317	279	1	0	0.00123133	0.0012412	1.00801

## Sheet: Passage P0 > P1
sequence ID	sequence (aa)	start reads	end reads	p value	-log p val	% start reads	% end reads	fold change
3J1Q_A	QDNARGLVLPGYKYLGPFNGLDKGEPVNEADAAALEHDKAYDRQLDSGDNPYLKYNHADAEFQERLKEDTSFGGNLGRAVFQAKKRLLEPLGLVEEAAKT	78	1	1	0	0.000346571	0.000126566	0.365196
AAA47149.1	QDNARGLVLRGYKYLGPGKSLDQGEPTNPSDAAAKEHDEAYAAYLRSGKNPYLYFSPADQRFIDQTKDAKDWGGKIGHYFFRAKKAIAPVLGLVEEAAKT	133	2	1	0	0.000590948	0.000253133	0.42835
AAA47152.1	QDNARGLVLITYKYLGPGNSLDQGEPTNPSDAAAKEHDEAYAAYLRSGKNPYLYFSPADQRFIDQTKDAKDWGGKIGHYFFRAKKAIAPVLGLVEEAAKT	172	2	1	0	0.000764234	0.000253133	0.331224
AAB47792.1	QDNARGLVLPGTNYIGPGNELQAGPPQSAVDSAARIHDFRYSQLAKLGINPYTHWTVADEELLKNIKNETGFQAQVVKDYFTLKGAAAPVLGLVEEAAKT	156	4	1	0	0.000693142	0.000506265	0.730391
AAD45917.1	QDNARGLVLPGTAYVGPGNELQAGPPQSAIDSAARIHDFRYSLLAKLGINPYTHWTVADEELLKNIKNETGFQAQVVKDYFTLKGAAAPVLGLVEEAAKT	607	10	1	0	0.00269703	0.00126566	0.469279
AAG16690.1	QDNARGLVLPGTNYVGPGNELQAGPPQSAVDSAARIHDFRYSQLAKLGINPYTHLTVADEELLKNIKNETGFQAQVVKDYFTLKGAAAPVLGLVEEAAKT	365	3	1	0	0.00162178	0.000379699	0.234125
AAG37180.1	QDNARGLVLPGTNYVGPGNELQAGPPQSAVDSAARIHDFRYSQLAKLGINPYTHWTVADEELLKNIKNETGFEAQVVKDYFTLKGAAAPVLGLVEEAAKT	459	19	1	0	0.00203944	0.00240476	1.17913
AAG37182.1	QDNARGLVLPGTNYVGPGNQLQAGPPQSAVDSAARIHDFRYSQLAKLGINPYTHWTVADEELLKNIKNETGFQAQVVKDYFTLKGAAAPVLGLVEEAAKT	277	13	1	0	0.00123077	0.00164536	1.33685
AAK27441.1	QDNARGLVLPGYKYLGPGNSLDQGEPTNPSDAAAKEHDLAYDEYIKSGKNPYLYFSPADQRFIDQTKDAKDWGGKVGHYFFRTKRAFAPKLGLVEEAAKT	175	2	1	0	0.000777564	0.000253133	0.325546
AAL55418.1	QDNARGLVLPGTNYIGPGNELQAGPPQSAVDSAARIHDFRYSQLAKLGINPYTHWTVADEELLKNIKNETGFQAQAVKDYFTLKGAAAPVLGLVEEAAKT	155	6	1	0	0.000688699	0.000759398	1.10266
AAO88187.1	QDNARGLVLPGYEYLGPFNGLDKGEPVNAADAAALEHDKAYDQQLKAGDNPYLRYNHADAEFQERLQEDTSFGGNLGRAVFQAKKRVLEPLGLVEEAAKT	86	0	1	0	0.000382117	0	0
AAO88188.1	QDNARGLVLPGYKYLGPFHGLDKGEPVNAADAAALEHDKAYDQQLKAGDNPYLRYNHADAEFQERLQEDTSFGGNLGRAVFQAKKRVLEPLGLVEEAAKT	14	0	1	0	6.22051e-05	0	0
AAO88196.1	QDNARGLVLPGYKYLGPFNGLDKGEPVNEADAAALEHDKAYDKQLEQGDNPYLKYNHADAEFQERLQEDTSFGGNLGRAVFRAKKRVLEPLGLVEEAAKT	92	0	1	0	0.000408776	0	0
AAO88206.1	QDNARGLVLPGYKYLGPFNGLDKGEPVNAADAAALEHDKAYDQQLNAGDNPYLRYNHADAEFQERLQEDTSFGGNLGRAVFQAKKRVLEPLGLVEEAAKT	122	2	1	0	0.000542073	0.000253133	0.466971
AAR24363.1	QDNARGLVLPGYKYLGPGNGLDKGPPVNKADSVALEHDKAYDQQLKAGDNPYIRFNHADQDFIDSLQDDQSFGGNLGKAVFQAKKRILEPLGLVEEAAKT	117	7	1	0	0.000519857	0.000885964	1.70425
AAR92460.1	QDNARGLVLPGYKYLGPGNGLDKGPPVNKADNIALEHDKAYDQQLKAGDNPYIKFNHADQEFIDNLQGDTSFGGNLGKAVFQAKKRILEPLGLVEEAAKT	107	4	1	0	0.000475425	0.000506265	1.06487
AAR97626.1	QDNARGLVLPGTNYVGPGNELQAGPPQSAVDSAARIHDFRYSQLAKLGINPYTHWTVADKELLKNIKNETGFQAQVVKDYFTLKGAAAPVLGLVEEAAKT	171	6	1	0	0.000759791	0.000759398	0.999483
AAS77513.1	QDNARGLVLPGYKYVGPGNGLDKGPPVNNADSVALEHDKAYDQQLKAGDNPYIKFNHADQDFIDSLQDDQSFGGNLGKAVFQAKKRILEPLGLVEEAAKT	173	5	1	0	0.000768677	0.000632831	0.823273
AAS77515.1	QDNARGLVLPGYKYLGPGNGLDKGPPVNNADTVALEHDKAYDQQLKAGDNPYIKFNHADQDFIDSLQDDQSFGGNLGKAVFQAKKRILEPLGLVEEAAKT	108	0	1	0	0.000479868	0	0
AAS77518.1	QDNARGLVLPGYKYLGPGNGLDKGPPVNKADNVALEHDKAYDLQLKAGDNPYIKFNHADQDFIDSLQDDHSFGGNLGKAVFQAKKRILEPLGLVEEAAKT	167	1	1	0	0.000742018	0.000126566	0.17057
AAS77519.1	QDNARGLVLPGYKYLGPGNGLDKGPPVNKADSVALEHDKAYDQQLKAGDNPYIKFNHADQEFINNLQGDTSFGGNLGKAVFQAKKRILEPLGLVEEAAKT	164	3	1	0	0.000728688	0.000379699	0.521072
AAS99240.1	QDNARGLVLPGYKYLGPFNGLDKGEPVNEADAAALEHDKAYDQQLKAGDNPYLRYNHADAEFQERLQEDTSFGGNLGRAVFQAKKRVLEPLGLVEEAAKT	44	0	1	0	0.000195502	0	0
AAS99245.1	QDNARGLVLPGYKYLGPFNGLDKGEPVNAADAAALEHDKAYDQQLEAGDNPYLRYNHADAEFQERLQEDTSFGGNLGRAVFQAKKRVLEPLGLVEEAAKT	115	2	1	0	0.00051097	0.000253133	0.495396
AAS99247.1	QDNARGLVLPGYKYLGPFNGLDKGEPVNAADAAALEHDKAYDQQLKAGDNPHLRYNHADAEFQERLQEDTSFGGNLGRAVFQAKKRVLEPLGLVEEAAKT	96	4	1	0	0.000426549	0.000506265	1.18689
AAS99249.1	QDNARGLVLPGYKYLGPFNGLDKGEPVNAADAAALEHDKAYDQQLKAGDNPYLRYNHADAELQERLQEDTSFGGNLGRAVFQAKKRVLEPLGLVEEAAKT	108	3	1	0	0.000479868	0.000379699	0.791257
AAS99265.1	QDNARGLVLPGYKYLGPFNGLYKGEPVDEADAAALEHDKAYDRQLDSGDNPYLKYNHADAEFQERLKEDTSFGGNLGRAVFQAKKRVLEPLGLVEEAAKT	79	1	1	0	0.000351014	0.000126566	0.360573
AAS99267.1	QDNARGLVLPGCKYLGPFNGLDKGEPVNAADAAALEHDKAYDQQLKAGDNPYLRYNHADAEFQERLQEDTSFGGNLGRAVFQAKKRVLEPLGLVEEAAKT	215	2	1	0	0.000955292	0.000253133	0.264979
AAS99268.1	QDNARGLVLPGYKYLGPFNGLDKGEPVNEADAAALEHDKAYDRQLESGDNPYLKYNHADAEFQERLKEDTSFGGNLGRAVFQAKKRVLEPLGLVEEAAKT	92	2	1	0	0.000408776	0.000253133	0.619245
AAS99271.1	QDNARGLVLPGYRYLGPFNGLDKGEPVNEADAAALEHDKAYDRQLDSGDNPYLKYNHVDAEFQERLKEDTSFGGNLGRAVFQAKKRILEPLGLVEEAAKT	103	8	1	0	0.000457652	0.00101253	2.21245
AAS99273.1	QDNARGLVLPGYKYLGPFNGLDKGEPVNEADAAALEHDKAYDRQLDSGDNPYLKYNHADAEFQERLKGDTSFGGNLGRAVFQAKKRILEPLGLVEEAAKT	290	10	1	0	0.00128853	0.00126566	0.98225
AAS99276.1	QDNARGLVLPGYKYLGPFNGLDKGEPVNEADAAALEHDKAYDRQLNSGDNPYLKYNHADAEFQERLKEDTSFGGNLGRAVFQAKKRVLEPLGLVEEAAKT	82	7	1	0	0.000364344	0.000885964	2.43167
AAS99291.1	QDNARGLVLPGYKYLGPFNGLDKGEPVNAADAAALEHDKAYDQQLKAGDNPYPRYNHADAEFQERLQEDTPFGGNLGRAVFQAKKRVLEPLGLVEEAAKT	173	8	1	0	0.000768677	0.00101253	1.31724
AAS99305.1	QDNARGLVLPGYKYLGPFNGLDKGEPVNEADAAALEHDKAYDRQLDSGDNPYLKYDHADAEFQERLKEDTSFGGNLGRAVFQAKKRVLEPLGLVEEAAKT	122	2	1	0	0.000542073	0.000253133	0.466971
AAS99309.1	QDNARGLVLPGYKYLGPFNGLDKGEPVNEADAAALEHDKAYDRQLDSGDNPYPKYNHADAEFQERLKEDTSFGGNLGRAVFQAKKRVLEPLGLVEEAAKT	194	9	1	0	0.000861985	0.0011391	1.32148
AAS99310.1	QDNARGLVLPGYKYLGPFNGLDKGEPVNEADAAALEHDKAYDRQLDGGDNPYLKYNHADAEFQERLKEDTSFGGNLGRAVFQAKKRVLEPLGLVEEAAKT	127	2	1	0	0.000564289	0.000253133	0.448587
AAS99312.1	QDNARGLVLLGYKYLGPFNGLDKGEPVNAADAAALEHDKAYDQQLKAGDNPYLRYNHADAEFQERLQEDTSFGGNLGRAVFQAKKRVLEPLGLVEEAAKT	329	3	1	0	0.00146182	0.000379699	0.259744
AAS99314.1	QDNARGLVLPGYKYLGPSNGLDKGEPVNEADAAALEHDKAYDRQLDSGDNPYLKYNHADAEFQERLKEDTSFGGNLGRAVFQAKKRVLEPLGLVEEAAKT	42	2	1	0	0.000186615	0.000253133	1.35644
AAU05358.1	QDNARGLVLPGYKYLGPFNGLDKGEPVNEADAAALEHDKAYDRQLDSGDNPYLKYNHADAEFQERLKEDTSFGGNLGRAVFQAKKRILEPLGLVEEAAKT	109	1	1	0	0.000484311	0.000126566	0.261333
AAU05371.1	QDNARGLVLPGYKYLGPFNGLDKGEPVNEADAAALEHDKAYDRQLDSGDNPYLKYNHADAKFQERLKEDTSFGGNLGRAVFQAKKRILEPLGLVEEAAKT	115	1	1	0	0.00051097	0.000126566	0.247698
AAV9(AAS99264.1)	QDNARGLVLPGYKYLGPGNGLDKGEPVNAADAAALEHDKAYDQQLKAGDNPYLKYNHADAEFQERLKEDTSFGGNLGRAVFQAKKRLLEPLGLVEEAAKT	132	4	1	0	0.000586505	0.000506265	0.86319
AAV92658.1	QDNARGLVLPGYKYLGPGNSLDQGEPTNPSDAAAKEHDEAYDKYIKSGKNPYIYFSAADEKFIKETEHAKDYGGKIGHYFFRAKRAFAPKLGLVEEAAKT	64	5	1	0	0.000284366	0.000632831	2.22541
AAV92660.1	QDNARGLVLPGYKYLGPGNSLDQGEPTNPSDAAAKEHDEAYEKYIKSGKNPYFYFSAADEKFIKETEHAKDYGGKIGHYFFRAKRAFAPKLGLVEEAAKT	167	7	1	0	0.000742018	0.000885964	1.19399
AAV92669.1	QDNARGLVLPGYKYLGPGNSLDQGEPTNPSDAAAKEHDEAYDKYIKSGKNPYLYFSAADEKFIKETEHAKDYGGKIGHYFFRAKRAFAPKLGLVEEAAKT	102	3	1	0	0.000453208	0.000379699	0.837802
AAV9C24C31C45C49C56C79	QDNARGLVLPGYKYLGPGNGLDKGEPVNAADACALEHDKCYDQQLKAGDNPYLCYNHCDAEFQECLKEDTSFGGNLGRAVFQAKKRLCEPLGLVEEAAKT	218	10	2.00932e-14	13.697	0.000968622	0.00126566	1.30666
AAV9C24C31C49C56	QDNARGLVLPGYKYLGPGNGLDKGEPVNAADACALEHDKCYDQQLKAGDNPYLKYNHCDAEFQECLKEDTSFGGNLGRAVFQAKKRLLEPLGLVEEAAKT	254	36	1	0	0.00112858	0.00455639	4.03728
AAV9C24C45C56C79	QDNARGLVLPGYKYLGPGNGLDKGEPVNAADACALEHDKAYDQQLKAGDNPYLCYNHADAEFQECLKEDTSFGGNLGRAVFQAKKRLCEPLGLVEEAAKT	131	3	1	0	0.000582062	0.000379699	0.652334
AAV9C24C56	QDNARGLVLPGYKYLGPGNGLDKGEPVNAADACALEHDKAYDQQLKAGDNPYLKYNHADAEFQECLKEDTSFGGNLGRAVFQAKKRLLEPLGLVEEAAKT	122	0	1	0	0.000542073	0	0
AAV9C31C45C49C79	QDNARGLVLPGYKYLGPGNGLDKGEPVNAADAAALEHDKCYDQQLKAGDNPYLCYNHCDAEFQERLKEDTSFGGNLGRAVFQAKKRLCEPLGLVEEAAKT	131	4	1	0	0.000582062	0.000506265	0.869779
AAV9C31C49	QDNARGLVLPGYKYLGPGNGLDKGEPVNAADAAALEHDKCYDQQLKAGDNPYLKYNHCDAEFQERLKEDTSFGGNLGRAVFQAKKRLLEPLGLVEEAAKT	22	0	1	0	9.77508e-05	0	0
AAV9C45C79	QDNARGLVLPGYKYLGPGNGLDKGEPVNAADAAALEHDKAYDQQLKAGDNPYLCYNHADAEFQERLKEDTSFGGNLGRAVFQAKKRLCEPLGLVEEAAKT	146	10	0.000122496	3.91188	0.00064871	0.00126566	1.95104
AAV9C6C24C25C31C45C49C56C79	QDNARGLVLPGYKYCGPGNGLDKGEPVNAADACCLEHDKCYDQQLKAGDNPYLCYNHCDAEFQECLKEDTSFGGNLGRAVFQAKKRLCEPLGLVEEAAKT	123	16	1	0	0.000546516	0.00202506	3.7054
AAV9C6C24C25C31C49C56	QDNARGLVLPGYKYCGPGNGLDKGEPVNAADACCLEHDKCYDQQLKAGDNPYLKYNHCDAEFQECLKEDTSFGGNLGRAVFQAKKRLLEPLGLVEEAAKT	315	21	1	0	0.00139961	0.00265789	1.89902
AAV9C6C24C25C45C56C79	QDNARGLVLPGYKYCGPGNGLDKGEPVNAADACCLEHDKAYDQQLKAGDNPYLCYNHADAEFQECLKEDTSFGGNLGRAVFQAKKRLCEPLGLVEEAAKT	173	10	1	0	0.000768677	0.00126566	1.64655
AAV9C6C24C25C56	QDNARGLVLPGYKYCGPGNGLDKGEPVNAADACCLEHDKAYDQQLKAGDNPYLKYNHADAEFQECLKEDTSFGGNLGRAVFQAKKRLLEPLGLVEEAAKT	110	1	1	0	0.000488754	0.000126566	0.258957
AAV9C6C25	QDNARGLVLPGYKYCGPGNGLDKGEPVNAADAACLEHDKAYDQQLKAGDNPYLKYNHADAEFQERLKEDTSFGGNLGRAVFQAKKRLLEPLGLVEEAAKT	82	1	1	0	0.000364344	0.000126566	0.347381
AAV9C6C25C31C45C49C79	QDNARGLVLPGYKYCGPGNGLDKGEPVNAADAACLEHDKCYDQQLKAGDNPYLCYNHCDAEFQERLKEDTSFGGNLGRAVFQAKKRLCEPLGLVEEAAKT	98	3	0.00719287	2.1431	0.000435436	0.000379699	0.871998
AAV9C6C25C31C49	QDNARGLVLPGYKYCGPGNGLDKGEPVNAADAACLEHDKCYDQQLKAGDNPYLKYNHCDAEFQERLKEDTSFGGNLGRAVFQAKKRLLEPLGLVEEAAKT	163	17	1	0	0.000724245	0.00215163	2.97085
AAV9C6C25C45C79	QDNARGLVLPGYKYCGPGNGLDKGEPVNAADAACLEHDKAYDQQLKAGDNPYLCYNHADAEFQERLKEDTSFGGNLGRAVFQAKKRLCEPLGLVEEAAKT	167	0	1	0	0.000742018	0	0
AAV9D22A	QDNARGLVLPGYKYLGPGNGLDKGEPVNAAAAAALEHDKAYDQQLKAGDNPYLKYNHADAEFQERLKEDTSFGGNLGRAVFQAKKRLLEPLGLVEEAAKT	18	0	1	0	7.9978e-05	0	0
AAV9D22N	QDNARGLVLPGYKYLGPGNGLDKGEPVNAANAAALEHDKAYDQQLKAGDNPYLKYNHADAEFQERLKEDTSFGGNLGRAVFQAKKRLLEPLGLVEEAAKT	158	12	1	0	0.000702029	0.0015188	2.16344
AAV9D29A	QDNARGLVLPGYKYLGPGNGLDKGEPVNAADAAALEHAKAYDQQLKAGDNPYLKYNHADAEFQERLKEDTSFGGNLGRAVFQAKKRLLEPLGLVEEAAKT	117	3	1	0	0.000519857	0.000379699	0.730391
AAV9D29N	QDNARGLVLPGYKYLGPGNGLDKGEPVNAADAAALEHNKAYDQQLKAGDNPYLKYNHADAEFQERLKEDTSFGGNLGRAVFQAKKRLLEPLGLVEEAAKT	123	6	1	0	0.000546516	0.000759398	1.38952
AAV9D50A	QDNARGLVLPGYKYLGPGNGLDKGEPVNAADAAALEHDKAYDQQLKAGDNPYLKYNHAAAEFQERLKEDTSFGGNLGRAVFQAKKRLLEPLGLVEEAAKT	95	5	1	0	0.000422106	0.000632831	1.49922
AAV9D50N	QDNARGLVLPGYKYLGPGNGLDKGEPVNAADAAALEHDKAYDQQLKAGDNPYLKYNHANAEFQERLKEDTSFGGNLGRAVFQAKKRLLEPLGLVEEAAKT	104	0	1	0	0.000462095	0	0
AAV9H28A	QDNARGLVLPGYKYLGPGNGLDKGEPVNAADAAALEADKAYDQQLKAGDNPYLKYNHADAEFQERLKEDTSFGGNLGRAVFQAKKRLLEPLGLVEEAAKT	120	1	1	0	0.000533186	0.000126566	0.237377
AAX83877.2	QDNARGLVLPGTNYVGPGNELQAGPPQSAVDSAARIHDFRYSQLAKLGINPYTYWTVADEELLKNIKNETGFQAQAVKDYFTLKGAAAPVLGLVEEAAKT	420	17	1	0	0.00186615	0.00215163	1.15297
AAZ79672.1	QDNARGLVLPGHKYLGPGNSLDRGDPVDADDAAAQKHDQSYQEQLEAGDNPYLKYNHADREFQEALKDDTSFEGNLARGLFEAKKLVAEPLGLVEEAAKT	299	8	1	0	0.00132852	0.00101253	0.762147
AAZ79676.1	QDNARGLVLPGHKYLGPGNGLDRGEPVDADDAAAQKHDQEYQALLESGENPYLTFNHADRQLQKDLAEDQSFEGNLARGLFEAKKLAAQVLGLVEEAAKT	132	0	1	0	0.000586505	0	0
ABB01354.1	QDNARGLVLPGYKYLGPGNSLDQGEPTNPSDAAAKEHDEAYEQYIKSGKNPYLYFSAADQRFIDQTKDAKDWGGKVGHYFFRTKRAFAPKLGLVEEAAKT	198	1	1	0	0.000879758	0.000126566	0.143865
ABB01360.1	QDNARGLVLPGYKYLGPGNSLDQGEPTNPSDAAAKEHDEAYDQYIKSGKNPYLYFSAADQRFIDQTKDAKDWGGKVGHYFFRVKRAFTSKLGLVEEAAKT	224	2	1	0	0.000995281	0.000253133	0.254333
ABB13538.1	QDNARGLVLPGTNYVGPGNELQTGPPQSAVDSAARIHDFRYSQLAKLGINPYTHWTVADEELLENIKNETGFQAQVVKDYFTLKGAAAPVLGLVEEAAKT	424	19	1	0	0.00188393	0.00240476	1.27646
ABB36719.1	QDNARGLVLPGTNYVGPGNELQAGPPQNAVDSAARIHDFRYSQLAKLGINPYTHWTVADEELLKNIKNETGFQAQAVKDYFTLKGAAAPVLGLVEEAAKT	281	4	1	0	0.00124854	0.000506265	0.405484
ABB36730.2	QDNARGLVLPGTNYVGPANEFQAGPPQNAVDSAARIHDFRYSQLAKLGINPYTHWTVADEELLKNIKNETGFQAQAVKDYFTLKGAAAPVLGLVEEAAKT	505	10	1	0	0.00224383	0.00126566	0.564064
ABC67802.1	QDNARGLVLPGYRYLGPFNPLDNGEPVNNADRAAQLHDHAYSELIKSGKNPYLYFNKADEKFIDDLKDDWSIGGIIGSSFFKIKRAVAPALGLVEEAAKT	168	3	1	0	0.000746461	0.000379699	0.508665
ABC87248.1	QDNARGLVLPGTNYVGPGNELQAGPPQSAVDSAARIHDFRYSQLAKLGINPYTHWTVADEELLKNIKNETGFQAQVVKDYFTLKGATAPVLGLVEEAAKT	291	11	1	0	0.00129298	0.00139223	1.07676
ABD64545.1	QDNARGLVLPGTNYVGPGNELQAGPPQNAVDSAARIHDFRYSQLAKLGINPYTYWTVADEELLKNIKNETGFQAQAVKDYFTLKGAAAPVLGLVEEAAKT	555	25	0.0266563	1.5742	0.00246599	0.00316416	1.28312
ABG54327.1	QDNARGLVLPGYRYLGPFNSLDNGEPVNNADRAAQLHDHAYSELIKSGKNPYLYFNKADEKFIDDLKDDWSIGGIIGSSFFKIKRAVAPALGLVEEAAKT	271	23	1	0	0.00120411	0.00291102	2.41757
ABI16639.1	QDNARGLVLPGYKYLGPFNGLDKGEPVNEADAAALEHDKAYDKQLEQGDNPYLKYNHADAEFQQRLATDTSFGGNLGRAVFQAKKRILEPLGLVEEAAKT	134	10	1	0	0.000595391	0.00126566	2.12577
ABK00514.1	QDNARGLVLPGYNYVGPGNPLDSGPPQGPVDEAAKHHDERYAEMIEHGDIPYFHGHGADRLMNKELEEKERRGDITHLADVVVGNAIRGLLGLVEEAAKT	249	8	1	0	0.00110636	0.00101253	0.915189
ABK32086.1	QDNARGLVLPGYKYLGPFNPLDNGEPVNNADRAAQLHDHAYSELIKSGKNPYLYFNKADEKFIDDLKDDWSIGGIIGSSFFKIKRAVAPALGLVEEAAKT	165	5	1	0	0.000733131	0.000632831	0.86319
ABN46900.1	QDNARGLVLPGYKYLGPFNPLDNGEPVNNADRAAQLHDHAYSELIKSGKNPYLYFNKADEKFIDDLKNDWSIGGIIGSSFFKIKRAVAPALGLVEEAAKT	131	8	1	0	0.000582062	0.00101253	1.73956
ABP82770.1	QDNARGLVLPGYKYLGPGNGLDKGPPVNKADSVALEHDKAYDQQLKAGDNPYIKFNHADQEFIDSLQDDRSFGGNLGKAVFQAKKRILEPLGLVEEAAKT	31	0	0.104899	0.979227	0.00013774	0	0
ABR26286.1	QDNARGLVLPGYRYLGPFNPLDNGEPINNADRAAQSHDHAYSELIKSGKNPYLYFNKADEKFIDDLKDDWSIGGIIGSSFFKIKRAVAPALGLVEEAAKT	172	16	1	0	0.000764234	0.00202506	2.64979
ABS19590.1	QDNARGLVLPGYRYLGPFNPLDNGEPVNNADRAAQSHDHAYSELIKSGKNPYLYFNKADKKFIDDLKDDWSIGGIIGSSFFKIKRAVAPALGLVEEAAKT	184	3	0.0416754	1.38012	0.000817552	0.000379699	0.464434
ABU50791.1	QDNARGLVLPGYRYLGPGNGLDKGPPVNKADSVALEHDKAYDQQLKAGDNPYIKFNHADQDFIDSLQDDQSFGGNLGKAVFQAKKRILEPLGLVEEAAKT	243	21	1	0	0.0010797	0.00265789	2.46169
ABW90118.1	QDNARGLVLPGYKYLGPGNGLDKGPPVNKADSVALEHDKAYDLQLKAGDNPYIKFNHADQDFIDSLQDDHSFGGNLGKAVFQAKKRILEPLGLVEEAAKT	99	3	1	0	0.000439879	0.000379699	0.86319
ABX57865.1	QDNARGLVLPGYRYLGPFNPLDNGEPVNNADRAAQSHDHAYSELIKSGKNPYLYFNKADEKFIDDLKDDWSIGGIIGSSFFKIKRAVAPALGLVEEAAKT	513	23	1	0	0.00227937	0.00291102	1.27712
ABZ10812.1	QDNARGLVLPGYKYLGPGNGLDKGEPVNAADAAALEHDKAYDQQLKAGDNPYLKYNHADAEFQERLQEDTSFGGNLGRAVFQAKKRILEPLGLVEEAAKT	91	6	1	0	0.000404333	0.000759398	1.87815
ACB55304.1	QDNARGLVLPGYKYLGPFNGLDKGEPVNEADAAALEHDKAYDHQLKQGDNPYLKYNHADAEFQERLQEDTSFGGNLGRAVFQAKKRVLEPLGLVEEAAKT	122	6	1	0	0.000542073	0.000759398	1.40091
ACB55305.1	QDNARGLVLPGYRYLGPFNGLDKGEPVNEADAAALEHDKAYDKQLEQGDNPYLKYNHADAEFQERLQEDTSFGGNLGRAVFQAKKRVLEPLGLVEEAAKT	250	9	1	0	0.00111081	0.0011391	1.02547
ACB55306.1	QDNARGLVLPGYKYLGPFNGLDKGEPVNEADAAALEHDKAYDKQLEQGDNPYLKYNHADAEFQERLQEDTSFGGNLGRAVFQAKKRVLEPLGLVEEAAKT	74	1	1	0	0.000328798	0.000126566	0.384936
ACD37381.1	QDNARGLVLPGYKYLGPGNSLDQGEPTNPSDAAAKQHDEAYAAYLRSGKNPYLYFSPADQRFIDQTKDAKDWGGKIGHYFFRAKKAIAPVLGLVEEAAKT	259	1	1	0	0.00115079	0.000126566	0.109982
ACD71475.1	QDNARGLVLPGYNYVGPGNPLDSGPPQGPVDETAKHHDERYAEMIEHGDIPYLHGHGADRLMNKELEEKERRGDITHLADVVVGNAIRGLLGLVEEAAKT	306	8	1	0	0.00135963	0.00101253	0.744713
ACD76911.1	QDNARGLVLPGYKYLGPGNSLDQGEPTNPSDAAAKEHDEAYAAYLRSGKNPYLYFSPADQRFIDQTKDATDWGGKIGHYFFRAKKAIAPVLGLVEEAAKT	155	11	1	0	0.000688699	0.00139223	2.02153
ACJ38941.1	QDNARGLVLPGYKYLGPFNPLENGKPVNKADRAAQAHDKSYSELIKSGKNPYLYFNKADEKFIDDLKNDWSLGGIIGSSFFKLKRAVAPALGLVEEAAKT	203	6	1	0	0.000901974	0.000759398	0.841929
ACJ63466.1	QDNARGLVLPGYKYLGPGNSLDQGEPTNPSDAAAKEHDEAYDKYIKSGKNPYLYFSAADQRFIDQTKDAKDWGGKVGHYFFRTKRAFAPRLGLVEEAAKT	351	13	1	0	0.00155957	0.00164536	1.05501
ACJ63478.1	QDNARGLVLPGYKYLGPGNSLDQGEPTNPSDAAAKEHDEAYDQYIKSGKNPYLYFSAADQRFIDQTKDAKDWGGKVGHYFFRTKRAFAPRLGLVEEAAKT	174	5	1	0	0.00077312	0.000632831	0.818542
ACJ66591.1	QDNARGLVLPGYKYLGPGNSLDRGEPVNQADAAAKEHDISYDKQLKVGDNPYVKYNHADEQFQQKLEGDTSLAGNAANAVFQAKKRLLEPLGLVEEAAKT	85	0	1	0	0.000377674	0	0
ACN42940.1	QDNARGLVLPGYNYLGPGNGLDRGEPVNRADEVAREHDISYNEQLQAGDNPYLKYNHADAEFQEKLADDTSFGGNLGKAVFQAKKRVLEPLGLVEEAAKT	66	0	1	0	0.000293253	0	0
ACP39936.1	QDNARGLVLPGYKYLGPFNPLENGEPINKADRAAQAHDKSYSELIKSGKNPYLYFNKADEKFIDDLKNDWSLGGIIGSSFFKLKRAVAPALGLVEEAAKT	98	1	1	0	0.000435436	0.000126566	0.290666
ACR15776.1	QDNARGLVLPGYKYLGPFNPLENGEPVNKADRAAQAHDKSYSELIKSGKNPYLYFNKADEKFIDDLKNDWSVGGIIGSSFFKLKRAVAPALGLVEEAAKT	145	0	1	0	0.000644267	0	0
ACR15791.1	QDNARGLVLPGYKYLGPFNPLDNGEPVNKADRAAQAHDKSYSELIKKWKKILTCIFNKADEKFIDDLKNDWSLGGIIGSNFFKLKRAVAPLGLVEEAAKT	140	2	1	0	0.000622051	0.000253133	0.406932
ACR43450.1	QDNARGLVLPGYKYLGPFNPLENGEPVNKADRAAQAHDKSYSELIKSGKNPYLYFNKADDKFIDDLKNDWSLGGIIGSSFFKLKRAVAPALGLVEEAAKT	151	2	1	0	0.000670926	0.000253133	0.377288
ACV20863.1	QDNARGLVLPGYRYLGPFNPLDNGEPVNNADRAAQLHDHAYSELIKSGKNPYLYFNKADEKFIDDLKDDRSIGGIIGSSFFKIKRAVAPALGLVEEAAKT	245	3	1	0	0.00108859	0.000379699	0.348799
ACV20884.1	QDNARGLVLPGYRYLGPFNPLDNGEPVNNADRAAQLHDHAYSELTKSGKNPYLYFNKADEKFIDDLKDDWSIGGIIGSSFFKIKRAVAPALGLVEEAAKT	181	3	1	0	0.000804223	0.000379699	0.472131
ADB77895.1	QDNARGLVLPGYKYLGPFNPLENGEPVNKADRAAQAHDKSYSELIKSGKNPYLYFNKADEKFIDNLKNDWSLGGIIGSSFFKLKRAVAPALGLVEEAAKT	83	2	1	0	0.000368787	0.000253133	0.686392
ADB77899.1	QDNARGLVLPGYKYLGPFNPLENGEPVNKADRAAQAHDKSYSELIKSGKNPYLYFNKADETFIDDLKNDWSLGGIIGSSFFKLKRAVAPALGLVEEAAKT	212	4	1	0	0.000941963	0.000506265	0.537458
ADH44721.1	QDNARGLVLPGYKYLGPFNPLDNGEPVNKADRAAQAHDKSYSELIKSGKNPYLYFNKADEKFIDDLKNDWSLGSIIGSSFFKLKRAVAPALGLVEEAAKT	155	11	1	0	0.000688699	0.00139223	2.02153
ADH44725.1	QDNARGLVLPGYKYLGPFNPLDNGEPVNKADRAAQAHDKSYSELIKSGKNPYLYFNKADEKFIDDLKNDWSLGGIIGSSFFKLKRAVAPALGLVEEAAKT	128	0	1	0	0.000568732	0	0
ADN94619.1	QDNARGLVLPGYKYLGPGNSLDQGEPTNPSDAAAKKHDEAYDKYIKSGKNPYFYFSAADEKFIKETEHAKDYGGKIGHYFFRAKRAFAPKLGLVEEAAKT	156	1	1	0	0.000693142	0.000126566	0.182598
ADQ57307.1	QDNARGLVLPGTNYVGPGNELQAGPPQSAVDSAARIHDFRYSQLAKLGINPYTHWTVADEELLENIKNETGFQAQAVKDYFTLKGAAAPVLGLVEEAAKT	316	5	1	0	0.00140406	0.000632831	0.450716
ADQ57309.1	QDNARGLVLPGTNYVGPGNELQAGPPQSAVDSAARIHDFRYSQLAKLGINPYTHWTVADEELLENIKNETGFQAQVVKDYFTLKGAAAPVLGLVEEAAKT	369	8	1	0	0.00163955	0.00101253	0.617567
AEA49945.1	QDNARGLVLPGYRYLGPFNPLDNGEPVNNADRAAQLHDHAYSELIKSGKNPYLYFNKADEKFINDLKDDWSIGGIIGSSFFKIKRAVAPALGLVEEAAKT	126	2	1	0	0.000559846	0.000253133	0.452147
AEE69123.1	QDNARGLVLPGYNYVGPGNPLDSGPPQGPVDEAAKHHDERYAEMIEHGDIPYLHGHGADRLMNKELEEKKRRGDITHLTDVVVGNAIRGLLGLVEEAAKT	629	12	1	0	0.00279479	0.0015188	0.543439
AEL21532.1	QDNARGLVLPGYNYVGPGNSLVNAPAKRPVDEAAKHHDERYDEMLRHGDLPYIHGRGADRLMNKEIERAEQEGKIDNPVDALVGNAIRGILGLVEEAAKT	269	3	1	0	0.00119523	0.000379699	0.317679
AEL21545.1	QDNARGLVLPGYICVGPCNSLDNAPAKGPVDEAAKHHDERYDEMLRHGDLPYIHGRGADRLMNKEIERAEQEGKIDNPVDALVGNAIRGILGLVEEAAKT	385	2	1	0	0.00171064	0.000253133	0.147975
AEL21978.1	QDNARGLVLPGYKYLGPGNSLDQGEPTNPSDAAAKEHDKAYDKYIKSGKNPYFYFSAADEKFIKETEHAKDYGGKIGHYFFRAKRAFAPKLGLVEEAAKT	222	6	1	0	0.000986395	0.000759398	0.769872
AEQ76794.1	QDNARGLVLPGYNYVGPGNPLDNGPPQGPVDEAAKHHDERYDEMLSHGDLPYVHGHGADRLMNKEIERAEAEGRVTGVGDKLLGNVIRGILGLVEEAAKT	149	4	1	0	0.00066204	0.000506265	0.764705
AER25363.1	QDNARGLVLPGYKYLGPGNGLDIGPPVNKADSIALEHDKAYDQQLKAGDNPYIKFNHADQEFIDNLQGDTSFGGNLGKAVFQAKKRILEPLGLVEEAAKT	181	3	1	0	0.000804223	0.000379699	0.472131
AES85979.1	QDNARGLVLPGYKYLGPFNPADNGEPVNSADEAAWSHDLAYQSYLDAGVNPYFSYNKADSDFIESLAHDSSFGGWLGRSAFGLKKLLAPHLGLVEEAAKT	254	9	1	0	0.00112858	0.0011391	1.00932
AEW07386.1	QDNARGLVLPGYRYLGPFNPLDNGEPVNNADRAAQSHDHAYSKLIKSGKNPYLYFNKADEKFIDDLKDDWSIGGIIGSSFFKIKRAVAPALGLVEEAAKT	158	3	1	0	0.000702029	0.000379699	0.540859
AEY83550.1	QDNARGLVLPGYRYLGPFNPLDNGEPVNNADRAAQLHDHAYFELIKSGKNPYLYFNKADEKFIDDLKDDWSIGGIIGSSFFKIKRAVAPALGLVEEAAKT	184	0	1	0	0.000817552	0	0
AEZ53135.1	QDNARGLVLPGYNYLGPFNPLDNGDPVNKADEAAKKHDLAYNKYINKGLNPYLNFNKGDQDFIDSLQSDSSLGGNFAKAVFHIKKQVAPALGLVEEAAKT	121	2	0.0245339	1.61023	0.00053763	0.000253133	0.470831
AFC75861.1	QDNARGLVLVLPFSNNIGPGNPIRPATNRADLIAQGHDLHYQQAKSDSDVLSADREAISQFAHEAIQGQDPISRIHAAVGGIGLGVKHAVLGLVEEAAKT	506	0	1	0	0.00224827	0	0
AFD01600.1	QDNARGLVLPGYNYVGPGNPLDSGPPQGPVDEAAKHHDERYAEMIEHGDIPYLHGHGADRLMNKELEEKERRGDISHLADVVVGNAIRGLLGLVEEAAKT	324	7	1	0	0.0014396	0.000885964	0.615422
AFD01605.1	QDNARGLVLPGYNYVGPGNPLDSGPPQGPVDEAAKHHDERYAEMIEHGDIPYLHGHGADRLMNKELEEKERRGDITHLADVVVGNAIRGLLGLVEEAAKT	295	4	1	0	0.00131075	0.000506265	0.386241
AFD01607.1	QDNARGLVLPGYNYVGPGDPLDSGPPQGPVDEAAKHHDERYAEMIEHGDIPYLHGHGADRLMNKELEEKERRGDITHLADVVVGNAIRGLLGLVEEAAKT	285	5	1	0	0.00126632	0.000632831	0.499741
AFG33319.1	QDNARGLVLPGYKYLGPGNSLDQGEPTNPSDAAAKEHDEAYDKYIKSGKNPYFYFSAADEKFIQETEHAKDYGGKIGHYFFRAKRAFAPKLGLVEEAAKT	100	5	1	0	0.000444322	0.000632831	1.42426
AFK91983.1	QDNARGLVLPGYKYLGPGNSLNRGQPTNQIDEDAKEHDEAYDRAKTSQEVSDADNTFVNKALDHIVNAINLKETPGNAFGAAIGAIGIGTLGLVEEAAKT	403	13	1	0	0.00179062	0.00164536	0.918879
AFM30841.1	QDNARGLVLPGYNYVGPGNPLDNAPAKGPVDEAAKHHDERYDELLRHGDLPYIHGRGADRFMNKEIERAEQEGKIDNPVDALVGNAIRGILGLVEEAAKT	299	6	1	0	0.00132852	0.000759398	0.57161
AFM30844.1	QDNARGLVLPGYNYVGPGNPLDNAPAKGPVDEAATHHDERYDEMLRHGDLPYIHGRGADRLMNKEIERAEQEGLIDNPVDALVGNAIRGILGLVEEAAKT	573	15	1	0	0.00254597	0.00189849	0.745687
AFM30850.1	QDNARGLVLRGYNYVGPGNPMDNAPAKGPVDDAAKHHDEGYDEMLRHGDLPYIHGRGADRLMNKEIERPEQEGYIDNPVDALVGNAIRGILGLVEEAAKT	139	2	1	0	0.000617608	0.000253133	0.40986
AFM45166.1	QDNARGLVLPGTNYVGPGNELQAGPPQSAVDSAARMHDFRYSQLAKLGINPYTHWTVADEELLKNIKNETGFQAQVVKDYFTLKGAAAPVLGLVEEAAKT	224	8	1	0	0.000995281	0.00101253	1.01733
AFM45181.1	QDNARGLVLPDTNYVGPGNELQAGPPQSAVDSAARIHDFRYSQLAKLGINPYTHWTVADEELLKNIKNETGFQAQVVKDYFTLKGAAAPVLGLVEEAAKT	424	18	1	0	0.00188393	0.00227819	1.20928
AFM45202.1	QDNARGLVLPGTNYVGPGNELQAGPPQSAVDSAARIHDFRYSQLAKLGINPYTHWTVADEELLKNIKNETGFQTQVVKDYFTLKGAAAPVLGLVEEAAKT	307	7	1	0	0.00136407	0.000885964	0.649501
AFM45238.1	QDNARGLVLPGTNYVGPGNELQAGPPQSAVDSAARIHDFRYSQLAKLGINPYTHWTVADEELLTNIKNETGFQAQVVKDYFTLKGAAAPVLGLVEEAAKT	387	12	1	0	0.00171953	0.0015188	0.883264
AFM45295.1	QDNARGLVLPGTNYVGPGNELQAGPPQSAVDSAARIHDFRYSQLAKLGINPYTYWTVADEELLKNIQNETGFQAQVVKDYFTLKGAAAPVLGLVEEAAKT	268	6	1	0	0.00119078	0.000759398	0.63773
AFM73858.1	QDNARGLVLPGYTYVGPGNHLDNAPAKGPVDEAAKHHDERYDEMLRHGDLPYIHGRGADRLMNKEIERAEQEGKIDNPVDALVGNAIRGILGLVEEAAKT	354	2	1	0	0.0015729	0.000253133	0.160934
AFN44278.1	QDNARGLVLPGYNYLGPFNQDFSKKPTNPSDKAARKHDLEYNKLIKQGHNPYWNYNHADEDFIKETDQATDWGGKFGNFVFRAKRALAPELGLVEEAAKT	113	2	1	0	0.000502084	0.000253133	0.504164
AFO62689.1	QDNARGLVLPGYRYVGPGNPLDAGEPRGPVDAIAKKHDERYDELIKHGHIPYIQGRGADSLMGKELADAEEAGKILDRYDQLVANAARGLLGLVEEAAKT	232	7	1	0	0.00103083	0.000885964	0.859469
AFO62691.1	QDNARGLVLPGYRYVGPGNPLDAGEPRGPVDAIAKKHDERYVELIKHGHIPYIHGRGADTLMGKELADAEEAGKILDSYDQLVANAARGLLGLVEEAAKT	378	4	1	0	0.00167954	0.000506265	0.301431
AFO62697.1	QDNARGLVLPGYRYVGPGNPLDAGEPRGPVDAIANEHDERYDELIKHGHIPYIHGRGADTLMGKELADAEEAGKILDSYDQLVANAARGLLGLVEEAAKT	267	7	1	0	0.00118634	0.000885964	0.746804
AFU93180.1	QDNARGLVLPGHRYTGPGNPLPHGAPRNEIDLSAAKHDIRYKQYSRYGHWPYIWAPYIDKKMQEDIREIVKKGLGLEGKLLGNLISALWQLGLVEEAAKT	425	9	1	0	0.00188837	0.0011391	0.603217
AFV25457.1	QDNARGLVLPGYKYLGPGNSLNQGEPTNPSDAAAKEHDEAYDKYIKSGKNPYFYFSAADEKFIKETEHAKDYGGKIGHYFFRAKRAFAPKLGLVEEAAKT	137	0	1	0	0.000608721	0	0
AFV25459.1	QDNARGLVLPGYKYLGPGNSLDQGEPTNPSDAAAKEHDEAYDKYIKSGKNPYFYFSAADEKFIKETEYAKDYGGKIGHYFFRAKRAFAPKLGLVEEAAKT	174	5	1	0	0.00077312	0.000632831	0.818542
AFV67812.1	QDNARGLVLPGYKYLGPGNDLDQGEPTNPSDAAAKEHDEAYSKYQASGKNPYLYFSPADQRFIDQTQDAKDWGGRIGHYFFRAKKAIAPTLGLVEEAAKT	326	12	1	0	0.00144849	0.0015188	1.04854
AFY23247.1	QDNARGLVLPGYRYLGPFNPLDNGEPVNNADRAAQLHDHAYSELIKSGKSPYLYFNKADEKFIDDLKDDWSIGGIIGSSFFKIKRAVAPALGLVEEAAKT	433	28	1	0	0.00192391	0.00354386	1.842
AGA15927.1	QDNARGLVLPGYNYLGPFNGLDKGEPVNRADAVAREHDISYNEQLQAGDNPYLKYNHADAEFQEKLKDDTSFGGNLGKAIFQAKKRVLEPLGLVEEAAKT	189	1	1	0	0.000839769	0.000126566	0.150716
AGA19588.1	QDNARGLVLPGHRYLGPFNPIENGEPVNAADAAARRHDLKYDQYLKEGKNPYLYFNKADSDFLEDFESDRFSAGGSERACLDSNERSHRRLGLVEEAAKT	97	3	1	0	0.000430992	0.000379699	0.880987
AGC92300.1	QDNARGLVLPGYKYLGPFNPLENGEPVNKADRAAQAHDKSYSELIKSGKNPYLYFNKADEKFINDLKNDWSLGGIIGSSFFKLKRAVAPALGLVEEAAKT	281	0	1	0	0.00124854	0	0
AGF85785.1	QDNARGLVLPGYKYLGPFNPLDNGEPVNKADSVAREHDLAYSKYLEAGKNPYLNFNKADQKFIDDLKGDSSIGGFVGKSVFTLKKHLFPHLGLVEEAAKT	142	6	1	0	0.000630937	0.000759398	1.2036
AGG53768.1	QDNARGLVLPGYKYLGPGNGLDKGPPVNKADSVALEHDKAYDQQLKAGDNPYIKFNHADQEFIDNLQGDTSFGGNLGKAVFQAKKRILEPLGLVEEAAKT	77	3	1	0	0.000342128	0.000379699	1.10982
AGI62174.1	QDNARGLVLPGYKYLGPGNALDQGEPTNPSDAAAKEHDEAYDQYIKSGKNPYLYFSPADQRFIDQTKDAKDWGGKVGHYFFRTKRAFAPKLGLVEEAAKT	98	0	2.09193e-12	11.6795	0.000435436	0	0
AGJ52193.1	QDNARGLVLPGYNYLGPFNPLENGDPVNKADEAAKKHDQAYNNYINKGLNPYLNFNKGDQDFIDSLQSDSSVGGNFARAVFHLKKQIAPALGLVEEAAKT	102	20	1	0	0.000453208	0.00253133	5.58534
AGK45550.1	QDNARGLVLPGYKYLGPGNALDQGEPTNPSDAAAKEHDEAYSKYLESGKNPYLYYNPADATFIDKTKDAKDWGGRLGHYFFRVKRAIAPSLGLVEEAAKT	248	5	1	0	0.00110192	0.000632831	0.574299
AGL08694.1	QDNARGLVLPGYRYLGPFNPLDNGEPVNIADRAAQLHDHAYSELIKSGKNPYLYFNKADEKFIDDLKDDWSIGGIIGSSFFKIKRAVAPALGLVEEAAKT	153	3	1	0	0.000679813	0.000379699	0.558534
AGL08696.1	QDNARGLVLPGYRYLGPFNPLDNGEPVNNADRAAQLHDHAYSELIKNGKNPYLYFNKADEKFIDDLKDDWSIGGIIGSSFFKIKRAVAPALGLVEEAAKT	364	17	1	0	0.00161733	0.00215163	1.33036
AGL97806.2	QDNARGLVLPGYNYLGPFNAEYNGEPRNPSDRAAKRHDAGYKMLLEQGHNPYTSYNNADEDSLPLWGDDYGGRIANAVFRTKRKLADAGYLGLVEEAAKT	230	0	1	0	0.00102194	0	0
AGM20581.1	QDNARGLVLPAYRYVGPGNPLDSGEPRGPVDAIAKKHDEQYDELIKHGHIPYLHRRGADTLMGKELADAEEAGKILDRYDQLVANAARGLLGLVEEAAKT	615	10	1	0	0.00273258	0.00126566	0.463175
AGM20583.1	QDNARGLVLPGYRYVGPGNPLDAGEPRGPVDAIAKKHDERYDQLIKHGHIPYIHGRGADTLMGKELADAEEAGKILDSYDQLVANAARGLLGLVEEAAKT	828	20	1	0	0.00367899	0.00253133	0.68805
AGM20584.1	QDNARGLVLPGYRYVGPGNPLDAGEPRGPVDAIAKKHDERYDELIKHGHIPYIHRRGADTLMGEELADAEEAGKILDSYDQLVANAARGLLGLVEEAAKT	215	3	1	0	0.000955292	0.000379699	0.397469
AGM20585.1	QDNARGLVLPGYRYVGPGNPLDAGEPRGPVDAIAKKHDEQYDDLIKHGLIPYIHGRGADSLMGKELADAEEAGKILDRYDQLVANAARGLLGLVEEAAKT	118	6	1	0	0.0005243	0.000759398	1.4484
AGM20586.1	QDNARGLVLPGYRYVGPGNPLDAGEPRGPVDAIAKKHDERYDELIKHGHIPYIHGRGADSLMGENLADAEEAGNILDSYDQLVANAARGLLGLVEEAAKT	195	10	1	0	0.000866428	0.00126566	1.46078
AGM20589.1	QDNARGLVLPGYRYVGPGNPLDAGEPRGAVDAIAKKHDEWYDELIKHGHIPYIHRRGADTLMGKELADAEEAGKILDSYDQLVANAARGLLGLVEEAAKT	331	3	1	0	0.00147071	0.000379699	0.258175
AGM20590.1	QDNARGLVLPGYRYVGPGNPLDGGEPSGPVDAIAKNHDERYDELIKHGHIPYIHGRGADSLMGKELADDEEAGKILDRYDQLVANAARGLLGLVEEAAKT	540	9	1	0	0.00239934	0.0011391	0.474754
AGM20591.1	QDNARGLVLPGYKYVGPGNPLDAGEPRGPVDAIAKKHDERYDELIKHGHIPYIHGRGADSLMGKELADAEEAGKILDRYDQLVANAARGLLGLVEEAAKT	150	12	1	0	0.000666483	0.0015188	2.27882
AGM20592.1	QDNARGLVLPGYRYVGPGNHLDAGQPRGPVDAIDKKHDERYDELIKHGHIPYIHGRGADTLMGKELADAEEAGKILDSYDQLLANAARGLLGLVEEAAKT	240	7	1	0	0.00106637	0.000885964	0.83082
AGM20593.1	QDNARGLVLPGYRYVGPGNPLNAGEPRGPVDAIAMKHDERYDELIKHGHIPYIHGRGADNLMGKELADAEEAGKILDRYDQLVANAARGLLGLVEEAAKT	337	6	1	0	0.00149737	0.000759398	0.507156
AGM20596.1	QDNARGLVLPGYRYVGPGNPLDAGEPRGPVDAIAKKHDERYDELIKHGHIPYIHGRGADSLMGKELADAKEAGKILDRYDQLVANAARGLLGLVEEAAKT	218	8	1	0	0.000968622	0.00101253	1.04533
AGM20597.1	QDNARGLVLPGYRYVGPGNPLDAGEPRGPVDAIAKKHDERYDEFIKHGHIPYIHGRGADTLMGKELADPEEAGKILDSYDQLVANAARGLLGLVEEAAKT	287	3	1	0	0.0012752	0.000379699	0.297755
AGM20599.1	QDNARGLVLPGYRYVGPGNPLDAGEPRGPVDAIAKKHDERYDEVIKHGRIPYIHRRGADSLMGKELADAEEAGKILDRYDQLVANAARGLLGLVEEAAKT	517	7	1	0	0.00229714	0.000885964	0.38568
AGM20602.1	QDNARGLVLPGYRYVGPGNPLDAGEPRGPVDAIAKKHDERYDELIRHGHIPYIHGRGADTLMGKELADAEEAGKILDSYDQLVANAARGLLGLVEEAAKT	241	4	1	0	0.00107082	0.000506265	0.472784
AGM20621.1	QDNARGLVLPGYNYVGPGNPLDNAPAKGPVDEAAKHHDERYDEMLRHGDLPYIHGRGADRLMNKEIERAEQEGKIDNPVDALVGNAIRGILGLVEEAAKT	519	5	1	0	0.00230603	0.000632831	0.274424
AGM20663.1	QDNARGLVLPGYRYVGPGNPLDGGEPRGPVDAIAKKHDERYDELIKHGHIPYIHGRGADSLMGKELADAEEAGKILDRYDQLVANAARGLLGLVEEAAKT	173	0	1	0	0.000768677	0	0
AGM46813.1	QDNARGLVLPGYRYVGPGNPLDAGEPRGPVDAIAKKHDERYDELIKHGHIPYIHRRGADTLMGKELADAEEAGKILDSYDQLVANAARGLLGLVEEAAKT	310	9	1	0	0.0013774	0.0011391	0.826991
AGM46814.1	QDNARGLVLPGYRYVGPGNPLDAGEPRGPVDAIAKKHDERYDELIKHGHIPYIHGRGADSMMGKELADAEEAGKILDSYDQLVANAARGLLGLVEEAAKT	137	0	1	0	0.000608721	0	0
AGM46816.1	QDNARGLVLPGYRYVGPRNHLDAGEPSGPVDAIAKKHDERYDELIKHGHIPYIHGRGADSMMGKELADAEEAGKILDSYDQLVANAARGLLGLVEEAAKT	44	1	1	0	0.000195502	0.000126566	0.647392
AGO32183.1	QDNARGLVLPGYKYLGPGNSLNRGQPTNQIDEDAKEHDEAYDKAKTSQEVSQADNTFVNKALDHIVNAINLKETPGNAFGAAIGAIGIGTLGLVEEAAKT	234	3	1	0	0.00103971	0.000379699	0.365196
AGO32202.1	QDNARGLVLPGTDFVGPGNPIDPKPARSETDQIAKEHDLGYEDLLHRAKSQYFSEEDFKTEVYKLDDEAIHRFSEEYQKSGTWQAFVGKYLGLVEEAAKT	174	1	1	0	0.00077312	0.000126566	0.163708
AGS15047.1	QDNARGLVLPGHKYLGPFNPIENGEPVNAADAAARRHDLKYDQYLKEGKNPYLYFNKADSDFLEDLESDRSFGGWIGKGVFGLKRAIAPTLGLVEEAAKT	427	14	1	0	0.00189725	0.00177193	0.933943
AGS15087.1	QDNARGLVLPGYNYLGPFNPLENGDPVFNADEAAQNHDQAYNKYINKGLNPYLKFNKGDQDFIDSLQSDSSVGGNFARAVFHLKKQIAPALGLVEEAAKT	116	0	1	0	0.000515414	0	0
AGT28118.1	QDNARGLVLPGTNYVGPGNELQAGPPQSAVDSAARIHDFRYSQLAKLGINPYTHWTVADEELLKNIKNESGFQAQVVKDYFTLKGAAAPVLGLVEEAAKT	346	11	1	0	0.00153735	0.00139223	0.905601
AGT28160.1	QDNARGLVLPGTNYVGPGNELQTGPPQSAVDSAARIHDFRYSQLAKLGINPYTHWTVADEELLKNIKNETGFQAQVVKDYFTLKGAAAPVLGLVEEAAKT	405	10	1	0	0.0017995	0.00126566	0.70334
AGU69466.1	QDNARGLVLPGYNYLGPGNTDFSKEPTNLSDQAARDHDLEYNKLIQQGHNPYWNFNQADQDFIDRTNQATDWGGKVGNFVFKTKKLIAPDLGLVEEAAKT	189	3	1	0	0.000839769	0.000379699	0.452147
AGU69470.1	QDNARGLVLPGYNYLGPGNTDFSKEPTNLSDQAARDHDLEYNKLIQQGHNPYWNFNQADQNFIDQTNQASDWGGKVGNFVFKAKKLVTPELGLVEEAAKT	100	5	1	0	0.000444322	0.000632831	1.42426
AHB59731.1	QDNARGLVLPGHRYTGPGNPLPHGAHRNEIDLSAAKHDIRYKQYSRYGHWPYIWAPYIDKKMQEDIREIVKKGLGLEGKLLGNLISALWQLGLVEEAAKT	363	10	1	0	0.00161289	0.00126566	0.784718
AHK26971.1	QDNARGLVLPGYNYLGPFNPLENGDPVNKADEAAKKHDLAYNKYINKGLNPYLNFNKGDQDFIDSLQSDSSLGGNFAKAVFHIKKQIAPALGLVEEAAKT	95	9	1	0	0.000422106	0.0011391	2.6986
AHK26986.1	QDNARGLVLPGYNYLGPFNPLENGDPVNKADEAAKKHDQAYNNYINKGLNPYLKFNKGDQDFINSLQSDSSVGGNFARAVFHLKKQIAPALGLVEEAAKT	137	7	1	0	0.000608721	0.000885964	1.45545
AHK27016.1	QDNARGLVLPGYNYLGPFNPLDNGNPVNKADEAAKKHDLAYNNYINKGLNPYLKFNKGDQDFIDSLQSDSSLGGNFAKAVFHIKKQIAPALGLVEEAAKT	256	13	1	0	0.00113746	0.00164536	1.44652
AHK27078.1	QDNARGLVLPGYNYLGPFNPLENGDPVNKADEAAKKHDQAYNKYINKGLNLYLKFNKGDQDFIDSLQSDSSVGGNFARAVFHIKKQIAPALGLVEEAAKT	84	1	1	0	0.00037323	0.000126566	0.33911
AHK27079.1	QDNARGLVLPGYNYLGPFNPLDNGDPVNKADEAAKKHDLAYNKYINKGLNPYLNFNKGDRDFIDSSQSDSSLGGNFAKAVFHIKKQIAPALGLVEEAAKT	190	6	1	0	0.000844212	0.000759398	0.899534
AHK27082.1	QDNARGLVLPGYNYLGPFNPLENGDPVNKADEAAKKHDQAYNNYINKGLNPYLTFNKGDQDFIDSLQSDSSVGGNFARAVFHLKKQIAPALGLVEEAAKT	164	0	4.68521e-09	8.32927	0.000728688	0	0
AHK27086.1	QDNARGLVLPGYNYLGPFNPLDNGDPVNKADEAAKKHDLAYNNYINKGLNPYLKFNKGDQDFIDSLQSDSSLGGNSAKAVFHIKKQIAPALGLVEEAAKT	311	35	1	0	0.00138184	0.00442982	3.20574
AHK27088.1	QDNARGLVLPGYNYLGPFNPLENSDPVNKADEAAKKHDQAYNNYINKGLNPYLKFNKGDQDFIDSLQSDSSVGGNFARAVFHLKKQIAPALGLVEEAAKT	173	12	1	0	0.000768677	0.0015188	1.97586
AHK27091.1	QDNARGLVLPGYNYLGPFNPLENGDPVNKADEAAKKHDQAYNNYINKGLNPYLNFNKGDQDFIDSLQSDSSVGGNFARAVFHIKKQIAPALGLVEEAAKT	240	8	0.0116729	1.93282	0.00106637	0.00101253	0.949509
AHK27094.1	QDNARGLVLPGYNYLGPFNPLENGDPVNKADEAAKKHDQAYNDYINKGLNPYLKFNKGDQDFIDSLQSDSSVGGNFARAVFHLKKQIAPALGLVEEAAKT	167	17	1	0	0.000742018	0.00215163	2.8997
AHK27095.1	QDNARGLVLPGYNYLGPFNPLDNGDPVNKADEAAKKHDLAYNKYINKGLNPYLNFNKGDQDFIDSLQSDSSLGGNLARAVFHIKKQIAPALGLVEEAAKT	213	7	1	0	0.000946406	0.000885964	0.936135
AHK27096.1	QDNARGLVLPGYNYLGPFNPLENGDPVNKADEAAKKHDQAYNNYINKGLNPYLKFNKGDQDFIDSLQSDSSVGGNFARAVLHLKKQIAPALGLVEEAAKT	247	5	1	0	0.00109748	0.000632831	0.576625
AHK27097.1	QDNARGLVLPGYNYLGPFNPLENGDPVNKADEAAKKHDQAYNTYINKGLNPYLKFNKGDQDFIDSLQSDSSVGGNFARAVFHLKKQIAPALGLVEEAAKT	97	1	1	0	0.000430992	0.000126566	0.293662
AHK27102.1	QDNARGLVLPDYNYLGPFNPLENGDPVNKADEAAKKHDQAYNNYINKGLNPYLKFNKGDQDFIDSLQSDSSVGGNFARAVFHLKKQIAPALGLVEEAAKT	199	0	1	0	0.000884201	0	0
AHK27106.1	QDNARGLVLPGYNYLGPFNPLENGGPVNKADEAAKKHDQAYNNYINKGLNPYLKFNKGDQDFIDSLQSDSSVGGNFARAVFHLKKQIAPALGLVEEAAKT	165	4	1	0	0.000733131	0.000506265	0.690552
AHK27108.1	QDNARGLVLPGYNYLGPFNPLDNGDPVNKADEAAKKHDLAYNKYINKGLNPYLKFNKGDQDFIDSLQSDSSVGGNFARAVFHLKKQIAPALGLVEEAAKT	92	3	0.00211075	2.67556	0.000408776	0.000379699	0.928867
AHK27111.1	QDNARGLVLPGYNYLGPFNPLENGDPVNKADEAAKKHDLAYNKYINKGLNPYLKFNKGDQDFIDSLQSDSSLGGNFAKAVFHIKKQIAPALGLVEEAAKT	197	20	1	0	0.000875314	0.00253133	2.8919
AHK27112.1	QDNARGLVLPGYNYLGPFNPLENGDPVNKADEAAKKHDLAYNNYINKGLNPYLKFNKGDQDFIDSLQSDSSLGGNFAKAVFHIKKQIAPALGLVEEAAKT	163	4	1	0	0.000724245	0.000506265	0.699025
AHK27113.1	QDNARGLVLPGYNYLGPFNPLENGDPVNKADEAAKKHDLAYNKYINKGLNPYLNFNKGDQDLIDSLQSDSSLGGNFAKAVFHIKKQIAPALGLVEEAAKT	108	9	1	0	0.000479868	0.0011391	2.37377
AHK27116.1	QDNARGLVLPGYNYLGPFNPLENGNPVNKADEAAKKHDQAYNNYINKGLNPYLKFNKGDQDFIDSLQSDSSVGGNFARAVFHLKKQIAPALGLVEEAAKT	96	9	1	0	0.000426549	0.0011391	2.67049
AHK27119.1	QDNARGLVLPGYNYLGPFNPLENGDPVNKADEAAKKHDQAYNKYIEKGLNPYLKFNKGDQDFIDSLQSDSSVGGNFARAVFHLKKQIAPALGLVEEAAKT	153	5	1	0	0.000679813	0.000632831	0.930891
AHK27120.1	QDNARGLVLPGYNYLGPFNPLENGDPVNKDDEAAKKHDQAYNKYINKGLNPYLKFNKGDQDFIDSLQSDSSVGGNFARAVFHLKKQIAPALGLVEEAAKT	313	13	1	0	0.00139073	0.00164536	1.18309
AHK27122.1	QDNARGLVLPGYNYLGPFNPLENGDPVNKADEAAKKHDQAYNTYINKGLNPYLNFNKGDQDFIDSLQSDSSVGGNFARAVFHLKKQIAPALGLVEEAAKT	201	3	1	0	0.000893087	0.000379699	0.425153
AHK27125.1	QDNARGLVLPGYNYLGPFNPLENGDPVNKADEAAKEHDLAYNNYINKGLNPYLKFNKGDQDFIDSLQSDSSLGGNFAKAVFHIKKQIAPALGLVEEAAKT	134	9	1	0	0.000595391	0.0011391	1.91319
AHK27127.1	QDNARGLVLPGYNYLGPFNPLDNGDPVNKADEAAKKHDLAYNKYINKGLNPYLNFNKGDQDFIDSLQSDSSLGGNFAKAVFHIKKQIAPVLGLVEEAAKT	166	1	1	0	0.000737575	0.000126566	0.171598
AHK27128.1	QDNARGLVLPGYNYLGPFNPLENGDPVNKADEAAKKHDQAYNKYINKGLNPYLNFNKGDQDFIDSLQSDSSVGGNFARAVFHIKKQIAPALGLVEEAAKT	64	2	1	0	0.000284366	0.000253133	0.890164
AIC33859.1	QDNARGLVLPGYNYVGPGNPLDSGPPQGPVDEAAKHHDERYAEMIEHGDIPYLHGHGADRLMNKELEEKERRGDITHLTDVVVGNAIRGLLGLVEEAAKT	266	3	1	0	0.0011819	0.000379699	0.321262
AIC77179.1	QDNARGLVLPGYKYLGPGNDLDQGEPTNPSDAAAKQHDEAYDQYIKSGKNPYFYFSPADQRFIDQTKDAKDWGGKVGHYFFRTKKAFAPKLGLVEEAAKT	110	1	1	0	0.000488754	0.000126566	0.258957
AID68235.1	QDNARGLVLPGYRYLGPFNPLDNGEPVNNADRTAQLHDHAYSEPIKSGKNPYLYFNKADEKFIDDLKDDWSIGGIIGSSFFKIKRAVAPALGLVEEAAKT	168	4	1	0	0.000746461	0.000506265	0.67822
AID68239.1	QDNARGLVLPGYRYLGPFNPLDNGEPVNNADRAAQLHDHAYSKLIKSGKNPYLYFNKADEKFIDDLKDDWSIGGIIGSSFFKIKRAVAPALGLVEEAAKT	263	12	1	0	0.00116857	0.0015188	1.29971
AIF74202.1	QDNARGLVLPGYNYLGPGNTDFSKEPTNLSDQAARDHDVEYNKLIQQGHNPYLYFNHADQDFIDQTNQASDWGGKFGNFIFKAKKAVAPELGLVEEAAKT	143	0	1	0	0.00063538	0	0
AIF74206.1	QDNARGLVLPGYNYLGPGNTDFSKEPTNLSDQAARDHDLEYNKLIQQGHNPYWNFNQADQDFIDKTNQASDWGGKVGNFVFKTKKLIAPDLGLVEEAAKT	128	3	1	0	0.000568732	0.000379699	0.667623
AIF74215.1	QDNARGLVLPGYKYLGPFNPLDNGKPVNKADEAAQRHDRAYDQYLSENKNPYLYFNKADSDFLEDLESDKSFGGWIGRTVFGVKRAIAPSLGLVEEAAKT	126	3	1	0	0.000559846	0.000379699	0.67822
AIF74218.1	QDNARGLVLPGYKYLGPFNSLDNGEPVNAADKAARDHDFAYQSYIEKGQNPYLNFNKADLQFIDDLRNDWSFGAIVGSAAFKAKQAIAPSLGLVEEAAKT	383	13	1	0	0.00170175	0.00164536	0.966862
AIF74221.1	QDNARGLVLHRYRYLGPGNDLDSGEPTNQSDKAARDHDHQYAKYLANNQNPYLYYNSADEQFIKRTDGATDWGGRLGNLIFRGKRLIAPRLGLVEEAAKT	170	2	1	0	0.000755347	0.000253133	0.335121
AIF74225.1	QDNARGLVLPGYKYLGPFNPLDNGEPVNGADRAAKKHDEAYERYLSQNKNPYLYFNKADSDFLEDLESDKSFGGWIGRTVFGAKRAIAPSLGLVEEAAKT	282	13	1	0	0.00125299	0.00164536	1.31315
AIF74238.1	QDNARGLVLPGYKYLGPFNPLDNGEPVNKADEAARTHDFAYSAYLKSGINPYFKFNKADQKFIDDLRHDNSFGGAIGRGFFSLKRTLFPHLGLVEEAAKT	271	18	1	0	0.00120411	0.00227819	1.89201
AIF74241.1	QDNARGLVLPGYKYLGPFNSLTHGKPTSKADEAARRHDLHYNDLIREGHNPYINFNEADVNLIKDLETDNSIGGFLARNVFKAKRAIAPALGLVEEAAKT	163	6	1	0	0.000724245	0.000759398	1.04854
AIF74246.1	QDNARGLVLPGYRYLGPGNSLDRGEPVNESDAAAQVHDHKYNNYLKQGKNPYLNFNKADQEFLDKTKGAKDWGGKLGHFVFKVKKRFLPHLGLVEEAAKT	93	2	1	0	0.000413219	0.000253133	0.612586
AIH14831.1	QDNARGLVLPGHRYLGPFNPIENGEPVNAADAAARRHDLKYDQYLKEGKNPYLYFNKADSDFLEYLESDRSFGGWIGKGVFGLKRAIAPTLGLVEEAAKT	86	1	1	0	0.000382117	0.000126566	0.331224
AII82175.1	QDNARGLVLPGTNYVGPGNELQAGPPQSAVDSAARIHDFRYSQLAKLGINPYTHWTVADEELLKNIKNETGFQAQAVKDYFTLKGAAAPVLGLVEEAAKT	334	6	1	0	0.00148404	0.000759398	0.511711
AII82256.1	QDNARGLVLPGFRYLGPFNPLNNGKPINEVDKVAQKHDKAYDSYIKAGVNPYLHFNKADSDFIDSLSTDSSVAGWLGKSTFKLKRLLAPHLGLVEEAAKT	358	22	1	0	0.00159067	0.00278446	1.75049
AIS74859.1	QDNARGLVLPGTNYVGPGNELQAGPPQSAVDSAARIHDFRYSQLAKLGINPYTHWTVADEELLKNIKNETGFQAQVVKEYFTLKGAAAPVLGLVEEAAKT	326	7	0.451466	0.345375	0.00144849	0.000885964	0.611647
AIT18930.1	QDNARGLVLPGYNYLGPGNDLDAGEPTNKSDAAARKHDFAYSAYLKQGLDPYWNFNKADEKFIRDTEGATDWGGRLGHWIFRAKKHILPHLGLVEEAAKT	388	27	1	0	0.00172397	0.00341729	1.98222
AIT71974.1	QDNARGLVLPYHNYLGPGSDNFKKQPIDEDDAIARSHDLDYNKASSDNDIFKADKQARDEFFGSFVHSGNLHSLVGGLGLGAKNLVEEHVLGLVEEAAKT	260	2	1	0	0.00115524	0.000253133	0.219117
AIU47673.1	QDNARGLVLPGYNYLGPFNQDFNKKPTNPSDNAARKHDLEYNKLIKQGHNPYWNYNHADEDFIKETDQATDWGGKFGNFVFRAKRALAPELGLVEEAAKT	79	5	1	0	0.000351014	0.000632831	1.80286
AIU47684.1	QDNARGLVLPGYNYLGPFNQDFNKKPTNPSDKAARKHDLEYNKLIKQGHNPYWNYNHADEDFIKETDQATDWGGKFGNFVFRAKRALAPELGLVEEAAKT	90	4	1	0	0.00039989	0.000506265	1.26601
AIU56921.1	QDNARGLVLPGYNYLGPFNGLDKGEPVNRADAVAREHDISYNEQLQVGDNPYLKYNHADAEFQEKLKDDTSFGGNLGKAIFQAKKRVLEPLGLVEEAAKT	189	13	1	0	0.000839769	0.00164536	1.9593
AIU56930.1	QDNARGLVLPGYNYLGPFNGLDKGEPVNRADEVAREHDISYNEQLQAGDNPYLKYNHADAEFQEKLADDTSFGGNLGKAIFQAKKRVLEPLGLVEEAAKT	199	5	0.614369	0.211571	0.000884201	0.000632831	0.71571
AIU56933.1	QDNARGLVLPGYNYLGPFNGLDKGEPVNRADAVAREHDISYNEQLQAGDNPYLKYNHADAEFQEKLADDTSFGGNLGKAIFQAKKRVLEPLGLVEEAAKT	82	9	1	0	0.000364344	0.0011391	3.12643
AIW65518.1	QDNARGLVLPGYKYLGPGNSLDQGEPTNPSDAAAKEHDEAYAAYLRSGKNPYLYFSPADQRFIDQTKDAKDWGGKIGHYFFRDKKAIAPVLGLVEEAAKT	192	2	1	0	0.000853098	0.000253133	0.296721
AIW67507.1	QDNARGLVLPGYKYLGPGNSLDQGEPTNPSDAAAKEHDEAYATYLRSGKNPYLYFSPADQRFIDQTKDAKDWGGKIGHYFFRAKKAIAPVLGLVEEAAKT	284	2	1	0	0.00126187	0.000253133	0.2006
AIW67515.1	QDNARGLVLPGYKYLGPGNSLDQGEPTNPSDAAAKEHDETYAAYLRSGKNPYLYFSPADQRFIDQTKDAKDWGGKIGHYFFRAKKAIAPVLGLVEEAAKT	409	9	1	0	0.00181728	0.0011391	0.626815
AIX96901.1	QDNARGLVLPGYNYVGPGNPLDSGSPQGPVDEAAKHHDERYAEMIEHGDIPYLHGHGADRLMNKELEEKERRGDITHLADVVVGNAIRGLLGLVEEAAKT	306	3	1	0	0.00135963	0.000379699	0.279267
AIY27467.1	QDNARGLVLPGHRYLGPFNPIENGEPVNAADAAARGHDLKYDQYLKEGKNPYLYFNKADSDFLEDLESDRSFGGWIGKGVFGLKRAIAPTLGLVEEAAKT	116	7	1	0	0.000515414	0.000885964	1.71894
AJE25860.1	QDNARGLVLPGHRYVGPGGELPAGRPMSKLDEIAARHDIGYHTEIKHGHNPYYWYNFYDEQMIEDINENLDQIAKEGESWLANFILATWKLGLVEEAAKT	300	3	1	0	0.00133297	0.000379699	0.284853
AJE25863.1	QDNARGLVLPGYKYLGPGNGLDKGDPVNFADEVAREHDLSYQKQLEAGDNPYLKYNHADAEFQEKLASDTSFGGNLGKAVFQAKKRLLEPLGLVEEAAKT	127	3	1	0	0.000564289	0.000379699	0.67288
AJE63439.1	QDNARGLVLPGYKYLGPFNPLENGEPVNKADRAAQVHDKSYSELIKSGKNPYLYFNKADEKFIDDLKNDWSLGGIIGSSFFKLKRAVAPALGLVEEAAKT	169	4	1	0	0.000750904	0.000506265	0.674207
AJE63443.1	QDNARGLVLPGYKYLGPFNPLENGEPVNKADRAAQIHDKSYSELIKSGKNPYLYFNKADEKFIDDLKNDWSLGGIIGSSFFKLKRAVAPALGLVEEAAKT	87	8	1	0	0.00038656	0.00101253	2.61933
AJT39527.1	QDNARGLVLPGYRYVGPGNPLDAGEPRGPVDAIAKKHDERYDELIKHGHIPYIHGRGADSLMGKELADAEEAGKILDRYDQLVANAARGLLGLVEEAAKT	207	6	1	0	0.000919747	0.000759398	0.82566
AKG54770.1	QDNARGLVLPGYRYLGPFNPADNGKPVNSADEAARSHDLAYQSYLDAGVNPYFSYNKADSDFIESLAHDSSFGGWLGRSAFGLKKLLAPHLGLVEEAAKT	567	23	1	0	0.00251931	0.00291102	1.15549
AKG54776.1	QDNARGLVLPGYRYLGPFNPADNGEPVNSADEAARPHDLAYQSYLDAGVNPYFSYNKADSDFIESLAHDSSFGGWLGRSAFGLKKLLAPHLGLVEEAAKT	346	14	1	0	0.00153735	0.00177193	1.15258
AKG54781.1	QDNARGLVLPGYKYLGPFNPADNGEPVNSADEAARSHDLAYQSYLDAGVNPYFSYNKADSDFIESLAHDSSFGGWLGRSAFGLKRLLAPHLGLVEEAAKT	252	10	1	0	0.00111969	0.00126566	1.13037
AKG93611.1	QDNARGLVLPGYRYLGPFNPLDNGKPVNNADRAAQLHDHAYSELIKSGKNPYLYFNKADEKFIDDLKDDWSIGGIIGSSFFKIKRAVAPALGLVEEAAKT	461	12	1	0	0.00204832	0.0015188	0.741482
AKG93625.1	QDNARGLVLPGYRYLGPFNPLDNDEPVNNADRAAQLHDHAYSELIKSGKNPYLYFNKADEKFIDDLKDDWSIGGIIGSSFFKIKRAVAPALGLVEEAAKT	187	3	1	0	0.000830882	0.000379699	0.456983
AKG93781.1	QDNARGLVLPGYRYLGPFNPLDNGEPVNNADRAAQSHDQAYSELIKSGKNPYLYFNKADEKFIDDLKDDWSIGGIIGSSFFKIKRAVAPALGLVEEAAKT	115	1	1	0	0.00051097	0.000126566	0.247698
AKM21309.1	QDNARGLVLPGYNYLGPGNTDFDKEPTNLSDQAAKDHDLEYNKLIQQGHNPYWHFNQADQDFIDKTNHAEDWGGKVGNFIFKAKKLLAPELGLVEEAAKT	73	4	1	0	0.000324355	0.000506265	1.56084
AKM49967.1	QDNARGLVLPGYRYLGPGNSLDRGEPVNEADAAAREHDISYNKQLEVGDNPYVKYNHADEKLQSDLQGDVSFGGNAANAVFQAKKRLLEPLGLVEEAAKT	261	9	1	0	0.00115968	0.0011391	0.98225
AKM49970.1	QDNARGLVLPGYRYLGPGNSLDRGEPVNQADAAAKKHDIEYDKQLQAGDNPYIKYNHADAEFQKDLQGDTSLAGNAANALFQAKKTLLEPLGLVEEAAKT	156	2	1	0	0.000693142	0.000253133	0.365196
AKN50610.1	QDNARGLVLPGKKYCGPGNKVPCGPPKDKVDECSALHDIGYEKLIKEGKWPYGCEGCGADSKMIECLKDDSSLLSSGIKGLWTIKCKVCKLGLVEEAAKT	232	6	1	0	0.00103083	0.000759398	0.736688
AKP16708.1	QDNARGLVLPGYKYLGPFNPLDNGEPVNNADRAAQLHDHAYSKLIKSGKNPYLYFNKADEKFIDDLKDDWSIGGIIGSSFFKIKRAVAPALGLVEEAAKT	296	10	1	0	0.00131519	0.00126566	0.96234
AKP16724.1	QDNARGLVLPGYRYLGPFNPLDNGEPVNNADRTAQLHDHAYSELIKSGKNPYLYFNKADEKFIDDLKDDWSIGGIIGSSFFKIKRAVAPALGLVEEAAKT	156	4	1	0	0.000693142	0.000506265	0.730391
AKU89603.1	QDNARGLVLPGYKYLGPFNGLDKGEPVNEADAAALEHDKAYDQQLKAGDNPYLKYNHADAEFQERLQEDTSFGGNLGRAVFQAKKRVLEPLGLVEEAAKT	125	7	1	0	0.000555403	0.000885964	1.59517
ALE30773.1	QDNARGLVLPGYKYLGPGNGLDKGPPVNKADSVALEHDKAYDQQLKAGDNPYIKFNHADQEFIDNLQGDTSFGGNLGRAVFQAKKRILEPLGLVEEAAKT	160	12	1	0	0.000710915	0.0015188	2.13639
ALJ96706.1	QDNARGLVLPSHHYTGPRNPVPAGKPADPVDESSARHDIRYGQRLKHGDWPYLWGKDLDNAQRDEIIKALHSHVKVGTQLAGNIVRSIWKLGLVEEAAKT	329	7	1	0	0.00146182	0.000885964	0.606069
ALK01952.1	QDNARGLVLPGYNYVGPGNPLDNGPPQGPVDEATKHHDERYDEMLSHGDLPYVHGHGADRLMNIEIERAEKEGRVTGVGDKLLGNLIRGILGLVEEAAKT	183	0	1	0	0.000813109	0	0
ALK01955.1	QDNARGLVLPGYNYVGPGNPLDNGPPQGPVDEATKHHDERYDEMLSHGDLPYVHGHGADRSMNIEIERAEKEGRVTGVGDKLLGNLIRGILGLVEEAAKT	360	9	1	0	0.00159956	0.0011391	0.712131
ALK02475.1	QDNARGLVLPGYKYLGPGNGLDKGPPVNKADSVALEHDKAYDLQLKAGDNPYIKFNHADQDFIDSLQHDHSFGGNLGKAVFQAKKRILEPLGLVEEAAKT	223	5	1	0	0.000990838	0.000632831	0.638683
ALN66861.1	QDNARGLVLPTHRYVGPGGDLPAGRPMSKLDEIAARHDIGYHTEISHKHNPYYWYNFYDEQMIKEINEHKDQIAKEGESWLANFILATWQLGLVEEAAKT	331	2	1	0	0.00147071	0.000253133	0.172116
ALO18548.1	QDNARGLVLRGYKYLGPGNSLDQGEPTNPSDAAAKEHDEAYAAYLRSGKNPYLYFSPADQRFIDQTKDAKDWGGKIGHYFFRAKKAIAPVLGLVEEAAKT	337	5	1	0	0.00149737	0.000632831	0.42263
ALO18552.1	QDNARGLVLRGYKYLGPGNSLDQGEPTNPSDAAAKEHDEAYAAYLRSGKNPYLYFSPADQRFIDQTKDATDWGGKIGHYFFRAKKAIAPVLGLVEEAAKT	160	4	1	0	0.000710915	0.000506265	0.712131
ALQ33075.1	QDNARGLVLPGTNYVGPGNELQAGPPQSAVDSAARIHDFRYSQLAKLGMNPYTHWTVADEELLKNIKNETGFQAQVVKDYFTLKGAAAPVLGLVEEAAKT	219	3	1	0	0.000973065	0.000379699	0.390209
ALQ33081.1	QDNARGLVLPSTNYVGPGNELQAGPPQSAVDSAARIHDFRYSQLAKLGINPYTHWTVADEELLKNIKNETGFQAQVVKDYFTLKGATAPVLGLVEEAAKT	213	11	1	0	0.000946406	0.00139223	1.47107
ALR87698.1	QDNARGLVLPGYKYLGPFNPLDNGKPINAVDKAAQKHDFAYQSYINKGENPYLNFNKADSDFIEDLKNDSSFAGWLGKSAFRLKRILAPHLGLVEEAAKT	179	3	1	0	0.000795336	0.000379699	0.477407
ALS31343.1	QDNARGLVLPGYKYLGPFNPLDNGEPVNNADRAAQAHDKAYSDLIKSGKNPYLYFNKADEKFIDDLKNDWSAGGIIGSSFFKLKRAVAPALGLVEEAAKT	164	7	1	0	0.000728688	0.000885964	1.21583
AMA21669.1	QDNARGLVLPGYKYLGPGNSLDQGEPTNPSDAAAKEHDESYAAYLRSGKNPYLYFSPADQRFIDQTKDAKDWGGKIGHYFFRAKKAIAPVLGLVEEAAKT	217	7	1	0	0.000964179	0.000885964	0.918879
AMB21272.1	QDNARGLVLPGFKYLGPFNPIRSGKAKNRVDQAALRHDYAYDRYIKNKVNPYFKFNKADQILLNDLESDSSVAGYLAKGAFKLKKYLAPDLGLVEEAAKT	137	3	1	0	0.000608721	0.000379699	0.623765
AMB21287.1	QDNARGLVLPGFKYLGPFNPIRSGKAKNRVDQAALRHDYAYDRYIKNKVNPYFKFNKADQTLLNDLESDSSVAGYLAKGAFKLKKYLAPDLGLVEEAAKT	159	11	1	0	0.000706472	0.00139223	1.97068
AMK92591.1	QDNARGLVLPGYKYLGPGNGLDKGPPVNKADSVALEHDKAYDLQLKAGDNPYTKFNHADQDFIDSLQHDHSFGGNLGKAVFQAKKRILEPLGLVEEAAKT	143	4	0.0306315	1.51383	0.00063538	0.000506265	0.79679
AMO03313.1	QDNARGLVLPGYKYLGPGNGLDKGPPVNKADSVALEHDKAYDQQLKAGDNPYIKFNHADREFIDNLQGDTSFGGNLGRAVFQAKKRILEPLGLVEEAAKT	307	25	1	0	0.00136407	0.00316416	2.31965
AMP54150.1	QDNARGLVLPGYKYLGPGNSLDEGEPVNSADAIAKEHDEEYDKAESNEDIFNSDWKAISSFKDDFFNSPSIGNIAGVLGLGTKHILEKSTLGLVEEAAKT	129	6	1	0	0.000573175	0.000759398	1.3249
AMS35091.1	QDNARGLVLPGYNFLGPFNQDFNKEPTNPSDNAAKQHDLEYNKLINQGHNPYWYYNKADEDFIKATNQAPDWGGKFGNFIFRAKKHIAPELGLVEEAAKT	238	8	1	0	0.00105749	0.00101253	0.957488
AMS35099.1	QDNARGLVLPGYNFLGPFNQDFNKEPTNPSDNAAKQHDLEYNKLINQGHNPYWYYNQADEDFIKATNHAPDWGGKFGNFIFRTKKLIAPELGLVEEAAKT	175	5	1	0	0.000777564	0.000632831	0.813864
AMS35103.1	QDNARGLVLPGYNFLGPFNQDFNKEPTNPSDNAAKHHDLEYNKLLNEGHNPYLYYNKADEDFIKATNQAPDWGGKFGNFIFRTKKLIAPELGLVEEAAKT	176	0	1	0	0.000782007	0	0
ANG55948.1	QDNARGLVLPGHKFIGPGNPVDTEVPVDEDDAIAKEHDEAYATAKNQKDIAIADEQAADKFLSDWQTNANTHSLLGGLGLIGKKHVEQTILGLVEEAAKT	286	8	1	0	0.00127076	0.00101253	0.79679
ANN02912.1	QDNARGLVLPGYKYLGPFNSLFAGKPVNKADEAARRHDLGYTDLLDKGHNPYIYFNDHDEQLIQDLQTDRTFGGILAKSVFSIKKAVAPALGLVEEAAKT	141	2	0.00127412	2.89479	0.000626494	0.000253133	0.404046
AOL02440.1	QDNARGLVLPGYRYLGPFNPLDNGEPVNNADRAAQLHDHAYSELIKSGKNPYLYFNKADEKFIDDLKNDWSIGGIIGSSFFKIKRAVAPALGLVEEAAKT	285	26	1	0	0.00126632	0.00329072	2.59865
AOX47654.1	QDNARGLVLPGIRYLGPFNPLDNGKPINKADRAAQKHDQAYNQYLSEGKNPYLYFNKADQDFLEDLESDRSFGGWIGKTVFGAKRAIAPSLGLVEEAAKT	186	0	1	0	0.000826439	0	0
AOX47659.1	QDNARGLVLPGYRYLGPFNPLDNGKPINKADRAAQKHDHSYNQYLSEGKNPYLYFNKADQDFFEDLESDRSFGGWIGKTVFGAKRAIAPSLGLVEEAAKT	286	7	1	0	0.00127076	0.000885964	0.697192
AOX47664.1	QDNARGLVLPGYRYLGPFNPLDNGKPINKADRAAQKHDQAYNQYLSEGKNPYLYFNKADQDFLEDLESDRSFGGWIGKTVFGAKRAIAPSLGLVEEAAKT	161	1	1	0	0.000715358	0.000126566	0.176927
AOX47674.1	QDNARGLVLPGYKYLGPFNPLDNGKPVNKADRAAQKHDQAYNQYLSEGKNPYLYFNKADQDFLEDLESDRSFGGWIGKTVFGAKRAIAPSLGLVEEAAKT	26	3	1	0	0.000115524	0.000379699	3.28676
AOX47679.1	QDNARGLVLPGYKYLGPFNPLDNGEPVNKADRAAQKHDQAYNQYLSEGKNLYLYFNKADQDFLEDLESDRSFGGWIGKTVFGAKRAIAPSLGLVEEAAKT	45	0	0.00120136	2.92033	0.000199945	0	0
APC23165.1	QDNARGLVLPFSNYIGPGNQLQAGNPQSVVDAAARIHDFRYSELIKLGINPYTHWSVADDELLHNIKNESGFQAQVVRDFFTLKGLFTSTLGLVEEAAKT	453	36	1	0	0.00201278	0.00455639	2.26373
AQN78646.1	QDNARGLVLTLPFSNNIGPGNTPQVPKTIADSIALDHDLAYGKAHHPNDVFSADDAFLNQQKTNFLFNGNPIEKVQSAIGYAGIKLKNTFLGLVEEAAKT	188	8	1	0	0.000835325	0.00101253	1.21214
ARI46484.1	QDNARGLVLPDHRFIGPGNTVDDTPPVDVDDDIALEHDIRYENAQSQQDIQDADRDAANDFLTDAIHNNNPHSVVGYIGLKGKEKIESIILGLVEEAAKT	770	11	1	0	0.00342128	0.00139223	0.406932
ARQ18924.1	QDNARGLVLPGYKYLGPFNPLNNGKPINHADRAAQAHDKAYDKLIKSGKNPYLYFNKADEKFIDDLKNDWSIGGIIGSSVFKLKRAVAPALGLVEEAAKT	131	2	1	0	0.000582062	0.000253133	0.434889
ARV85907.1	QDNARGLVLHDYIGPGNPIYRGDDKELTSTDRIAKEHDVQYGLISEYAQTKEEVRALTDKADTEGIKKFWNDSRIGEQIFSGNIPDFGSLLGLVEEAAKT	506	14	1	0	0.00224827	0.00177193	0.78813
ARV85919.1	QDNARGLVLPGTDFVGPGNPIDPKPARSETDQIAKEHDLGYEDLLHRAKSQYFTEEDFKTEVYKLDDEAIHRFSEEYQKSEEEEVAPATPLGLVEEAAKT	212	7	1	0	0.000941963	0.000885964	0.940551
ASC49288.1	QDNARGLVLPGYNYLGPFNPLDNGEPVNKADEAAKRHDLAYNQYLNKGLNPYLKFNKADQQLIDDLSDDSSLGGKFARGVFSIKRALAPSLGLVEEAAKT	194	3	1	0	0.000861985	0.000379699	0.440494
ASC49304.1	QDNARGLVLPGYRYLGPFNPLDNGEPVNKADEAAKRHDIAYNKYLNKGLNPYLNFNKADQQLIDDLSDDSSLGGKFARGVFSIKRALAPSLGLVEEAAKT	74	3	1	0	0.000328798	0.000379699	1.15481
ASC49312.1	QDNARGLVLPGYNYLGPFNPLDNGEPVNKADEAAKRHDLAYNQYLNKGLNPYLKFNKADQQLIDDLSNDSSLGGKFARGVFSVKRALAPSLGLVEEAAKT	395	8	1	0	0.00175507	0.00101253	0.576917
ASC49316.1	QDNARGLVLPGYKYLGPFNPLDNGEPVNKADEAAKRHDLAYNQYLNKGLNPYLKFNKADQQLIDDLSDDSSLGGKFARGVFSIKRALAPSLGLVEEAAKT	279	6	1	0	0.00123966	0.000759398	0.612586
ASC49324.1	QDNARGLVLPGYRYLGPFNPLDNGEPVNKADEAAKRHDLAYNQYLNKGLNPYLKFNKADQQLIDDLSDDSSLGGKFARGVFSVKRALAPSLGLVEEAAKT	464	7	1	0	0.00206165	0.000885964	0.429734
ASC49328.1	QDNARGLVLPGYKYLGPFNPLDNGEPVNKADEAAKRHDLAYNQYLNKGLNPYLKFNKADQQLIDDLSNDSSLGGKFARGVFSIKRALAPSLGLVEEAAKT	175	1	1	0	0.000777564	0.000126566	0.162773
ASC49332.1	QDNARGLVLPGYRYLGPFNPLDNGEPVNKADEAAKRHDLAYNQYLNKGLNPYLKFNKADQQLIDDLSNDSSLGGKFARGVFSVKRALAPSLGLVEEAAKT	243	0	1	0	0.0010797	0	0
ASC49340.1	QDNARGLVLPGYRYLGPFNPLDNGEPVNKADEAAKRHDLAYNQYLNKGLNPYLKFNKADQQLIDDLSNDSSLGGKFARGVFSIKRALAPSLGLVEEAAKT	529	15	1	0	0.00235046	0.00189849	0.80771
ASC49356.1	QDNARGLVLPGYNYLGPFNPLDNGEPVNKADEAAKRHDLAYNQYLNKGLNPYLKFNKADQQLIDDLSNDSSLGGKFARGVFSIKRALAPSLGLVEEAAKT	287	9	1	0	0.0012752	0.0011391	0.893266
ASC49360.1	QDNARGLVLPGYRYLGPFNPLDNGEPVNKADEAAKRHDLAYNQYLNKGLNPYLNFNKADQQLIDDLSNDSSLGGKFARGVFSIKRALAPSLGLVEEAAKT	245	9	1	0	0.00108859	0.0011391	1.0464
ASC49364.1	QDNARGLVLPGYRYLGPFNPLDNGEPVNKADEAAKRHDLAYNQYLNKGLNPYLKFNKADQQLIDDLSDDSSLGGKFARGVFSIKRALAPSLGLVEEAAKT	124	9	1	0	0.000550959	0.0011391	2.06748
ASM93488.1	QDNARGLVLGHNYLGPGSKLDGNKAPVDEDDEIAYVHDRSYEQSASADDIRKADREALYSFGQSALRGNFHSAIGFVGIGAKYLSESVVGLGLVEEAAKT	457	10	1	0	0.00203055	0.00126566	0.62331
ASR91721.1	QDNARGLVLPGYKYLGPGNGLDKGPPVNKADSIALEHDKAYDQQLKAGDNPYIKFNHADQEFIDNLQGDTSFGGNLGKAVFQAKKRILEPLGLVEEAAKT	139	10	1	0	0.000617608	0.00126566	2.0493
ASU04384.1	QDNARGLVLPGTNYVGPGNELQAGPPQSAVDSAARIHDFRYSQLAKLGINPYTHWTVADEELLNNIKNETGFQAQVVKDYFTLKGAAAPVLGLVEEAAKT	249	1	1	0	0.00110636	0.000126566	0.114399
ASU47552.1	QDNARGLVLRGHKYFGPGNSLSNGSPVDEDDRIAYKHDLAYDKAVKEGNSDIVREADWDFIKDTYKEGFNAPHAWIGTVGIGLKYGVESILGLVEEAAKT	335	15	0.142851	0.845116	0.00148848	0.00189849	1.27546
ASW20946.1	QDNARGLVLPGYKYLGPFNGLDKGEPVNEADAAALEHDKAYDRQLDSGDNPYLKYNHADSEFQERLKEDTSFGGNLGRAVFQAKKRVLEPLGLVEEAAKT	86	10	1	0	0.000382117	0.00126566	3.31224
ASW21303.1	QDNARGLVLPGYKYLGPFNPLENGEPVNKADRAAQAHDKSYSDLIKSGKNPYLYFNKADEKFIDDLKNDWSLGGIKGSSFFKLKRAVAPALGLVEEAAKT	181	1	1	0	0.000804223	0.000126566	0.157377
ASY04026.1	QDNARGLVLPGHRYIGPGNTVDNTVPVDHDDSIAREHDIAYERAQTQEDIQEADRHGASEFLTDAIHNYNPHSVAGYIGLKAKEKVESVILGLVEEAAKT	448	11	1	0	0.00199056	0.00139223	0.699415
ATG23768.1	QDNARGLVLPGYKYLGPGNSLDQGEPTNPSDAAAKEHDEAYTAYLRSGKNPYLYFSPADQRFIDQTKDAKDWGGKIGHYFFRAKKAIAPVLGLVEEAAKT	209	2	1	0	0.000928633	0.000253133	0.272586
ATI09459.1	QDNARGLVLPGYRYLGPFNPLDNGEPVNKADSVAREHDIAYNKYLTAGHNPYLNFNKADQKFIDDLKGDSSIGGFVGKSVFTLKKHLFPHLGLVEEAAKT	223	12	1	0	0.000990838	0.0015188	1.53284
ATV81501.1	QDNARGLVLPGYKYLGPFNGLDKGQPVNKADEVAREHDIEYDKLLKEGDNPYVKYNHADQEFQEKLEGDESFGGNLGRAVFQAKKRLLEPLGLVEEAAKT	146	0	1	0	0.00064871	0	0
ATV81503.1	QDNARGLVLPGYKYLGPFNGLDKGQPVNKADEVAREHDLEYNKLLEAGDNPYLKYNHADQEFQEKLEGDTSFGGNLGRAVFQAKKRVLEPLGLVEEAAKT	61	3	1	0	0.000271036	0.000379699	1.40091
ATX74761.1	QDNARGLVLPGYRYLGPGNGLDKGPPVNKADSVALEHDKAYDLQLKAGDDPYIKFNHADQDFIDSLQHDHSFGGNLGKAVFQAKKRILEPLGLVEEAAKT	24	2	1	0	0.000106637	0.000253133	2.37377
ATX74763.1	QDNARGLVLPDYKYLGPGNGLDKGPPVNKADSVALEHDKAYDLQLKAGDDPYIKFNHADQDFIDSLQHDHSFGGNLGKAVFQAKKRILEPLGLVEEAAKT	193	2	1	0	0.000857541	0.000253133	0.295184
ATX74769.1	QDNARGLVLPGYKYLGPGNGLDKGPPVNKADSVALEHDKAYDLQLKAGDNPYIKFNHADQDFIDGLQHDHSFGGNLGKAVFQAKKRILEPLGLVEEAAKT	72	1	1	0	0.000319912	0.000126566	0.395629
ATY36112.1	QDNARGLVLRAFNYLGPGNTIDRGDPYNQVDADALEHDKAYENSQSTFDVRKADKKFLTQVGDHIAESIQGKSSISDSVASVAGGIGIGSLGLVEEAAKT	58	0	1	0	0.000257707	0	0
ATY47677.1	QDNARGLVLPGYKYLGPFNPLRNGKPVNKADAAARRHDKHYDRYIKSGKNPYLHFNKADQQFLDELKGDYSIGALLGKGVFHIKKAIAPVLGLVEEAAKT	272	1	1	0	0.00120856	0.000126566	0.104725
ATY47680.1	QDNARGLVLPGYRYLGPFNPIDNGEPVNKADRAAKKHDLAYDQYLKSGKNPYLYYNKADSDFVKELEGDYSAGGIVGRLAFGIKRAIAPKLGLVEEAAKT	250	8	1	0	0.00111081	0.00101253	0.911528
ATY47681.1	QDNARGLVLPGHNYLGPGNDLDNGNPVDEDDAAAKKHDEAYDEQLKQGDNPYVKYNHADAQLQEDLKDVNTFEANLAKGIFQAKKRVLEPLGLVEEAAKT	257	9	1	0	0.00114191	0.0011391	0.997538
ATY47684.1	QDNARGLVLPGYKYLGPGNDLDQGEPSNPSDAAAKEHDEAYDRYLRSGRNPYLYYNPADADFIDKTKDAKDWGGTLGHYFFRVKRAIAPSLGLVEEAAKT	194	2	1	0	0.000861985	0.000253133	0.293662
ATY47685.1	QDNARGLVLPGYKYLGPGNGLDKGEPVNEADAAALEHDKAYDQQLKAGDNPYLKYNHADKEFQERLQGDTSFGGNLARGVFQAKKRILEPLGLVEEAAKT	124	10	1	0	0.000550959	0.00126566	2.2972
ATY47686.1	QDNARGLVLPGHKYLGPGNSLNRGDPVDADDAAAQKHDQAYQEQLDAGDNPYLKYNHADREFQEALKDDTSFEGNLAKGLFEAKKLIAEPLGLVEEAAKT	121	10	1	0	0.00053763	0.00126566	2.35415
AUD40077.1	QDNARGLVLPGYNYLGPFNDLDNGEPTNKADAAARKHDFAYDQLIKEGFNPYLSFNKADQDLLDELQSDSSFGGNLAKAVFHVKKQFAPELGLVEEAAKT	153	11	1	0	0.000679813	0.00139223	2.04796
AUE22028.1	QDNARGLVLPDHRYIGPGNTIDDTEPVDLDDDIAREHDINYEKAKTQEDVQEADREGAGEFLTDVIHNSNPHSIAGYIGLKAKEIVEGVILGLVEEAAKT	682	11	1	0	0.00303028	0.00139223	0.45944
AUF34945.1	QDNARGLVLPGYKYLGPFNPLENGEPVNKADRAAQAHDKSYSDLIKSGKNPYLYFNKADEKFIDDLKNDWSLGGIIGSSFFKLKRAVAPALGLVEEAAKT	154	6	1	0	0.000684256	0.000759398	1.10982
AUS83810.1	QDNARGLVLPKHRYVGPGGELPAGRPMSKLDEIAARHDIGYHTEIKHGHNPYYWYNFYDEQMIKDIKDNMDTIANEGESWLANFILSTWKLGLVEEAAKT	40	0	1	0	0.000177729	0	0
AVR53743.1	QDNARGLVLPGYNYVGPGNPLDNGPPQGPVDEAAKRHDERYDEMLKHGDMPYLHGHGADGMMGKEIAEAEAEGKLTGAVDAVLGNAIRGLLGLVEEAAKT	257	10	1	0	0.00114191	0.00126566	1.10838
AVR53745.1	QDNARGLVLPGYNYVGPGNPLDNGPPQGPVDEAAQRHDQRYDELLGHGDVPYLNSHGADQMMSEELKEAEEKGQLSNPVDAVVGNAARALLGLVEEAAKT	569	9	1	0	0.00252819	0.0011391	0.450558
AVR53759.1	QDNARGLVLPGYKYLGPGNSLDKGEPVNALDAAARLHDIGYSRLQEKGVNPYLLYSSVDADFQSAIQTDKSFEGNLARGLFQLKRRLFPHLGLVEEAAKT	80	0	1	0	0.000355458	0	0
AVR53763.1	QDNARGLVLPGYNYVGPGNPLDNGPPQGPVDEAAKHHDERYDEMLSHGDLPYVHGHGADRLMNKEIERAEEEGRVTGVGDKLLGNVIRGILGLVEEAAKT	230	2	1	0	0.00102194	0.000253133	0.247698
AWA28232.1	QDNARGLVLPYHNYLGPGTDNFNQKPIDEDDAIARLHDLEYNKANTDNDIFKADKQARDEFFNSFVHSGNLHSLIGGIGLGTKNLVEEHVLGLVEEAAKT	185	1	1	0	0.000821996	0.000126566	0.153974
AWB14900.1	QDNARGLVLPGYKYLGPGNSLDQGEPTNPSDAAAKEHDEAYAAYLRSGKNPYLYFSPADQRFIDQTKDAKDWGGKIGHYFFRAKKAIAPALGLVEEAAKT	170	4	1	0	0.000755347	0.000506265	0.670241
AWO81946.1	QDNARGLVLPGYRYVGPGNPLDAGEPRGPVDAIAKKHDERYDELIKHGHIPYIHGRGADRLMGKELADAEEAGKILDRYDQLVANAARGLLGLVEEAAKT	555	6	0.30926	0.509676	0.00246599	0.000759398	0.307949
AWO81948.1	QDNARGLVLPGYRYVGPGNPLDAGEPRGPVDAIAKKHDERYDELIKHGHIPYIHGRGADSLMGKELAMPEAGKILDSYDQLVANAARGLWLGLVEEAAKT	426	1	1	0	0.00189281	0.000126566	0.0668668
AWO81950.1	QDNARGLVLPGYRYVGPSNPLDAGEPRGPVDTIAKKHDERYDELIKHGHIPYIHGRGADSLMGKELADAEEAGKILDSYDQLVANAARGLLGLVEEAAKT	295	5	1	0	0.00131075	0.000632831	0.482801
AWO81952.1	QDNARGLVLPGYRYVGPGNPLDAGEPRGPVDAIAKKHDERYDEFIKHGHIPYIHGRGADTMMGKELADAEEAGKILDSYDQLVANAARGLLGLVEEAAKT	172	3	1	0	0.000764234	0.000379699	0.496836
AWV66971.1	QDNARGLVLPGYKYLGPFNPLDNGEPVNKADQAAKEHDKAYDDYIKQGVNPYLKFNKADNKFIEDLKEDKSIGGFIGRGAFNLKRVLFPHLGLVEEAAKT	48	2	1	0	0.000213275	0.000253133	1.18689
AWW87409.1	QDNARGLVLPGYKYLGPFNGLDRGEPVNAADAAAKKHDEEYDRLLKEGDNPYLTYNHADAQFQQDLRGDASLAGNAANALFQAKKRVLEPLGLVEEAAKT	200	5	1	0	0.000888644	0.000632831	0.712131
AWW87410.1	QDNARGLVLPGYKYLGPFNGLDRGEPVNAADAAAKKHDEEYDRLLKAGDNPYLTYNHADAEFQKDLRGDASLAGNAANALFQAKKRVLEPLGLVEEAAKT	233	10	0.000181937	3.74008	0.00103527	0.00126566	1.22254
AWW87411.1	QDNARGLVLPGYKYLGPFNGLDRGEPVNAADAAAKKHDEEYDRLLKEGDNPYLTYNHADAEFQKDLRGDASLAGNAANALFQAKKRVLEPLGLVEEAAKT	192	21	1	0	0.000853098	0.00265789	3.11557
AXF37458.1	QDNARGLVLPGHRYVGPGGELPAGRPMSKLDEIAARHDIGYHTEIKHGHNPYYWYNFYDEQMIKDINENIDQIAKEGESWLANFILATWKLGLVEEAAKT	234	5	1	0	0.00103971	0.000632831	0.608659
AXF73551.1	QDNARGLVLPGYKYLGPFNPLDNGTPINTVDKAAQKHDFAYQSYINKGENPYLNFNKADSDFIEDLKNDSSFAGWLGKSAFRLKRILAPHLGLVEEAAKT	189	7	1	0	0.000839769	0.000885964	1.05501
AXF73555.1	QDNARGLVLPGYKYLGPFNPLDNGTAINKVDKAAHKHDFAYLSYINKGENPYFNFNKADSDFIEDLKNDSSFAGWLGKSAFRLKRILAPHLGLVEEAAKT	274	11	1	0	0.00121744	0.00139223	1.14357
AXG65513.1	QDNARGLVLPGYKYLGPGNGLDKGPPVNKADSVALEHDKAYDLQLKAGDNPYIKFNHADQDFIDSLQHDRSFGGNLGKAVFQAKKRILEPLGLVEEAAKT	157	1	1	0	0.000697586	0.000126566	0.181435
AXI69361.1	QDNARGLVLPGYKYLGPGNTLDQGEPTNPSDAAAKEHDEAYAAYLRSGKNPYLYFSPADQRFIDQTKDAKDWGGKIGHYFFRAKKAIAPVLGLVEEAAKT	192	12	1	0	0.000853098	0.0015188	1.78033
AXL64653.1	QDNARGLVLPGYKYLGPFNGLDKGEPVNEADAAALEHDKAYDLELKDGHNPYFEYNEADRRFQERLKDDTSFGGNLGKAIFQAKKRVLEPLGLVEEAAKT	129	4	1	0	0.000573175	0.000506265	0.883264
AXM42997.1	QDNARGLVLPGFKYLGPFNPLNNGKPINEVDKVAQKHDKAYDSYIKAGVNPYLHFNKADSDFIDSLSTDSSVAGWLGKSAFKLKRLLAPHLGLVEEAAKT	166	6	1	0	0.000737575	0.000759398	1.02959
AXM43002.1	QDNARGLVLPGFKYLGPFNPLNNGDPINEVDKIAQTHDRAYQSYIDAGINPYLNFNKADSDFIESLSKDSSVAGWLGKSAFKLKRVLLPHLGLVEEAAKT	186	4	1	0	0.000826439	0.000506265	0.612586
AXN94196.1	QDNARGLVLPGFKYLGPFNPIRSGKAKNRVDQAALRHDYAYDRYINNKVNPYFKFNKADQTFLNDLESDSSVAGYLAKGAFKLKKYLAPDLGLVEEAAKT	179	6	1	0	0.000795336	0.000759398	0.954813
AXN94205.1	QDNARGLVLPGFKYLGPFNPIRSGKAKNRVDQAALRHDYAYDRYIKNKVNPYFKFNKADQTFLNDLESDSSVAGYLAKGAFKLKKYLAPDLGLVEEAAKT	145	0	1	0	0.000644267	0	0
AXN94208.1	QDNARGLVLPGFKYLGPFNPIRSGKAKNRVDQAALRHDYAYDRYINNKVNPYLKFNKADQTFLNDLESDSSVAGYLAKGAFKLKKYLAPNLGLVEEAAKT	264	11	1	0	0.00117301	0.00139223	1.18689
AXN94211.1	QDNARGLVLPGFKYLGPFNPIRSGKAKNRVDQAALRHDYAYDRYIKNKINPYFKFNKADQTLLNDLESDSSVAGYLAKGAFKLKKYLAPNLGLVEEAAKT	171	3	1	0	0.000759791	0.000379699	0.499741
AXN94214.1	QDNARGLVLPGFKYLGPFNPIRSGKAKNRVDQAALRHDYAYDRYINNKVNPYFKFNKADQTLLNDLESDSSVAGYLAKGAFKLKKYLAPNLGLVEEAAKT	551	9	1	0	0.00244821	0.0011391	0.465276
AXN94226.1	QDNARGLVLPGFKYLGPFNPIRSGKAKNRVDQAALRHDYAYDRYIKNKVNPYFKFNKADQTLLNDLESDSSVAGYLAKGAFKLKKYLAPNLGLVEEAAKT	209	6	1	0	0.000928633	0.000759398	0.817759
AXN94233.1	QDNARGLVLPGHKYLGPGNGLDRGEPVDADDAAAQKHDQEYQALLESGENPYLTFNHADRQLQKDLAEDHSFEGNLARGLFEAKKLAAQVLGLVEEAAKT	190	0	1	0	0.000844212	0	0
AXN94234.1	QDNARGLVLPGHKYLGPGNGLDRGDPVDADDAAAQKHDQEYQALLESGENPYLTFNHADRQLQKDLAEDQSFEGNLARGLFEAKKLAAQVLGLVEEAAKT	190	2	1	0	0.000844212	0.000253133	0.299845
AXN94240.1	QDNARGLVLPGHKYLGPGNGLDRGEPVDVDDAAAQKHDQEYQALLESGENPYLTFNHADRQLQKDLAEDRSFEGNLARGLFEAKKLAAQVLGLVEEAAKT	431	19	1	0	0.00191503	0.00240476	1.25573
AXQ04858.1	QDNARGLVLVLPLSNNIGPGNPIRPATNRADLIAQGHDLHYQQAKSDTDVLSADREAILQFAHEAVQGQDPVSRVHAAIGGIGLGVKHAVLGLVEEAAKT	294	6	0.778346	0.108827	0.00130631	0.000759398	0.581332
AXU22772.1	QDNARGLVLPGYRYVGPGNPLDAGEPRGPVDAIAKKHDERYDELIKHGHIPYIHGRGADSLMGQELADAEEAGKILDRYDQLVANAARGLLGLVEEAAKT	663	7	1	0	0.00294585	0.000885964	0.300749
AYN63513.1	QDNARGLVLPGYKYLGPFNPLDNGTPINKVDKAAQKHDFAYQSYINKGENPYLNFNKADADFIEDLKNDSSFAGWLGKSAFRLKRILAPHLGLVEEAAKT	274	5	1	0	0.00121744	0.000632831	0.519804
AYN77558.1	QDNARGLVLPGYNYVGPGNPLDSGPPQGPVDEAAKHHDERYAEMIEHGDIPYLHGHGADRLMNKELEEKERRGDISHLADVVVGNAIRGILGLVEEAAKT	204	1	0.937519	0.0280199	0.000906417	0.000126566	0.139634
AYO89401.1	QDNARGLVLPGTHYFGPGNPVPNGPPVDKLDAAAAKHDIRYDAMLKHGDIPYLKHNWADEAMSRDLEKDEPKSWVGNAARGLWQVKKTTTLGLVEEAAKT	419	2	1	0	0.00186171	0.000253133	0.135968
AYO89411.1	QDNARGLVLPGTHYLGPGNPVPNGPPVDKLDAAAAKHDIRYDAMLKHGDIPYLKHNWADEAMSRDLEKDEPKSWVGNAARGLWQVKKTTTLGLVEEAAKT	241	6	1	0	0.00107082	0.000759398	0.709176
AYV97207.1	QDNARGLVLPGHRYLGPFNPIDNGEPVNAADAAARRHDLKYDQYLKEGKNPYLYFNKADSDFLEDLESDRSFGGWIGKGVFGLKRAIAPTLGLVEEAAKT	168	0	1	0	0.000746461	0	0
AYW35835.1	QDNARGLVLPGYKYLGPFNQLDAGEPVNKADQAAQKHDFAYDQYLKSGKNPYLYFNKADQDFIEDLESDRSFGGWIGKTVFGIKRAIAPSLGLVEEAAKT	108	5	1	0	0.000479868	0.000632831	1.31876
AZP54392.1	QDNARGLVLPGYKYLGPFNGLDKGDPVNQADAAALEHDKAYNHLLEEGQNPYLVYNEADKHFQETLQGDTSFGGNLGKAVFQGKKRVLEPLGLVEEAAKT	243	3	1	0	0.0010797	0.000379699	0.35167
AZZ69397.1	QDNARGLVLPGYNYVGPGNPLDNGPAKGPVDEAAKHHDERYDEMLSHGDVPYIHGHGADRLMNREIEQAEAEGRLTDPVDRVLGNVIRALLGLVEEAAKT	1010	32	1	0	0.00448765	0.00405012	0.902503
AZZ69400.1	QDNARGLVLPGYNYVGPGNPSDNAPAKGPVDEAAKHHDERYDELLRHGDLPYIHGRGADRFMNKEIERAELEGKIDNPVDALVGNAIRGILGLVEEAAKT	189	3	1	0	0.000839769	0.000379699	0.452147
AZZ69406.1	QDNARGLVLPGYNYFGPGNPSDNAPAKGPVDEAAKHHDERYDELLRHGDLPYIHGRGADRFMNKEIERAELEGKIDNPVDALVGNAIRGILGLVEEAAKT	134	2	0	#NUM!	0.000595391	0.000253133	0.425153
AZZ69409.1	QDNARGLVLPGYNYLGPGNPSDNAPAKGPVDEAAKHHDERYDELLRHGDLPYIHGRGADRFMNKEIERAELEGKIDNPVDALVGNAIRGILGLVEEAAKT	368	1183	1	0	0.0016351	0.149728	91.5708
AZZ69415.1	QDNARGLVLPGYNYIGPGNPSDNAPAKGPVDEAAKHHDERYDELLRHGDLPYIHGRGADRFMNKEIERAELEGKIDNPVDALVGNAIRGILGLVEEAAKT	192	11	1	0	0.000853098	0.00139223	1.63197
BAA00502.1	QDNARGLVLLPGTILGPGNSLDQGEPTNPSDAAAKEHDEAYDKYIKSGKNPTFYFSAADEKFIKETEHAKDYGGKIGHYFFRAKRAFAPKLGLVEEAAKT	206	3	1	0	0.000915303	0.000379699	0.414834
BAA77615.1	QDNARGLVLPGTNYVGPGNELQAGPPQSAVDSAARIHDFRYSQLAKLGINPYTHWTVADGELLKNIKNETGFQAQVVKDYFTLKGAAAPVLGLVEEAAKT	194	6	1	0	0.000861985	0.000759398	0.880987
BAA77617.1	QDNARGLVLPGTNYVGPGNELQAGPPQSAVDSAARIHDFRYSQLAKLGINPYTYWTVADEELLKNIKNETGFQAQVVKDYFTLKGAAAPVLGLVEEAAKT	215	13	1	0	0.000955292	0.00164536	1.72236
BAA90267.1	QDNARGLVLPGTNYVGPGNELQAGPPQSAVDSAARIHDFRYSQLAKLGINPYTHWTVADDELLKNIKNETGFQAQVVKDYFTLKGAAAPVLGLVEEAAKT	385	6	1	0	0.00171064	0.000759398	0.443926
BAH22645.1	QDNARGLVLPGYRYLGPFNPLDNGEPVNNADRAAQLHDHAYSELIKSGKNPYLYFNKADEKFIDDLKDDWSIGGIIGSSFFKIKRAVAPTLGLVEEAAKT	226	14	1	0	0.00100417	0.00177193	1.76457
BAH56376.1	QDNARGLVLPGYKYLGPFNPLDNGEPVNNADRAAQLHDHAYSELIKSGKNPYLYFNKADKKFIDDLKDDWSIGGIIGSSFFKIKRAVAPALGLVEEAAKT	177	1	1	0	0.00078645	0.000126566	0.160934
BAH56380.1	QDNARGLVLPGYRYLGPFNPLDNGEPVNNTDRAAQLHDHAYSELIKSGKNPYLYFNKADEKFIDDLKDDWSIGGIIGSSFFKIKRAVAPALGLVEEAAKT	256	8	1	0	0.00113746	0.00101253	0.890164
BAI82366.1	QDNARGLVLPGTNYVGPGNELQAGPPQSAVDSAARIHDFRYSQLAKLGINPYTHWTVADEELLKNIKSETGFQAQAVKDYFTLKGAAAPVLGLVEEAAKT	186	6	1	0	0.000826439	0.000759398	0.918879
BAO56907.1	QDNARGLVLPGYNYLGPFNQDFSKKPTNPSDKAARKHDLEYNKLIKQGHNPYWNYNHADEDFIKETDQATDWGGKFGNFIFRAKRALAPELGLVEEAAKT	97	7	1	0	0.000430992	0.000885964	2.05564
BAO56911.1	QDNARGLVLPGYNYLGPFNQDFSKNPTNPSDKAAKKHDLEYNKLIKQGLNPYWNYNHADEDFIKETDQATDWGGKFGNFIFRAKRALAPELGLVEEAAKT	104	0	1	0	0.000462095	0	0
BAP28821.1	QDNARGLVLPGYRYVGPGNPLDAGEPRGPVDAIAKKHDERYDELIKHGHIPYIHGRGADSMMGKELADAEEAGEILDRYDQLVANAARGLLGLVEEAAKT	369	6	1	0	0.00163955	0.000759398	0.463175
BAS32596.1	QDNARGLVLPGYNYLGPFNQDFNKKPTNPSDSAARKHDLEYNKLIKQGHNPYWNYNHADEDFIKETDQATDWGGKFGNFVFRAKRALAPELGLVEEAAKT	133	0	1	0	0.000590948	0	0
BAS32600.1	QDNARGLVLPGYNYLGPFNQDFNKEPTNPSDKAARKHDLEYNKLIKQGHNPYWNYNHADEDFIKETNQASDWGGKFGNFIFRAKRALAPELGLVEEAAKT	288	9	1	0	0.00127965	0.0011391	0.890164
BAS32606.1	QDNARGLVLPGYNYLGPFNQDFNKKPTNPSDKAARKHDLEYNKLIKQGHNPYWNYNHADEDFIKETDQATDWGGKFGNFIFRAKRALAPELGLVEEAAKT	148	0	0.133158	0.875632	0.000657597	0	0
BDB39338.1	QDNARGLVLPGYKYLGPFNPLDNGEPVNNADRAAQLHDHAYSELIKSGKNPYLYFNKADEKFINDLKDDWSIGGIIGSSFFKIKRAVAPALGLVEEAAKT	207	18	1	0	0.000919747	0.00227819	2.47698
BDE68842.1	QDNARGLVLPGSRYIGPGNLIPYGPPTDDIDNAAALHDIRYETMISHLHWPYIYDQSDDYLIEDIKNAEKNYTFLGNLVIAIMYFKKKVGLGLVEEAAKT	353	6	1	0	0.00156846	0.000759398	0.484169
BDE68846.1	QDNARGLVLPGSRYIGPGNLIPYGPPTDDIDNAAALHDIRYETMISHLHWPYIYDQSDDYLIEDIKNAEKNYTFLGNLIIAIMYFKKKVGLGLVEEAAKT	437	10	1	0	0.00194169	0.00126566	0.651836
BDE68850.1	QDNARGLVLPGSRYIGPGNLLPYGPPTDDIDNAAALHDIRYETMISHLHWPYIYDQSDEYLIDDIKNAKKNYTFLGNLIIAIMYFKKKVGLGLVEEAAKT	464	5	1	0	0.00206165	0.000632831	0.306953
BDE68852.1	QDNARGLVLPGRRYIGPGNLLPYGPPTDDIDHAAALHDIRYETMISHLHWPYIYDQSDDYLIEDIKNAEKNYTFLGNLIIAIMYFKKKVGLGLVEEAAKT	382	3	1	0	0.00169731	0.000379699	0.223706
BDE68854.1	QDNARGLVLPGRRYIGPGNLLPYGPPTDDIDHAAALHDIRYETMISHLHWPYIYDQSDDYLIEDIKNAKKNHTFLGNLIIAIMYFKKKVGLGLVEEAAKT	579	8	1	0	0.00257262	0.00101253	0.393579
CAA94513.1	QDNARGLVLPGTNYVGPGNELQAGPPQSGVDSAARIHDFRYSQLAKLGINPYTHWTVADEELLKNIKNETGFQAQVVKDYFTLKGAAAPVLGLVEEAAKT	202	5	4.12511e-43	42.3846	0.00089753	0.000632831	0.705081
DAN51446.1	QDNARGLVLHYYIGPGNEIDKDIKQPIDFDDLIALKHDIKYQQAKNPQEIIDADNEAIGEFLSDVQNPHSVLGAIGLSTKKIADHLFGKPLGLVEEAAKT	371	69			0.00164843	0.00873307
JAV14100.1	QDNARGLVLIGYKYLGPGNSLDKGEPINKADSIAREHDIAYDRAKTKEDIYKADREAIIQFKDDFLKNPHLGNIAGFAGLGAKHIVERSLLGLVEEAAKT	346	14	1	0	0.00153735	0.00177193	1.15258
NP_041244.1	QDNARGLVLPGYKYLGPGNSLDQGEPTNPSDAAAKEHDEAYDQYIKSGKNPYLYFSAADQRFIDQTKDAKDWGGKVGHYFFRTKRAFAPKLGLVEEAAKT	153	0	1	0	0.000679813	0	0
NP_041404.1	QDNARGLVLPGYNYLGPFNSLFAGAPVNKADAAARKHDFGYSDLLKEGKNPYLYFNTHDQNLIDELKDDTSFGGKLARGVFQIKKALAPALGLVEEAAKT	172	2	1	0	0.000764234	0.000253133	0.331224
NP_043941.1	QDNARGLVLPGYKYLGPGNGLDKGEPVNEADAAALEHDKAYDQQLKAGDNPYLKYNHADAEFQERLQEDTSFGGNLGRAVFQAKKRILEPLGLVEEAAKT	30	7	0.000180757	3.7429	0.000133297	0.000885964	6.64656
NP_044927.1	QDNARGLVLPGYKYLGPGNGLDKGEPVNAADAAALEHDKAYDQQLKAGDNPYLKYNHADAEFQQRLQGDTSFGGNLGRAVFQAKKRVLEPLGLVEEAAKT	94	9	1	0	0.000417663	0.0011391	2.72731
NP_046815.1	QDNARGLVLPGYKYLGPGNSLNRGPPTNEIDADAKEHDEAYSQSKTAQEVSKADNTFVNKALDHVVNAINLKESPSNTVGAIIGATGIGTLGLVEEAAKT	236	0	1	0	0.0010486	0	0
NP_051016.1	QDNARGLVLPFHHYLGPGNPLDNNEPVDRDDAIAEEHDKAYANAKSSIDVINADKKAIDHFSEDFEKNGNLHSLIGKTGLQIKTAIEQRFLGLVEEAAKT	148	12	1	0	0.000657597	0.0015188	2.30962
NP_542611.1	QDNARGLVLPYHNYLGPGTDNFEKNPIDEDDAIARSHDLAYDKVTNHKEVFQADKQARDEFFTSFVHTGNVHSLIGGIGLGTKNLVEEHVLGLVEEAAKT	262	7	1	0	0.00116412	0.000885964	0.761056
NP_694830.1	QDNARGLVLPGYKYLGPGNSLNRGQPINQIDEDAKEHDEAYDKVKTSQEVSRADNTFVNKALDHVVNAINFKETPGNAFGAAIGAIGIGTLGLVEEAAKT	174	7	1	0	0.00077312	0.000885964	1.14596
NP_694840.1	QDNARGLVLPYHNYLGPGSDNFKKQPVDEDDAIARAHDLDYDKASSDKDIFKADKQARDEFFSSFVHSGNLHSLIGGLGLGAKNLVEEHVLGLVEEAAKT	192	7	1	0	0.000853098	0.000885964	1.03852
NP_694841.1	QDNARGLVLHDYIGPGNPIYRGDDKELTSTDRIAKEHDVQYGLISEYAQTKEEVRALTDKADTEGINKFWNDSRIGEQIFSGNIPDFGSLLGLVEEAAKT	251	1	1	0	0.00111525	0.000126566	0.113487
NP_852781.1	QDNARGLVLPGYNYLGPFNGLDKGEPVNEADAAALEHDKAYDLEIKDGHNPYFEYNEADRRFQERLKDDTSFGGNLGKAIFQAKKRVLEPLGLVEEAAKT	79	2	1	0	0.000351014	0.000253133	0.721146
NP_874379.2	QDNARGLVLVLPFSNNIGPGNTIQDAKTGSDFIAQGHDIHYSEAKSDIDIQRADTEAIGQFIQEATHSHNPISQTQGVIGAVGLAGKQLVLGLVEEAAKT	710	10	1	0	0.00315469	0.00126566	0.401201
NP_958101.1	QDNARGLVLPGYKYLGPGNSLNRGQPTNQIDEDAKEHDEAYDKAKTSQEVSEADNTFVNKALDHVVNAINFKETPGNAFGAAIGAIGIGTLGLVEEAAKT	171	2	1	0	0.000759791	0.000253133	0.333161
P03136.2	QDNARGLVLPGYKYLGPGNSLDQGEPTNPSDAAAKEHDEAYDQYIKSGKNPYLYFSPADQRFIDQTKDAKDWGGKVGHYFFRTKRAFAPKLGLVEEAAKT	176	15	0.654919	0.183813	0.000782007	0.00189849	2.42772
P04863.3	QDNARGLVLPGYKYLGPGKSLDQGEPTNPSDAAAKEHDEAYAAYLRSGKNPYLYFSPADQRFIDQTKDAKDWGGKIGHYFFRAKKAIAPVLGLVEEAAKT	149	5	1	0	0.00066204	0.000632831	0.955881
P07299.1	QDNARGLVLPGTNYVGPGNELQAGPPQSAVDSAARIHDFRYSQLAKLGINPYTHWTVADEELLKNIKNETGFQAQVVKDYFTLKGAAAPVLGLVEEAAKT	302	1	1	0	0.00134185	0.000126566	0.094322
P17455.2	QDNARGLVLPGYKYLGPGNSLDQGEPTNPSDAAAKEHDEAYAAYLRSGKNPYLYFSPADQRFIDQTKDAKDWGGKIGHYFFRAKKAIAPVLGLVEEAAKT	270	7	1	0	0.00119967	0.000885964	0.738507
P33484.1	QDNARGLVLPGYKYLGPGNSLDQGEPTNPSDAAAKEHDEAYDKYIKSGKNPYFYFSAADEKFIKETEHAKDYGGKIGHYFFRAKRAFRPKLGLVEEAAKT	233	8	1	0	0.00103527	0.00101253	0.978035
P36310.2	QDNARGLVLPGYKYLGPGNSLNQGEPTNPSDAAAKEHDEAYDQYIKSGKNPYLYFSPADQRFIDQTKDAKDWGGKVGHYFFRTKRAFAPKLGLVEEAAKT	58	0	1	0	0.000257707	0	0
P52501.1	QDNARGLVLPGYKYLGPGNSLDQGEPTNPSDAAAKEHDEAYDKYIKSGKNPYFYFSAADEKFIKETEHAKDYGGKIGHYFFRAKRAFAPKLGLVEEAAKT	160	0	1	0	0.000710915	0	0
QAB08713.1	QDNARGLVLPGYKYLGPGNSLDQGEPTNPFDAAAKEHDEAYAAYFRSGKNPYLYFSPADQRFIDQNKDATDWGGKIGHYFFRAKKAIAPVLGLVEEAAKT	177	0	1	0	0.00078645	0	0
QAY29279.1	QDNARGLVLYGHRYLGPGNKLSNGEPVDEDDRIARIHDNLYNIATKDEDIREADRDAIKHFLNLNSAHGYLGAAGLAAKYGVESLTGVLYLGLVEEAAKT	269	4	1	0	0.00119523	0.000506265	0.423573
QBA84377.1	QDNARGLVLPGYNYLGPFNPLDNSDPVNKADEAAKKHDLAYNNYINKGLNPYLKFNKGDQDFIDSLQSDSSLGGNFAKAVFHIKKQIAPALGLVEEAAKT	244	36	2.03296e-15	14.6919	0.00108415	0.00455639	4.20274
QBA84395.1	QDNARGLVLPGYNYLGPFNPLNNGDPVNKADEAAKKHDLAYNNYINKGLNPYLKFNKGDQDFIDSLQSDSSLGGNFAKAVFHIKKQIAPALGLVEEAAKT	166	11	1	0	0.000737575	0.00139223	1.88758
QBA84416.1	QDNARGLVLPGYNYLGPFIPLDNGDPVNKADEAAKKHDLAYNNYINKGLNPYLKFNKGDQDFIDSLQSDSSVGGNFARAVFHLKKQIAPALGLVEEAAKT	169	5	1	0	0.000750904	0.000632831	0.842759
QBA84419.1	QDNARGLVLPGYNYLGPFNPLENGDPVNKADEAAKKHDQAYNKYINKGLNPYLKFNKGDQDFIDSLQSDSSVGGNFARAVFHLKKQIAPALGLVEEAAKT	264	1	1	0	0.00117301	0.000126566	0.107899
QBA84422.1	QDNARGLVLPGYNYLGPFNPLENGDPVNKADEAAKKHDQAYNNYINKGLNPYLKFNKGDQDFIDSLQSDSSLGGNFAKAVFHIKKQIAPALGLVEEAAKT	196	17	0.2139	0.669789	0.000870871	0.00215163	2.47066
QBA84435.1	QDNARGLVLPGYNYLGPFNPLDNGDPVNKADEAAKKHDLAYNNYINKGLNPYLKFNKGDQDFIDSLQSDSSVGGNFARAVFHLKKQIAPALGLVEEAAKT	149	11	1	0	0.00066204	0.00139223	2.10294
QBA84452.1	QDNARGLVLPGYNYLGPFNPLDNGDPVNKADEAAKKHDLAYNKYINKGLNPYLNFNKGDQDFIDSLQSDSSLGGNFAKAVFHIKKQIAPALGLVEEAAKT	167	7	1	0	0.000742018	0.000885964	1.19399
QBA84454.1	QDNARGLVLPGYNYLGPFNPLENGDPVNKADEAAKKHDQAYNNYINKGLNPYLKFNKGEQDFIDSLQSDSSLGGNFAKAVFHIKKQIAPALGLVEEAAKT	209	10	1	0	0.000928633	0.00126566	1.36293
QBA84467.1	QDNARGLVLPGYRYVGPGNPLDAGEPRGPVDAIAKKHDERYDELIKHGHIRYIHGRGADSLMGKEVADAEEAGKILDSYDQLVANAARGLLGLVEEAAKT	200	2	1	0	0.000888644	0.000253133	0.284853
QBA84536.1	QDNARGLVLPGYRYVGPGNPLDAGEPRGPVDAIAKKHDERYDELIKHGHIPYIHGRGADTLMGKELADAEEAGKILDSYDQLVANAARGLLGLVEEAAKT	265	10	1	0	0.00117745	0.00126566	1.07492
QBA84545.1	QDNARGLVLPGYRYVGPGNPLDAGEPRGPVDAIAKKHDERYDELIKHGHIPYIHGRGADTMMGKELADAEEAGQILDRYDQLVANAARGLLGLVEEAAKT	440	1	0.238007	0.62341	0.00195502	0.000126566	0.0647392
QBA84552.1	QDNARGLVLPGYRYVGPGNPLDAGEPRGPVDAIAKKHDERYDELIKHGHIPYIHGRGADTMMGKELADAEEAGKILDRYDQLVANAARGLLGLVEEAAKT	337	6	1	0	0.00149737	0.000759398	0.507156
QBA84555.1	QDNARGLVLPGYRYVGPGNPLDAGEPRGPVDAIAKKHDERYDELIKHGHIPYIHGRGADSLMGKELEDAEEAGEIIDRYDQLVANAARGLLGLVEEAAKT	198	3	1	0	0.000879758	0.000379699	0.431595
QBA84557.1	QDNARGLVLPGYRYVGPGNPLDAGEPRGPVDAIAKKHDERYDELIKHGHIPYIHGRGADTLMGKELADAEEAGKILDRYDQLVANAARGLLGLVEEAAKT	246	15	1	0	0.00109303	0.00189849	1.73691
QBA84741.1	QDNARGLVLPGHRYTGPGNPLPHGAPRNEIDLSAAKHDIRYKQYSRYGHWPYIWAPYIDKKMQEDIREIVKKGLGLEGKLLGSLISALWQLGLVEEAAKT	362	13	1	0	0.00160845	0.00164536	1.02295
QBA88412.1	QDNARGLVLPGHRYTGPGNPLPHGAPRNEIDLSAAKHDIRYKQYSRYGHWPYIWAPYIDKKMQEDIREIVRKGLGLEGKLLGNLISALWQLGLVEEAAKT	221	0	1	0	0.000981952	0	0
QBQ18497.1	QDNARGLVLPGYKYLGPGNSLDQGEPTNPSDAAAKEHDEAYDKYIKSGKNPYFYFSAADEKFIKETEHAKDYGGKIGHYFFRARRAFAPKLGLVEEAAKT	108	6	1	0	0.000479868	0.000759398	1.58251
QBQ18503.1	QDNARGLVLPGYKYLGPGNSLDQGEPTNPSDAAAKEHDEAYDKYIKSGKNPYFYFSATDEKFIKETEHAKDYGGKIGHYFFRAKRAFAPKLGLVEEAAKT	110	6	1	0	0.000488754	0.000759398	1.55374
QBQ18518.1	QDNARGLVLPGYRYAGPGNPLDAGEPRGPVDAIAKKHDERYDELIKHGHIPYIHGRGADTMMGKELADAEEAGKILDSYDQLVANAARGLLGLVEEAAKT	427	7	1	0	0.00189725	0.000885964	0.466971
QBQ18528.1	QDNARGLVLPGYRYVGPGNPLDAGEPRGPVDAIAKKHDERYDELIKHGHIPYIHGRGADSLMGKELADAEEAGKILDRYDHLVANAARGLLGLVEEAAKT	376	7	1	0	0.00167065	0.000885964	0.530311
QBQ18532.1	QDNARGLVLPGYRYVGPGNPLDAGEPRGPVDAIAKKHDERYDELIKHGHIPYIHGRGADSLMGKELADAEEAGKILGRYDHLVANAARGLLGLVEEAAKT	88	0	1	0	0.000391003	0	0
QBQ18534.1	QDNARGLVLPGYRYVGPGNPLDAGEPRGPVDAIAKKHDERYDELIKHGHIPYIHGRGADNLMGKELADAEEAGKILDRYDHLVANAARGLLGLVEEAAKT	357	2	1	0	0.00158623	0.000253133	0.159581
QBQ18544.1	QDNARGLVLPGYRYVGPGNPLDAGEPRGPVDAIAKKHDERYDELTKHGHIPYIHGRGADTMMGKELADAEEAGKILDSYDQLVANAARGLLGLVEEAAKT	108	1	1	0	0.000479868	0.000126566	0.263752
QBQ18546.1	QDNARGLVLPGYRYVGPGNPLDAGEPRGPVDAIAKQHDERYDELIKHGHIPYIHGRGADTMMGKELADAEEAGKILDSYDQLVANAARGLLGLVEEAAKT	355	8	1	0	0.00157734	0.00101253	0.641921
QBQ18549.1	QDNARGLVLPGYRYIGPGNPLDAGEPRGPVDAIAKKHDERYDELIKHGHIPYIHGRGADTMMGKELADAEEAGKILDSYDQLVANAARGLLGLVEEAAKT	235	7	1	0	0.00104416	0.000885964	0.848497
QBQ18550.1	QDNARGLVLPGYRYVGPGNPLDAGEPRGPVDAIAKKHDGRYDELIKHGHIPYIHGRGADTMMGKELADAEEAGKILDSYDQLVANAARGLLGLVEEAAKT	251	10	1	0	0.00111525	0.00126566	1.13487
QBQ18551.1	QDNARGLVLPGYRYVGPGNPLDAGEPRGPVDAIAKKHDERYDELIKHGHIPYIHGRGADSLMGKELAGAEEAGKILDRYDHLVANAARGLLGLVEEAAKT	286	8	1	0	0.00127076	0.00101253	0.79679
QBQ18552.1	QDNARGLVLPGYRYVGPGNPLDAGEPRGPVDAIAKKHDVRYDELIKHGHIPYIHGRGADTMMGKELADAEEAGKILDSYDQLVANAARGLLGLVEEAAKT	319	2	1	0	0.00141739	0.000253133	0.178591
QBQ18607.1	QDNARGLVLPGHRYTGPGNPLPHGAPRNEIDLSAAKHDIRYKQYSRYGHWPYIWAPYIDKKMQEDIREIAKKGLGLEGKLLGNLISALWQLGLVEEAAKT	199	0	1	0	0.000884201	0	0
QBQ18617.1	QDNARGLVLPGHRYTGPGNPLPHGAPRNEIDLSAAKHDIRYKQYSRYGHWPYIRAPYIDKKMQEDIREIVKKGLGLEGKLLGNLISALWQLGLVEEAAKT	231	0	1	0	0.00102638	0	0
QBQ18621.1	QDNARGLVLPGHCYTGPGNPLPHGAPRNEIDLSAAKHDIRYKQYSRYGHWPYIWAPYIDKKMQEDIREIVKKGLGLEGKLLGNLISALWQLGLVEEAAKT	279	9	1	0	0.00123966	0.0011391	0.918879
QBQ18623.1	QDNARGLVLPGHRYTGPGNPLPHGAPRNEIDLSAAKHDIRYKQYSRYGHRPYIWAPYIDKKMQEDIREIVKKGLGLEGKLLGNLISALWQLGLVEEAAKT	259	2	1	0	0.00115079	0.000253133	0.219963
QBQ18627.1	QDNARGLVLPGHRYTGPGNPLPHGAPRYEIDLSAAKHDIRYKQYSRYGHWPYIWAPYIDKKMQEDIREIVKKGLGLEGKLLGNLISALWQLGLVEEAAKT	239	6	1	0	0.00106193	0.000759398	0.715111
QBQ18633.1	QDNARGLVLPGHRYTGPGNPLPHGAPRNEIDLSAAKHDIRYKQYSRYGHWPYIWAPYIDKKMQEEIREIVKKGLGLGGKLLGNLISALWQLGLVEEAAKT	350	8	1	0	0.00155513	0.00101253	0.651092
QBQ18635.1	QDNARGLVLPGHRYTGPGNPLPHGAPRNEIDLSAAKHDIRYKQYSRYGHWPYIWAPYIDKKMQEEVREIVKKGLGLEGKLLGNLISALWQLGLVEEAAKT	377	9	1	0	0.00167509	0.0011391	0.680019
QBQ18641.1	QDNARGLVLPGHRYTGPGNPLPHGAPRNEIDLSAAKHDIRYKQYSRYGHWPYIWAPYIDKKMQEDTREVVKKGLGLEGKLLGNLISALWQLGLVEEAAKT	144	0	1	0	0.000639824	0	0
QBQ18653.1	QDNARGLVLPSHHYTGPRNPVPAGKPADPVDESSARHDIRYGQRLKHGDWPYLWGKDLDNAQRYEIIKALHSHVKVGTQLAGNIVRSIWKLGLVEEAAKT	411	0	0.143767	0.842341	0.00182616	0	0
QCH00755.1	QDNARGLVLPGYNFLGPFNQDFNKEPTNPSDNAAKQHDLEYNKLINQGYNPYFYYNKADEDFIKATNQAPDWGGKFGNFIFKTKKLIAPELGLVEEAAKT	112	5	1	0	0.000497641	0.000632831	1.27166
QCI61338.1	QDNARGLVLPGYKYLGPGNSLDQGEPTNPSDAAAKEHDEAYDKYIKSGKNPYFYFSAGDEKFIKETEHAKDYGGKIGHYFFRAKRAFAPKLGLVEEAAKT	233	3	1	0	0.00103527	0.000379699	0.366763
QCI61341.1	QDNARGLVLPGYKYHGPGNSIDQGEPTNPSDAAAKEHDEAYDKYIKSGKNPYFYFSAADKKFIKETEHAKDYGGKIGHYFFRAKRAFAPKLGLVEEAAKT	162	9	1	0	0.000719802	0.0011391	1.58251
QCR63921.1	QDNARGLVLPGYNYLGPFNPLENGDPVNKADEAAKKHDQAYNNYINKGLNPYLKFNKGDQDFIDSLQSDSSVGGNFARAVFHIKKQIAPALGLVEEAAKT	104	4	1	0	0.000462095	0.000506265	1.09559
QCY71601.1	QDNARGLVLPGYNYVGPGNPLDNAPAKGPVDEAAKHHDERYDEMLRHGDLPYIHGRGADRLMNKELERAEQEGKIDNPVDALVGNAIRGILGLVEEAAKT	302	4	1	0	0.00134185	0.000506265	0.377288
QDB64238.1	QDNARGLVLPGYKYLGPGNSFDQGEPTNPFDAAAKEHDEAYAAYFRSGKNPYLYFSPADQRFIDQTKDAKDWGGKIGHYFFRGKKAIAPVLGLVEEAAKT	196	4	1	0	0.000870871	0.000506265	0.581332
QDH44047.1	QDNARGLVLPGYKYLGPGNGLDKGPPVNNADSVALEHDKAYDQQLKAGDNPYIKFNHADQDFIDSLQDDQSFGGNLGKAVFQAKKRILEPLGLVEEAAKT	41	3	1	0	0.000182172	0.000379699	2.08429
QDH44242.1	QDNARGLVLPGYKYLGPGNGLDKGEPVNAADAAALEHDKAYDKQLKAGDNPYLKYNHADAEFQERLKEDTSFGGNLGRAVFQAKKRVLEPLGLVEEAAKT	127	10	1	0	0.000564289	0.00126566	2.24293
QDH44263.1	QDNARGLVLPGYKYLGPFNGLDKGEPVNEADAAALEHDKAYDRQLDSGDNPYLKYNHADAEFQDRLKEDTSFGGNLGRAVFQAKKRVLEPLGLVEEAAKT	109	2	1	0	0.000484311	0.000253133	0.522665
QDI06020.1	QDNARGLVLPGYNYLGPGNTNFNKEPTNLSDKAARKHDLEYNKLLKQGHNPYIYFNHADEDFIRETNQATDWGGKFGNFVFKAKKYLAPGLGLVEEAAKT	169	7	1	0	0.000750904	0.000885964	1.17986
QDI06028.1	QDNARGLVLPGYNYLGPGNTNFNKEPTNLSDKAARKHDLEYNKLLKQGHNPYLYFNHADEDFIRETNQATDWGGKFGNFVFKAKKHLAPQLGLVEEAAKT	63	1	1	0	0.000279923	0.000126566	0.452147
QDI06032.1	QDNARGLVLPGYNYLGPGNTNFNKEPTNLSDKAARKHDLEYNKLLKQGHNPYIYFNHADEDFIKETNQATDWGGKFGNFVFKAKKYLAPGLGLVEEAAKT	200	9	1	0	0.000888644	0.0011391	1.28184
QDI06036.1	QDNARGLVLPGYNYLGPGNTNFNKEPTNFSDKAARKHDLEYNKLLKQGHNPYIYFNHADEDFIRETNQATDWGGKFGNFVFKAKKYLAPGLGLVEEAAKT	104	1	1	0	0.000462095	0.000126566	0.273897
QDI06044.1	QDNARGLVLPGYNYLGPGNTNFNKEPTNLSDKAARKHDLEYNKLLKQGHNPYIYYNHADEDFIRETNQATDWGGKFGNFVFKAKKYLAPGLGLVEEAAKT	91	1	1	0	0.000404333	0.000126566	0.313025
QDI06048.1	QDNARGLVLPGYNYLGPGNTNFNKEPTNFSDKAARKHDLEYNKLLKQGHNPYIYYNHADEDFIRETNQATDWGGQLGKFVFKAKKYLAPGLGLVEEAAKT	159	8	1	0	0.000706472	0.00101253	1.43322
QDQ17567.1	QDNARGLVLPGYNYLGPFNPLDNGEPVNKADKAAKKHDLAYNQYLNKGLNPYFRFNKADQELIDDLSQDSSLGGRFARGVFSLKKAIAPTLGLVEEAAKT	94	5	1	0	0.000417663	0.000632831	1.51517
QDX47270.1	QDNARGLVLPGYKYLGPFNGLDKGQPVNKADEVAREHDLEYNKLLEAGDNPYLKYNHADSEFQEKLQDDKSWGGNLGKAVFQAKKRVLEPLGLVEEAAKT	77	6	1	0	0.000342128	0.000759398	2.21963
QED87986.1	QDNARGLVLPGYNYLGPGNTDFSIEETNQSDKAAKAHDLEYNKLLQKGQNPYIYFNHADEDFIQATNQASDWGDKFGNFIFKTKKAIAPELGLVEEAAKT	133	4	1	0	0.000590948	0.000506265	0.856699
QEE82825.1	QDNARGLVLPGYNYLGPFNPLENGDPVNKADEAAKKHDQAYNTYINKGLNPYLNFNKGDQDFIDSLQSDSSLGGNFAKAVFHIKKQIAPALGLVEEAAKT	180	4	1	0	0.00079978	0.000506265	0.633006
QEJ80809.1	QDNARGLVLPGYKYLGPFNDLDRGEPVNAADAAALEHDRAYDEEIKKGKNPYLTFNKADEKLMRDLKDDKSLGGNLAKALFQAKKRIAEPLGLVEEAAKT	8	0	1	0	3.55458e-05	0	0
QEM39035.1	QDNARGLVLPGHNHLGPGNDLENGPTQSHADNVAKEHDYAYAHAWTPEHIKEADARARAQFMKTPYQISSLAGYVGLGVKSLAESAFGPILGLVEEAAKT	224	13	1	0	0.000995281	0.00164536	1.65316
QEV86960.1	QDNARGLVLPGFKYLGPFNPLNNGEPINEVDKVAQTHDRAYQAYIDSGVNPYLNFNKADSDFINSLSSDSSVAGWLGKSAFKLKRLLAPHLGLVEEAAKT	316	4	1	0	0.00140406	0.000506265	0.360573
QFP92613.1	QDNARGLVLPTHQYTGPGTTIPCGQPKSGLDQCSALHDLGYEVIQNKGGNPYLCGGCGADLDMIRCINVRDKSLGGTAVKALWQVKCGICLGLVEEAAKT	334	9	1	0	0.00148404	0.0011391	0.767567
QFP92615.1	QDNARGLVLPTHQYTGPGTTIPCGQPKSGLDQCSALHDLGYEVIQKKGGNPYLCGGCGADLEMIKCINVRDKSLGGTAVKALWQVKCGICLGLVEEAAKT	268	0	1	0	0.00119078	0	0
QFP92617.1	QDNARGLVLPTHQYTGPGTTIPCGQPKSGLDQCSALHDLGYEVIQNKGGNPYLCGGCGADLDMIKCINVRDKSLGGTAVKALWQVKCGICLGLVEEAAKT	1042	328	0	#NUM!	0.00462984	0.0415137	8.96657
QGI57819.1	QDNARGLVLPGFRYLGPFNPLNNGKPINEVDKVAQKHDKAYNSYIKAGVNPYLHFNKADSDFIDSLSTDSSVAGWLGKSAFKLKRLLAPHLGLVEEAAKT	194	8	1	0	0.000861985	0.00101253	1.17465
QGV12760.1	QDNARGLVLPGYKYLGPFNPLDNGEPVNKADRAAQSHDKSYSELIKSGKNPYLYFNKADEKFIDDLKNDWSLGGIIGSSSFKLKRAVAPALGLVEEAAKT	220	2	1	0	0.000977508	0.000253133	0.258957
QGV12764.1	QDNARGLVLPGYKYLGPFNPLENGEPVNKADRAAQAHDKSYSELIKSGKNPYLYFNKADEKFIDDLKNDWSLGGIIGSSFFKLKRAVAPALGLVEEAAKT	159	13	1	0	0.000706472	0.00164536	2.32898
QHB45815.1	QDNARGLVLAPYKYAGPGNSLNRGPAYDLVDESARQHDIAYDKAKSPEDIHKADRQFLTEAGNYVAEGIAGKGSISQTLGGIVTGAGIGILGLVEEAAKT	282	5	1	0	0.00125299	0.000632831	0.505058
QHB45824.1	QDNARGLVLAPYKYAGPGNSLNRGPAYDLVDESARQHDIAYDKAKSPEDIHKADRQFLTEAGNYVAEGIAGKGSISQTFGGIVTGAGIGILGLVEEAAKT	405	14	1	0	0.0017995	0.00177193	0.984675
QHD57624.1	QDNARGLVLPGHNYLGPGNDLDNGKPVDADDAAAKKHDEAYDEQLKQGDNPYVKYNHADAQLQEDLKDVNTFEANLAKGVFQAKKRVLEPLGLVEEAAKT	282	4	1	0	0.00125299	0.000506265	0.404046
QHD57627.1	QDNARGLVLPGYKYLGPGNGLDKGEPVNEADAAALEHDKAYDEQLKAGDNPYVKYNHADAEFQERLQGDTSFGGNLARGVFQAKKRVLEPLGLVEEAAKT	104	4	1	0	0.000462095	0.000506265	1.09559
QHG62572.1	QDNARGLVLPDHRYIGPGNTVDETEPVDVDDDIAREHDIAYEKANTQEDVQEADRQGASEFLSDVIHNNNPHSIAGYIGLKAKEKVESVLLGLVEEAAKT	298	4	1	0	0.00132408	0.000506265	0.382352
QHN64368.1	QDNARGLVLPGYKYLGPGNSLNRGQPTNQIDEDAKEHDEAYDKAKTSKEVSQADNKFVNKALDHVVNAINVKETPGNAFGAAIGAIGIGTLGLVEEAAKT	230	3	1	0	0.00102194	0.000379699	0.371547
QHY93490.1	QDNARGLVLPGYKYLGPFNGLDKGEPVNKADEVAREHDLEYNKLLEQGDNPYLKYNHADKEFQEKLSDDTSWGGNLGKAVFQAKKRILEPLGLVEEAAKT	170	3	1	0	0.000755347	0.000379699	0.502681
QHY93495.1	QDNARGLVLTLPLSKNLGPGNRISPATNTADVIAQGHDLHYQDAKKDSDVLQADREAINQFTHEAIQGSDPVSRLHAAVGAVGLGIKHTVLGLVEEAAKT	526	18	1	0	0.00233713	0.00227819	0.974781
QIP76501.1	QDNARGLVLPGYKYLGPGNGLDKGPRVNKADSVALEHDKAYDLQLKSGDNPYIKFNHADQDFIDSLQDDYSFGGNLGKVVFQAKKRILEPLGLVEEAAKT	165	4	1	0	0.000733131	0.000506265	0.690552
QIX02907.1	QDNARGLVLPGYNYLGPGNTNFNKEPTNLPDKAARKHDLEYNKLLKQGHNPYIYFNHADEDFIKETNQATDWGGKFGNFVFKTKKYLAPGLGLVEEAAKT	74	3	1	0	0.000328798	0.000379699	1.15481
QIX02911.1	QDNARGLVLPGYNHLGPGNTNFNKEPTNLSDKAARKHDLEYNKLLKQGHNPYIYFNHADEDFIKETNQATDWGGKFGNFVFKTKKYLAPGLGLVEEAAKT	67	3	1	0	0.000297696	0.000379699	1.27546
QIX02915.1	QDNARGLVLPGYNYLGPGNTNFNKEPTNLSDKAARKHDLEYNKLLKQGHNPYIYFNHADEDFIKETNQATDWGGKFGNFVFKAKKHLAPQLGLVEEAAKT	113	24	6.40155e-17	16.1937	0.000502084	0.00303759	6.04997
QIX02921.1	QDNARGLVLPGYNYLGPGNTNFNKEPTNLSDKAARKHDLEYNKLLKQGHNPYIYFNHADEDFIKETNQATDWGGKFGNFVFKTKKYLAPGLGLVEEAAKT	154	5	1	0	0.000684256	0.000632831	0.924846
QIX02923.1	QDNARGLVLPGYNHLGPGNTNFNKEPTNLSDKAARKHDLEYNKLLKQGHNPYIYFNHADEDFIKETNQATDWGGKFGNFVFRTKKYLAPGLGLVEEAAKT	156	7	1	0	0.000693142	0.000885964	1.27818
QIX02925.1	QDNARGLVLPGYNYLGPGNTNFNKEPTNLSDKAARKHDLEYNKLLKQGHNPYIYFNHADEDFIKETNQATDWGGKFGNFVFRTKKYLAPGLGLVEEAAKT	73	0	1	0	0.000324355	0	0
QIX02927.1	QDNARGLVLPGYNHLGPGNTNFNKEPTNLSDKAARKHDLEYNKLLKQGHNPYIYFNHADEDFIKETNQATDWGGKFGNFIFKTKKYLAPGLGLVEEAAKT	122	3	1	0	0.000542073	0.000379699	0.700457
QIX02931.1	QDNARGLVLPGYNYLGPGNTNFNKEPTNLSDKAARKHDLEYNKLLKQGHNPYIYFNHADEDFIKETNQATDWGGKFGNFIFKTKKYLAPGLGLVEEAAKT	170	9	1	0	0.000755347	0.0011391	1.50804
QJA16364.1	QDNARGLVLPGYKYLGPGNGLDKGPPVNKADSVALEHDKAYDQQLKAGDNPYIKFNHADQDFIDSLQDDQSFGGNLGKAVFQAKKRILEPLGLVEEAAKT	185	0	1	0	0.000821996	0	0
QJF54122.1	QDNARGLVLPGYKYLGPFNPLNNGEPVNNADRAAQLHDHAYSELIKSGKNPYLYFNKADEKFIDDLKDDWSIGGIIGSSFFKIKRAVAPALGLVEEAAKT	193	15	1	0	0.000857541	0.00189849	2.21388
QJI53738.1	QDNARGLVLVLPFSNNIGPGNPIRPATNRADLIAQGHDLHYQQAKSDSDVLSADREAISQFAHEAIQGQDPISRIHAAVGGIGLGAKHAVLGLVEEAAKT	573	14	1	0	0.00254597	0.00177193	0.695975
QJI53842.1	QDNARGLVLPGYKYLGPGNKLNKGKPLNYNDWVAYLHDHGYDKLLKQGKNPYLKYNEADRVAEASFTNSDYGGALGKLFFKGKRYAHQVGLGLVEEAAKT	128	0	1	0	0.000568732	0	0
QJI53856.1	QDNARGLVLPGYKYLGPGNTLDKGPPTNANDAASLRHDVRYGDILSRGGNPYLQWSDADQKWLDETNNRDYGGILGKAFFTAKRAAYRAGLGLVEEAAKT	225	1	1	0	0.000999725	0.000126566	0.126601
QJI54732.1	QDNARGLVLPGTHYIGPGSKVPGPKPTSKLDEIALHHDLGYEQLLAHGEWPYINYNYYDEKMIQEIKSNADVIQREGDSWLANFIVGLWTLGLVEEAAKT	388	1	0.631048	0.199938	0.00172397	0.000126566	0.0734156
QKE54881.1	QDNARGLVLPGHRYLGPGNQLDAGEPVDRDDEIAREHDIAYERNPNEAAAADTQAIDKFAEDFQRNLNVHSLVGAVGLQAKKSWEGIFGQLGLVEEAAKT	465	35	0.00811219	2.09086	0.0020661	0.00442982	2.14405
QKE54888.1	QDNARGLVLPGYHYLGPGNKLNKGKPTNFNDFVAYIHDLGYGAIIEQGGNPYFLWSDADAAAYNKFTTEDYGGALAKAFFGIKKVAYHTGLGLVEEAAKT	344	6	1	0	0.00152847	0.000759398	0.496836
QKE54951.1	QDNARGLVLPGYKYLGPFNSLNKGPPVNEADAAAERHDHRYDAILKAGGNPYLTYNWADELFHKELATDTSWGGNLGRAVFRAKKRLLEPLGLVEEAAKT	113	3	1	0	0.000502084	0.000379699	0.756246
QKE54965.1	QDNARGLVLPGYKYLGPFNSLDKGEPVNAADAAALEHDKAYDEQLKEGKNPYLTFNKADEKFMKDLEGDRSLGGNLAKALFQAKKRVLEPLGLVEEAAKT	59	0	1	0	0.00026215	0	0
QKE60687.1	QDNARGLVLPGYKYLGPFNGLDKGEPVNAADKAALEHDKAYDLELKDGHNPYFEYNAADAKFQEDLKDDTSFGGNLGKAIFQAKKRVLEPLGLVEEAAKT	296	19	1	0	0.00131519	0.00240476	1.82845
QKK82948.1	QDNARGLVLPGYKYLGPGNKLNKGKPLNYNDWVAYLHDHGYDHLLKQGKNPYTNWNSHDEKALQEFSFEDYGGALGKSFFAAKKAAWKLGLGLVEEAAKT	152	4	1	0	0.000675369	0.000506265	0.749612
QKN88757.1	QDNARGLVLPGHKYLGPGNSLDRGEPVDADDAAAQKHDQSYQEQLEAGDNPYLKYNHADREFQEALKDDTSFEGNLARGLFEAKKLVAEPLGLVEEAAKT	168	4	1	0	0.000746461	0.000506265	0.67822
QKN88759.1	QDNARGLVLPGHKYLGPGNSLDRGDPVDADDAAAQKHDQAYQEQLDAGDNPYLKYNHADREFQEALKDDTSFEGNLARGLFEAKKLVAEPLGLVEEAAKT	90	0	1	0	0.00039989	0	0
QKN88761.1	QDNARGLVLPGYKYLGPFNGLDKGEPVNAADAAALEHDKAYDQQLQAGDNPYLKYNHADAEFQETLKDDTSFGGNLGKAVFQAKKRVLEPLGLVEEAAKT	45	0	1	0	0.000199945	0	0
QKN88763.1	QDNARGLVLPGYKYLGPFNGLDKGEPVNAADAAALEHDKAYDQQLQAGDNPYLKYNHADAEFQEALKDDTSFGGNLGKAVFQAKKRVLEPLGLVEEAAKT	119	5	1	0	0.000528743	0.000632831	1.19686
QKN88771.1	QDNARGLVLPGYKYLGPFNSLDKGEPVNEADAAALEHDKAYDKELEEGKNPYLTFNKADEKFMSDLKDDRSFGGNLAKALFQAKKRILEPLGLVEEAAKT	31	0	1	0	0.00013774	0	0
QKN88776.1	QDNARGLVLPGYKYLGPGNGLDKGEPVNQADAAALEHDKAYDEQLKAGDNPYLKYNHADEEFQDNLQGDTSFGGNLARGVFQAKKRVLEPLGLVEEAAKT	98	7	1	0	0.000435436	0.000885964	2.03466
QKN88779.1	QDNARGLVLPGYKYLGPGNGLDKGEPVNAADAAAREHDKGYDELLKQGENAYLTYNHADAKLQQDLQGDQTFGGNLANSVFQAKKRLLEPLGLVEEAAKT	182	9	1	0	0.000808666	0.0011391	1.40861
QKN88781.1	QDNARGLVLPGYKYLGPFNSLDKGEPVNEADAAALEHDKAYDKELEEGKNPYLTFNKADEKFMEDLKDDRSFGGNLAKALFQAKKRVLEPLGLVEEAAKT	116	2	1	0	0.000515414	0.000253133	0.491125
QKT21519.1	QDNARGLVLFRYLGPGNEVPPVAEDDLCELDAIARQHDLAYDAARSSAEVARADWRAIRDFAKVGVLGLLAGSLLLGKLLLERLTTCFYPLGLVEEAAKT	335	14	1	0	0.00148848	0.00177193	1.19043
QKV09259.1	QDNARGLVLPGYNYLGPFNDLDNGDPTNKADSAAKKHDLAYADLIKEGVNPYFYFNKADQDFLDELQTDWSFGGNLGKIAFHLKKQIAPHLGLVEEAAKT	266	8	1	0	0.0011819	0.00101253	0.856699
QKV28757.1	QDNARGLVLPGFKYLGPFNPLDNGDPINEVDKTAQTHDRAYQSYIDAGINPYLNFNKADSDFIESLSKDSSVAGWLGKSAFKLKRVLLPHLGLVEEAAKT	192	8	1	0	0.000853098	0.00101253	1.18689
QKV28761.1	QDNARGLVLPGFKYLGPFNPLNNGEPVNEVDKVAQTHDRAYQAYIDSGVNPYLNFNKADSDFIDSLSSDSSVAGWLGKSAFKLKRLLAPHLGLVEEAAKT	337	19	1	0	0.00149737	0.00240476	1.60599
QKV28765.1	QDNARGLVLPGFKYLGPFNPLNNGEPINEVDKVAQTHDRAYQAYIDSGVNPYLNFNKADSDFIDSLSSDSSVAGWLGKSAFKLKRLLAPHLGLVEEAAKT	463	11	1	0	0.00205721	0.00139223	0.676756
QLF80194.1	QDNARGLVLPGYKYLGPGNGLDKGPPVNKADSVALEHDKAYDLQLKSGDNPYIKFNHADQDFIDSLQHDYSFGGNLGKAVFQAKKRILEPLGLVEEAAKT	264	4	1	0	0.00117301	0.000506265	0.431595
QLH64629.1	QDNARGLVLPGYNYLGPGNTLDRGDPTNLSDAAAQRHDYWYQAYQESGHNPYWHHNQADEQFIKDTTNAKDWGGKVGNLVFRFKRAFAPSLGLVEEAAKT	264	1	1	0	0.00117301	0.000126566	0.107899
QLI62644.1	QDNARGLVLPGYKYLGPGNGLDKGPPVNKADSVALEHDKAYDLQLKSGDNPYIKFNHADQDFIDSLQDDHSFGGNLGKAVFQAKKRILEPLGLVEEAAKT	136	8	1	0	0.000604278	0.00101253	1.6756
QMI57778.1	QDNARGLVLPGYKYLGPFNGLDKGEPVNAADAAALAHDKAYDEQLKAGDNPYLKYNHADAEFQEELKDDTSFGGNLGKAVFQAKKRVLEPLGLVEEAAKT	181	9	1	0	0.000804223	0.0011391	1.41639
QMP82848.1	QDNARGLVLNGYNYLGPFNPLNNGTPVNKADAAAQKHDQAYNDYLKSGKNPYLYFNKADQTFLDDLRGDWSAGGLVGKGFFGLKKAIAPTLGLVEEAAKT	297	7	1	0	0.00131964	0.000885964	0.67137
QMT62543.1	QDNARGLVLPGYKYLGPFNPLDNGTPINKVDKAAQKHDFAYQSYINKGENPYLNFNKADSDFIEDLKNDSSFAGWLGKSAFRLKRILAPHLGLVEEAAKT	68	0	1	0	0.000302139	0	0
QNH08412.1	QDNARGLVLPGTDFVGPGNPIDPKPARSETDQIAKEHDLGYEDLLHRAKSQYFTEEDFKTEVYKLDDEAIHRFSEEYQKSGTWQAFVGKYLGLVEEAAKT	198	8	1	0	0.000879758	0.00101253	1.15092
QNJ60187.1	QDNARGLVLPYHNYLGPGTDNFNQQPIDEDDAIARLHDLEYNKANTDNNIFKADKQARDEFFNSFVHSGNLHSLIGGIGLGTKNLVEEHVLGLVEEAAKT	512	10	1	0	0.00227493	0.00126566	0.556353
QNL09579.1	QDNARGLVLPGHHYIGPGNPLNNQKPVDKDDEIAKEHDEAYEKAKTSQDVYNADRVAIEKFGADYDTHGNLHSLLGKTGLQIKTAIEQKFLGLVEEAAKT	187	16	0.406764	0.390658	0.000830882	0.00202506	2.43724
QNN89041.1	QDNARGLVLPGTNYVGPGNELQAGPPQSTVDSAARIHDFRYSQLAKLGINPYTHWTVADEELLKNIKNETGFQAQVVKDYFTLKGAAAPVLGLVEEAAKT	201	7	1	0	0.000893087	0.000885964	0.992024
QNQ79077.1	QDNARGLVLPGYKYLGPGNGLDKGPPVNKADSVALEHDKAYDLQLKSGDNPYIKFNHADQDFIDSLQDDYSFGGNLGKVVFQAKKRILEPLGLVEEAAKT	219	3	1	0	0.000973065	0.000379699	0.390209
QNQ79081.1	QDNARGLVLPGYKYLGPGNGLDKGPPVNKADSVALEHDKAYDLQLKSGDNPYIKFNHADQDFIDSLQDDYSFGGNLGKAVFQAKKRILEPLGLVEEAAKT	165	0	1	0	0.000733131	0	0
QNQ79083.1	QDNARGLVLPGYKYLGPGNGLDKGPPVNKADSVALEHDKAYDLQLKAGDNPYIKFNHADQDFIDSLQDDYSFGGNLGKAVFQAKKRILEPLGLVEEAAKT	153	13	1	0	0.000679813	0.00164536	2.42032
QOD39455.1	QDNARGLVLPDHRFIGPGNDISDTVPVDEDDAIARDHDIDYSKAKTQKDIQRADDIAINRFSTDFVNTGNIHSAIGAAGIGLKRVVEAGILGLVEEAAKT	417	17	1	0	0.00185282	0.00215163	1.16127
QOD39458.1	QDNARGLVLPDHKFLGPGNTLNDNTPVDEDDHIALDHDRKYSEAKTTDDVHAADDEAIHDFITDVLVNKNPHSVLGALGIGIKRTAETAILGLVEEAAKT	547	15	1	0	0.00243044	0.00189849	0.781131
QOD39463.1	QDNARGLVLLPGHENIGPGNEPNPEGVDEDDRIAYRHDVRYTNAKTQEDVREADAIAISEFDTDWQNTGNIHSVIGRTGIQLKKAVEDRVLGLVEEAAKT	309	1	1	0	0.00137296	0.000126566	0.0921853
QOD39468.1	QDNARGLVLDHNFLGPGNDAYSGQVPLDSDDRTAQQHDKDYANAKSQSDIREADREFISASIDETLKGNLHSAIGGAGVGLKYLGETFTGLGLVEEAAKT	323	4	1	0	0.00143516	0.000506265	0.352759
QOD39473.1	QDNARGLVLLPGHKNIGPGNEPDPEGVDEDDRIAYRHDVRYGQAETQDDVREADDIAISEFDSDWQNSGNIHSVIGRTGIQIKKAVEDRVLGLVEEAAKT	427	7	1	0	0.00189725	0.000885964	0.466971
QOD39478.1	QDNARGLVLYPGHKNLGPGNEPDPEGIDVDDNIAFDHDIRYTNAKSQQDIVDADAIAIDEFDKDWQDTSNVHSLVGRTGIQIKKTVEGVTLGLVEEAAKT	115	1	1	0	0.00051097	0.000126566	0.247698
QOD39483.1	QDNARGLVLLPGHKNIGPGNEPDPDGVDVDDNIAYAHDIRYGSAVDQQDIVDADSDAIASFDKDFSDTGNIHSVIGRTGLQIKKGVESYTLGLVEEAAKT	357	18	1	0	0.00158623	0.00227819	1.43623
QOD39488.1	QDNARGLVLTVPGRPNTGPGNEEETPTSNSDRISADHDSAYSNSKTQEDVRQADDIFLHEQFNELAEGDTINAALGIAGIGTKRVIESAILGLVEEAAKT	272	1	1	0	0.00120856	0.000126566	0.104725
QOD39497.1	QDNARGLVLPGHHYIGPGNTITDTDPVDTDDIIAREHDIAYNNANSGSDIQEADHNSANEFLTDAIHNNNPHSVAGYIGLKTKEQIEKHTLGLVEEAAKT	310	25	0.0380021	1.42019	0.0013774	0.00316416	2.2972
QOD39506.1	QDNARGLVLTVPGRPNTGPGNEEETPTSNSDRVSADHDSAYSNAKTQEDVRQADDIFLHEQFNELTEGDTINAAIGIAGIGTKRVIESAILGLVEEAAKT	492	7	1	0	0.00218606	0.000885964	0.405278
QOD39511.1	QDNARGLVLTVPGRPNTGPGNEEEPPTSNSDRISADHDSAYSNSKTQEDVRQADDIFLHEQFNELAEGDTINAALGIAGIGTKRVIESAILGLVEEAAKT	387	5	1	0	0.00171953	0.000632831	0.368027
QOD39516.1	QDNARGLVLLPGHRNIGPGNIPDEDGVDEDDKIAYRHDIAYGGAKDQLDVRVADDIAIGEFDSDFERTGNIHSYVGSIGLGIKKTIESKTLGLVEEAAKT	284	6	1	0	0.00126187	0.000759398	0.601801
QOD39520.1	QDNARGLVLPGHKYIGPGNEEDAGEPVDEDDRIAAVHDIAYSVAGTQEEVRAADIDAISSFDKDFQETGNIHSALGRTGLQIKKAVEDRVLGLVEEAAKT	368	19	1	0	0.0016351	0.00240476	1.47071
QOD39527.1	QDNARGLVLHHNFLGPGNEHDSGLEPIDTDDKIARIHDTRYALATHQQDILDADADAIVEFGKDAYDNTNIHSAIGAVGLGIKHVGEKAFLGLVEEAAKT	276	3	1	0	0.00122633	0.000379699	0.309622
QOD39531.1	QDNARGLVLPDHRYIGPGNTVDDTLPVDVDDDIAREHDINYEKAQTQEDVQEADRQGASEFLSDVIHNNNIHSVAGYIGLKAKEKVESVILGLVEEAAKT	503	4	1	0	0.00223494	0.000506265	0.226523
QOD39535.1	QDNARGLVLPGHKYIGPGNTIDDTQPIDVDDSIAREHDISYENAKTQEDIQEADKHGADDFLSDVIDNHNPHSVVGYIGLKAKEAFEKTVLGLVEEAAKT	564	4	0.396683	0.401556	0.00250598	0.000506265	0.202023
QOD39542.1	QDNARGLVLPGHHFIGPGNDADHEDPVDKDDDIAKKHDHAYNNALTKEDIRKADEVAIQEFHDDWKKTGNIHSLIGRVGIQLKHAAEGTVLGLVEEAAKT	561	32	1	0	0.00249265	0.00405012	1.62483
QOD39543.1	QDNARGLVLPGHKFLGPGNDDDDETPIDIDDSISKNHDRDYSKAKTQDEVHLADDVAIEQFTKDAVESGNIHSVIGAIGLGGKRVIETLTLGLVEEAAKT	329	7	1	0	0.00146182	0.000885964	0.606069
QOD39551.1	QDNARGLVLPDHRYIGPGNTVDDTLPVDVDDDIAREHDINYEKAQTQEDVQEADRQGASEFLSDAIHNNNIHSVAGYIGLKAKEKVESVILGLVEEAAKT	387	1	0.643036	0.191765	0.00171953	0.000126566	0.0736053
QOD39555.1	QDNARGLVLPDHRYIGPGNTVDDTEPVDVDDSIAKEHDINYEKAKTQEDVQEADKQGADEFLSDVIDNNNLHSVAGYIGLKAKEKIESVILGLVEEAAKT	397	6	1	0	0.00176396	0.000759398	0.430508
QOD39564.1	QDNARGLVLDHHFIGPGNDENDPNLPVDLDDQIAKVHDKEYSKVETQEDVFDADDRAIHDFSSDAIDNKNPHSVLGAIGLKVKTELEKQFLGLVEEAAKT	222	4	1	0	0.000986395	0.000506265	0.513248
QOD39568.1	QDNARGLVLEHNYIGPGNSVDSGIAPVDRDDEISQQHDINYNQAKTQQDIQHADDTAIGEFVTDFVDSGNIHSAIGAIGLGTKRVIESAVLGLVEEAAKT	546	22	1	0	0.002426	0.00278446	1.14776
QOD39572.1	QDNARGLVLPGHKYIGPGNTIDDTQPIDVDDSIAREHDINYENAKTQEDIQEADKHGADDFLSDVIDNHNPHSVVGYIGLKAKEAFEKTVLGLVEEAAKT	205	4	1	0	0.00091086	0.000506265	0.55581
QOD39580.1	QDNARGLVLPGRHYLGPGNTLHGKTPVDSADAIARYHDELYQVAVSTGDVSRADIIAIDQFKRDYEETGNWGSFLGRFGLTLKKAFEDKFLGLVEEAAKT	257	1	1	0	0.00114191	0.000126566	0.110838
QOD39584.1	QDNARGLVLFTKNVGPGNEEIDLSPTLAGADIDAGHHDIRYGLAEDDNDIREADDIAIKEFGDHRVDNPFDVTSYIGEAGLSAKKAIENQLGLVEEAAKT	365	8	1	0	0.00162178	0.00101253	0.624334
QOD39592.1	QDNARGLVLPGHKYIGPGNEEDLGEPVDVDDAIARKHDINYGKAKTQEDVVEADEEAISEFYDDWKKTGNIHSVIGSVGLGIKKAVEGKTLGLVEEAAKT	154	4	1	0	0.000684256	0.000506265	0.739877
QOD39596.1	QDNARGLVLPGHHFIGPGNDADDEDPVDKDDEIAKTHDHAYHNAQTKEDIRKADEVAIQEFHDDWKKTGNIHSLIGRVGIQLKHAVEGTVLGLVEEAAKT	227	5	1	0	0.00100861	0.000632831	0.627429
QOG08960.1	QDNARGLVLPGYNYLGPGNTDFSIEEPNQSDKAAKAHDLEYNKLLQKGQNPYIYFNHADEDFIQATNQASDWGGKFGNFIFKAKKAIAPELGLVEEAAKT	115	0	1	0	0.00051097	0	0
QOP74816.1	QDNARGLVLPGYRYLGPFNPLNNGEPVNNADRAAQLHDHAYSELIKSGKNPYLYFNKADEKFIDDLKDDWSIGGIIGSSFFKIKRAVAPALGLVEEAAKT	366	21	1	0	0.00162622	0.00265789	1.6344
QOR29556.1	QDNARGLVLPGSHYIGPGTDDYSRPTKTVADAVAREHDIAYTNAKSTEDIRSADSRAISGFIDTISKDPVQGSIGALGIGTKYAVESITGLGLVEEAAKT	190	4	1	0	0.000844212	0.000506265	0.59969
QOR29560.1	QDNARGLVLPGKNYLGPGTRDFNAKPVDEADYIAQLHDLAYAEAQSDSDIFKADKAAIREFLSAWHNDPSAVSALAGSAGLSIKNFVEETLGLVEEAAKT	142	6	1	0	0.000630937	0.000759398	1.2036
QOR37050.1	QDNARGLVLPGFRYLGPFNPLNNGKPINEVDKVAQKHDKAYDSYIKAGVNPYLHFNKADSDFIDSLSTDSSVAGWLGKSAFKLKRLLAPHLGLVEEAAKT	157	6	1	0	0.000697586	0.000759398	1.08861
QOT13773.1	QDNARGLVLPGYKYLGPGNDEQQGPPVDELDAAAMRHDIRYATFLEEGDIPYIWAPEIDKQMIKEIHDSGMDETWMGNFVISLWQLKYSLLGLVEEAAKT	487	6	1	0	0.00216385	0.000759398	0.350948
QOU12622.1	QDNARGLVLPGYKYLGPGNSLDQGEPTNPSDAAAKEHDEAYAAYLLSGKNPYLYFSPADQRFIDQTKDAKDWGGKIGHYFFRAKKAIAPVLGLVEEAAKT	105	0	1	0	0.000466538	0	0
QOU12634.1	QDNARGLVLPGYKYLGPGNSLDQGEPTNPSDAAAKEHDEAYAAYLRSGKNPYLYFWPADQRFIDQTKDAKDWGGKIGHYFFRAKKAIAPVLGLVEEAAKT	141	2	1	0	0.000626494	0.000253133	0.404046
QOU12648.1	QDNARGLVLPGYKYLGPGNSLDQGEPTNPSDAAAKEHDEAYAAYLRSGKNPYLYFSPADQRFIDQTKDAKDWGGKIGHYFFRAKKAIVPVLGLVEEAAKT	174	6	1	0	0.00077312	0.000759398	0.98225
QOW77866.1	QDNARGLVLPGYKYLGPGNGLDKGPPVNKADSVALEHDKAYDQQLKAGDNPYIKFNHADQDFIDSLQDDRSFGGNLGKAVFQAKKRILEPLGLVEEAAKT	239	31	2.01255e-10	9.69625	0.00106193	0.00392355	3.69474
QOW77868.1	QDNARGLVLPGYKYLGPGNGLDKGPPVNKADSVALEHDKAYDRQLKAGDNPYIKFNHADQDFINSLQDDRSFGGNLGKAVFQAKKRILEPLGLVEEAAKT	100	1	1	0	0.000444322	0.000126566	0.284853
QPL20080.1	QDNARGLVLPGYKYLGPFNSLTQGKPTNKADEAARRHDLHYNSLIEKGVNPYTNFNEADVNLINELESDNSIGGFIARNVFKAKRAIAPALGLVEEAAKT	219	2	1	0	0.000973065	0.000253133	0.260139
QPN96233.1	QDNARGLVLPGYKYLGPFNGLDKGEPVNAADAAALEHDKAYNELLEAGDNPYIKYNHADAVFQERLQGDTSLGGNAANAVFQFKKRLLEPLGLVEEAAKT	144	9	1	0	0.000639824	0.0011391	1.78033
QPO14347.1	QDNARGLVLPGYNYLGPFNSLFSGAPVNKADEAARKHDFGYSDLIKEGKNPYLYFNTHDQNLIDELKDDTSFGGKLARGVFQIKKALAPALGLVEEAAKT	149	5	1	0	0.00066204	0.000632831	0.955881
QQD86211.1	QDNARGLVLPGYRYVGPGNPLDAGEPRGPVDAIAKKHDERYDELIKHGHIPYIHGRGADSLMGKELADAEEAGQILDRYDKLVANAARGLLGLVEEAAKT	231	2	1	0	0.00102638	0.000253133	0.246626
QQD86225.1	QDNARGLVLPGYRYVGPGNPLDAGEPRGPVDAIAKKHDERYDELIKHGHIPYIHGRGADSLMGKELADAEEAGKILDSYDQLVANAARGLLGLVEEAAKT	138	0	1	0	0.000613164	0	0
QQD86235.1	QDNARGLVLPGYRYVGPGNPLDAGEPRGPVDAIAKKHDERYDELIKHGHIPYIHGRGADSLMGKELADAEEAGKILDTYDQLVANAARGLLGLVEEAAKT	233	3	1	0	0.00103527	0.000379699	0.366763
QQD86251.1	QDNARGLVLPGYRYVGPGNPLDAGEPRGPVDAIAKKHDERYDELIKHGHIPYIHGRGADSLMGKELADAEEAGQILDRYDQLVANAARGLLGLVEEAAKT	419	5	1	0	0.00186171	0.000632831	0.33992
QQD86257.1	QDNARGLVLPGYRYVGPGNPLDAGEPRGPVDAIAKKHDERYDELIKHGHIPYIHGRGADTMMGKELADAEEAGKILDSYDQLVANAARGLLGLVEEAAKT	105	3	1	0	0.000466538	0.000379699	0.813864
QQD86273.1	QDNARGLVLPGYRYVGPGNPLDAGEPRGPVDAIAKKHDERYAELIKHGHIPYIHGRGADSLMGKELADAEEAGKILDRYDQLVANAARGLLGLVEEAAKT	345	3	1	0	0.00153291	0.000379699	0.247698
QQD86287.1	QDNARGLVLPGYRYVGPGNPLDAGEPRGPVDAIAKKHDERYDELIKHGHIPYIHGRGADSLMGRELADAEEAGKILDRYDQLVANAARGLLGLVEEAAKT	117	6	1	0	0.000519857	0.000759398	1.46078
QQD86320.1	QDNARGLVLPGYNYVGPGNPLDNAPAKGPVDEAAKHHDERYDEMLRHGDLPYIHGRGADRLMNKEIERAEQEGKIGNPVDALVGNAIRGILGLVEEAAKT	268	3	1	0	0.00119078	0.000379699	0.318865
QQD86330.1	QDNARGLVLPGYNYVGPGNPLDNAPAKGPVDEAAKHHDERYDEMLRHGDLPYIHGRGADRLMNKEIERAEQEGKIDSPVDALVGNAIRGILGLVEEAAKT	155	0	1	0	0.000688699	0	0
QQD86395.1	QDNARGLVLPSHHYTGPRNPVPAGKPADPVDESSARHDIRYGQRLKHGDWPYLWGKDLDNAQRDEIIQALHSHVKVGTQLAGNIVRSIWKLGLVEEAAKT	410	10	1	0	0.00182172	0.00126566	0.694762
QQD86407.1	QDNARGLVLPSHHYTGPRNPVPAGKPADPVDESSARHDIRYGQRLKHGDWPYLWGKDLDNAQRDEIIKALQSHVKVGTQLAGNIVRSIWKLGLVEEAAKT	420	2	0.920212	0.0361121	0.00186615	0.000253133	0.135644
QQG62934.1	QDNARGLVLPGYKYLGPGNGLDKGPPVNKADSVALEHDKAYDLQLRAGDNPYIKFNHADQDFIDSLQDDHSFGGNLGKAVFQAKKRILEPLGLVEEAAKT	183	0	1	0	0.000813109	0	0
QQL94266.1	QDNARGLVLPGYNYLGPFNPLDNGDPVNKADEAAKKHDLAYNNYINKGLNPYLNFNKGDQDFIDSLQSDSSLGGNFAKAVFHIKKQIAPALGLVEEAAKT	114	2	1	0	0.000506527	0.000253133	0.499741
QQL94270.1	QDNARGLVLPGYNYLGPFNPLENGDPVNKADEAAKKHDQAYNKYINKGLNPYLKFNKGDQDFIDSLQSDSSVGGNFARAVFHIKKQIAPALGLVEEAAKT	106	3	1	0	0.000470981	0.000379699	0.806186
QQL94278.1	QDNARGLVLPGHRYLGPFNPIENGEPVNAADAAARRHDLKYDQYLKEGKNPYLYFNKADSDFLEDLESDRSFGGWIGKGVFGLKRAIAPALGLVEEAAKT	265	17	1	0	0.00117745	0.00215163	1.82736
QQL94302.1	QDNARGLVLPGHRYLGPFNPIENGEPVNAADAAARRHDLKYDQYLKEGKNPYLYFNKADSDFLEDLESDRSFGGWIGKGVFGLKRAIAPTLGLVEEAAKT	256	12	1	0	0.00113746	0.0015188	1.33525
QQN95294.1	QDNARGLVLPGYNYVGPGNPLDNAPAEGPVDEAAKHHDERYDEMLRHGDLPYIHGRGADRLMNKEIERAEQEGKIDNPVDALVGNAIRGILGLVEEAAKT	318	16	1	0	0.00141294	0.00202506	1.43322
QRG24226.1	QDNARGLVLPDHRYIGPGNTIDDTSPVDTDDAIAREHDIAYERAETQEDVQEADRQGASEFLSDVIHNSNPHSVAGFIGLKAKEKVESVLLGLVEEAAKT	610	10	1	0	0.00271036	0.00126566	0.466971
QRG24230.1	QDNARGLVLNHHFIGPGNDENDPNLPVDLDDQIAKVHDKEYSKVETQEDVFDADDRAIHDFASDAIDNKNPHSVLGAIGLKVETELEKQFLGLVEEAAKT	205	6	1	0	0.00091086	0.000759398	0.833715
QRG24233.1	QDNARGLVLPGHKYIGPGNEEDLGEPVDVDDAIARKHDINYGKAKTQEDVVDADEEAISEFYDDWKKTGNIHSVIGSVGLGIKKAVEGKTLGLVEEAAKT	66	2	1	0	0.000293253	0.000253133	0.86319
QRG24235.1	QDNARGLVLPGHRYIGPGNTVDSIEPVDSDDAIAKDHDIAYEHAKTQEDVQDADRVGAHEFLTDALFNQNPHSIAGYIGLKGKEKAESVILGLVEEAAKT	192	14	1	0	0.000853098	0.00177193	2.07705
QRG24238.1	QDNARGLVLPGHHYVGPGNTISDTSPVDTDDSIARHHDIAYENAQSQQDIQDADRESASDFLTDVIHNNNLHSAVGYVGLKAKETVESAVLGLVEEAAKT	378	1	0.761816	0.11815	0.00167954	0.000126566	0.0753578
QRN74391.1	QDNARGLVLPGYKYLGPGNSLDQGEPTNPSDAAAKEHDEAYAAYFRFGKNPYLYFSPADQRFIDQTKDAKDWGGKIGHYFFRAKKAIAPVLGLVEEAAKT	125	2	1	0	0.000555403	0.000253133	0.455764
QRN74395.1	QDNARGLVLPGYKYLGPGNSLDQGEPTNPSDAAAKEHDEAYAAYFRFGKNPYLYFLPADQRFIDQTKDAKDWGGKIGHYFFRAKKAIAPVLGLVEEAAKT	124	1	1	0	0.000550959	0.000126566	0.22972
QRQ90263.1	QDNARGLVLPEHKFLGPGNTVNDKVAHDLDDEFARVHDILYANATTQQDISDADEHFLFDTVSDIIDNGNYHSLVGYLGIKFKTLLENIVLGLVEEAAKT	539	10	1	0	0.0023949	0.00126566	0.528483
QRQ90267.1	QDNARGLVLDHSYIGPGNDAYSGAQAHDLDDHIAHDHDIAYHHAKTQEDVLDADKKAIHDFASDALENYNPHSAIGALGLGIKHGVENIILGLVEEAAKT	509	4	1	0	0.0022616	0.000506265	0.223853
QRQ90272.1	QDNARGLVLPGHRYIGPGNTIDHIPPVDTDDAIARQHDIDYSKSQNPEDINRADDIGVIQFVNDFQETGNIHSVIGAAGLGIKRTFDTVTLGLVEEAAKT	289	2	1	0	0.00128409	0.000253133	0.19713
QRQ90276.1	QDNARGLVLPDHRYIGPGNTVDETPPIDTDDAIAREHDIAYNKAETQEDVQEADRQGANEFLTDVIHNNNVHSIAGYIGLKAKEKIESVILGLVEEAAKT	491	15	1	0	0.00218162	0.00189849	0.870222
QRY06290.1	QDNARGLVLPGTHYLGPGNPVPNGPPVDKLDAAAAKHDIRYDTMLKHGDIPYLKHNWADEAMSRDLEKDEPKSWVGNAVRGLWQVKKTTTLGLVEEAAKT	361	1	1	0	0.001604	0.000126566	0.0789065
QRY06292.1	QDNARGLVLPGTHYLGPGNPVPNGPPVDKLDAAAAKHDIRYDAMLKHGDIPYLKHNWADEAMSRDLEKDEPKSWVGNAARALWQAKKTTTLGLVEEAAKT	252	6	1	0	0.00111969	0.000759398	0.67822
QRY06296.1	QDNARGLVLPGTHYLGPGNPVPNGPPVDKLDAAAAKHDIRYDAMLKHGDIPYLKHNWADEAMSRDLEKDEPKSWVGNAVRAVWQVKKTATLGLVEEAAKT	357	13	1	0	0.00158623	0.00164536	1.03728
QTD19011.1	QDNARGLVLPGYNYLGPGNTDFSIEETNQSDKAAKAHDLEYNKLLQKGQNPYIYFNHADEDFIQATNQASDWGGKFGNFVFKAKKAIAPELGLVEEAAKT	96	14	6.28882e-05	4.20143	0.000426549	0.00177193	4.1541
QTE03703.1	QDNARGLVLPGTDYVGPGNPINIDAPRHEADAIAKEHDVGYAEVSKEQKYEKFAASIRRLDEHARLQFAKDWEHAGRWQSLVGKYGLQAKLGLVEEAAKT	207	0	1	0	0.000919747	0	0
QTE03710.1	QDNARGLVLPHHSYIGPGNPIDKNPGVDVDDNIAKEHDIAYQNAKTSSDVKEADRIAINKFNKDFEESGNYHSKLGAIGLQLKSAIEHKFLGLVEEAAKT	305	5	1	0	0.00135518	0.000632831	0.466971
QTE03713.1	QDNARGLVLPGHRYLGPGNKLDNGKPVDVDDEIAQEHDSAYHQAKSEADIFKADGVAISKFNHDFASNHNFHSLVGSAGLNVKNFVEESVLGLVEEAAKT	351	7	1	0	0.00155957	0.000885964	0.568082
QTE03721.1	QDNARGLVLLPGHNFVGPGNSLTGEPVDEDDRIALEHDLAYERATGYEDIREADRVAIYEFAQESLNHPHAALGAVGLGVKYLVESVVGVLGLVEEAAKT	752	31	1	0	0.0033413	0.00392355	1.17426
QTE03782.1	QDNARGLVLPGYRYIGPGNEMEAGEPVDEDDRVAKRHDYGYQKYIDEGKNPYWNMNADDEIAAQQFGYGYGGYLGKAFFMAKAAAADAGLLGLVEEAAKT	326	3	1	0	0.00144849	0.000379699	0.262134
QTE03783.1	QDNARGLVLPGHNYLGPGNPLHNGKPTNHNDRIAQKHDWGYDRILRRGKDPYWNYNNDDRRAQRDFDHSSIGGTLGRTFFTFKRFASQAGLGLVEEAAKT	169	4	1	0	0.000750904	0.000506265	0.674207
QTE03787.1	QDNARGLVLPGHKYLGPGNSVNNGDPVDRDDLIAEEHDRAYADGETDSDVRAADRVAIGNFAEDYIHNFNPHSAVGGLGLAAKYIGESVLLGLVEEAAKT	296	2	1	0	0.00131519	0.000253133	0.192468
QTE03789.1	QDNARGLVLPGHKYLGPGSELNDEEPVDRDDEISLQHDQEYEKAESAQDIRNADDKAIGNFVQDLLSNFNPHSALGALGLGGKRIAESIALGLVEEAAKT	131	4	1	0	0.000582062	0.000506265	0.869779
QTE03801.1	QDNARGLVLGHEYVGPGTDLEKAGAPVDKDDQIAKEHDEAYAKAKVQSDIQEADSKAIGAFEDDFQETGNLHSKISSVLLGGKQAVEHYTLGLVEEAAKT	106	3	1	0	0.000470981	0.000379699	0.806186
QTE03802.1	QDNARGLVLRRHKYFGPGNKLDNGEPVDSDDEVAELHDHLYNAAETREDIHAADEKASQDFASLASAHGWLGYAGIRSKQWLEESLGQTLLGLVEEAAKT	508	17	1	0	0.00225716	0.00215163	0.953247
QTE03808.1	QDNARGLVLKGTHFVGPGNPIDTRPPVSETDAIAKEHDIDYSKAKTAKDIHDADRKAVDAFRKQEGILPKIAGTLLDTKRKVEENLTGVILGLVEEAAKT	272	11	1	0	0.00120856	0.00139223	1.15198
QTE03812.1	QDNARGLVLPGYRYLGPGNKINSGDAVNEADLVAQVHDLEYSTAQDDIDIRASDAKAIKRFEEARQREHSWGAVIGETGIAAKYAVESVTLGLVEEAAKT	274	8	1	0	0.00121744	0.00101253	0.831686
QTE03823.1	QDNARGLVLPYHKYIGPGNSVHNGPPVDSDDSIALEHDLAYEKNENIPEADRHAIHDFIGDWSDTGNIHSVVGALGLSAKRGVESLTGQLLGLVEEAAKT	345	15	1	0	0.00153291	0.00189849	1.23849
QTE03828.1	QDNARGLVLPNSEYIGPGNPIPIGAARNSADQAAKVHDAGYRDIDPEKDHHEEVKKLDEEAIKAFDEAYEKDGHINAKIGSVGLGVKRKVLGLVEEAAKT	281	8	1	0	0.00124854	0.00101253	0.810968
QTE03856.1	QDNARGLVLPGYDYLGPGNDLHRGPPRNENDVLAQDHDQSYTALLEAGGRPYTQWSEADRRFYENLTVDDIPTAVAKGLFGLKKGLYATGLGLVEEAAKT	240	7	1	0	0.00106637	0.000885964	0.83082
QTE03868.1	QDNARGLVLRGYAYLGPGNDLNRGPARNKNDALAQDHDIAYQAILDAGGRPYTQWSDADQAFFENLNVNDIPTAAAKGLFGLKKGLNKAGLGLVEEAAKT	148	1	1	0	0.000657597	0.000126566	0.192468
QTE03908.1	QDNARGLVLGGYAYLGPGNDLHRGPPRNKNDAVAQDHDIEYGQLEEENRAPYRLYSGADERFLDNLEVNDIPTAAARGIFGAKKALNRVGLGLVEEAAKT	427	11	1	0	0.00189725	0.00139223	0.733812
QTE03910.1	QDNARGLVLPGYSYLGPGNDLHRGPPRNANDVLAQDHDRRYTAIMEAGGQPYTRWSEADREFYENLTVNDIPTAVAKGLFGIKKGIHAAGLGLVEEAAKT	299	7	1	0	0.00132852	0.000885964	0.666879
QTE03912.1	QDNARGLVLPGYNYLGPGNVVDDYPPVNKNDAIAREHDIEYGRLGKKAYIRYSKADEDALSQWTPDDFWSKSAIQIFNAKKELYKRNIIGLGLVEEAAKT	128	0	1	0	0.000568732	0	0
QTE03915.1	QDNARGLVLPGYNYLGPFNSEDNGEPTNASDRAARKHDAMYKQLSNKHGFLAPYFKFSKADEDFIKETGDDYGGRWGKRFFEFKKRFASSLGLVEEAAKT	164	4	1	0	0.000728688	0.000506265	0.694762
QTE03919.1	QDNARGLVLPPFKYLGPGNSLNRGQPYNQIDADAEEHDIAYSRAKTQDDIRESDIKLLSKSGDHIVEGLLGRGSFSDTVGSVLSGIGIGGLGLVEEAAKT	355	34	5.44954e-06	5.26364	0.00157734	0.00430325	2.72817
QTE03944.1	QDNARGLVLPGYKYLGPFNGLDKGVPVNDADAAALEHDKAYDHLLKEGDNPYLKYNHADEQFQEDLKDDTSFGGNLGKAVFQAKKRVLEPLGLVEEAAKT	81	5	1	0	0.000359901	0.000632831	1.75835
QTE03955.1	QDNARGLVLRGYDYLGPGNDLHRGPPRNANDAVAQDHDEVYTAILEAGGQPYTQWSESDRQFFQNLRVNDLYTAFAKGAFGLKNAGHRLGLGLVEEAAKT	149	3	1	0	0.00066204	0.000379699	0.573529
QTE03965.1	QDNARGLVLPGTDYVGPGNPINIDAPRHEADAIAKDHDVGYAEVSKEQKYEKFAASIRRLDEHARLKFAQDWEHAGRWQSLVGKYGLQAKLGLVEEAAKT	201	1	1	0	0.000893087	0.000126566	0.141718
QTE03973.1	QDNARGLVLPFHKYVGPGNKLESGKPFDSDDVIARLHDYAYEYGIVHESDRHFAVDFFWNSVYNYNIHSVIGSLGLYFKYYVEDLYGQIYLGLVEEAAKT	318	5	1	0	0.00141294	0.000632831	0.447881
QTE03993.1	QDNARGLVLPGHNYLGPGNPIDDAQPVDEDDRIAREHDIAYARARTREDVETADNEAIDQFAESGNLHGVVGALGLEVKKTWENVFGQTYLGLVEEAAKT	177	0	1	0	0.00078645	0	0
QTE04017.1	QDNARGLVLPGYNYLGPFNAEDNGEPTNVSDRAAKKHDAVYKRLSSKYGRTKPYTHYNKGDTDFIKEASSNDFGGRWGKRFFQFKKRFAPLGLVEEAAKT	149	0	1	0	0.00066204	0	0
QTE04019.1	QDNARGLVLPGHKYLGPGNSLDRGEPVDADDAAAQKHDQAYDEQLKLGDNPYIKYNHADREFQEALKDNTSFEGNLARGLFQAKKLVAEPLGLVEEAAKT	180	2	1	0	0.00079978	0.000253133	0.316503
QTE04024.1	QDNARGLVLNGYDYLGPGNDLNRGPPRNKNDAVAQDHDQEYGRLDEENRAPYRLYSNADERFLDNLEVNDIPTAAAKGIFGTKKALNRVGLGLVEEAAKT	312	15	1	0	0.00138628	0.00189849	1.36948
QTE04039.1	QDNARGLVLGGYSYLGPGNNSDRGPPRNANDAVAQDHDASYTEIMEAGGSVYNQWDPSDREFNERLTVNDVPTAIAKGLFGLKNGAHSLGLGLVEEAAKT	247	0	1	0	0.00109748	0	0
QTE04062.1	QDNARGLVLPGYNYLGPGNSLDNGEPVNKVDKVARDHDIAYSRARSKQDIFNSDWKAIKSFGSEFIKSPSIAAASGAVGLGIKTGVERSILGLVEEAAKT	222	5	1	0	0.000986395	0.000632831	0.64156
QTE04066.1	QDNARGLVLPYHNYLGPGTSDFEAEPVNKADYIAYLHDIAYTTVENKQQVYKEDKLAIQRFLNDYYHGEGSFSSLVGATGLYFKNFIEEKLGLVEEAAKT	209	5	1	0	0.000928633	0.000632831	0.681465
QTE04069.1	QDNARGLVLPGHNYLGPGNPLENGPAVDKSDQIAKKHDYAYHNATSIKDIYESDRQAIGEFARDFVIHPNLPSLAGAVGLGSKYLVEKNVLGLVEEAAKT	215	0	1	0	0.000955292	0	0
QTE04074.1	QDNARGLVLPGHNYIGPGNNLEGHPVVNEVDLIAKNHDYAYSEAKTQEDITRSDIIAVEKFKETNTLAGDLGAQILGAKAFTEQAFGNMYLGLVEEAAKT	241	3	1	0	0.00107082	0.000379699	0.354588
QTE04099.1	QDNARGLVLPDTDYVGPGNKVHIAPARSETDQIGKDHDIAYDELIKYAQENSISKHDYFERLKSIDKDAIDRFSNENTWQAHVAKYGLKILGLVEEAAKT	104	0	1	0	0.000462095	0	0
QTE04116.1	QDNARGLVLPFHKYLGPGNEINNGEPVDFDDVLALNHDIAYIENFPTLVREADVHYAVDFLHEYITSGHVESLAGTLGLILKTGVERILNLGLVEEAAKT	302	6	1	0	0.00134185	0.000759398	0.565932
QTE04119.1	QDNARGLVLPFHKYIGPGNTLNEGDPVDFDDYLAQQHDQAYENANSESDIQEADRHTANDFLSHFVEGNYHSGLGALGLGLKSQVEKYTGLGLVEEAAKT	248	13	1	0	0.00110192	0.00164536	1.49318
QTE04122.1	QDNARGLVLPGHKYIGPFNRLNRGDPVDLDDLIAYNHDVAYDTAKTVDDVQKADAQAIAEFLQDYHATGNYHSLLGVIGLKGKVFVEKLTLGLVEEAAKT	499	13	1	0	0.00221717	0.00164536	0.742101
QTF73978.1	QDNARGLVLPGYKYLGPGNSLDQGEPTNPSDAAAKEHDEAYAAYLRSGKNPYLYFSPADQRFIDQTKDAKDWGGKIGHYFFSAKKAIAPVLGLVEEAAKT	63	0	1	0	0.000279923	0	0
QTH36763.1	QDNARGLVLPKHRYVGPGGDLPAGRPMSKLDEIAARHDIGYHTEIKHGHNPYYWYNFYDEQMINDIKNNMDQISNDGEAWLANFILATWKLGLVEEAAKT	234	1	1	0	0.00103971	0.000126566	0.121732
QTZ83141.2	QDNARGLVLPGYRYLGPFNSLFSGKPTNKADEAARRHDLGYSDLLEKGENPYLYFNEHDVNLIEDLRGDNTFGGVLARSVFQVKRAVAPALGLVEEAAKT	298	1	1	0	0.00132408	0.000126566	0.0955881
QTZ83149.1	QDNARGLVLPNSDFIGPGNPIPIGAAKNPSDQIAKEHDVAYQNAKHVDDIKKADLEAIKAFNTEYSKSGDTYAKVGEIGLNIKSKIEEHILGLVEEAAKT	172	14	1	0	0.000764234	0.00177193	2.31857
QTZ83157.1	QDNARGLVLDSNYCGPFTDLNKDREVRNKIDQCCKTHDEEYSSEISTRKADDNLIDCLPDYHPIRGVFRLKKTIDELTDYKSNEIFRPDMLGLVEEAAKT	485	6	1	0	0.00215496	0.000759398	0.352395
QTZ83166.1	QDNARGLVLPGYNYLGPFNAVDNGPPLNPSDRAAQLHDAAYAKLQQKHGFLAPYIYSSDADDDFIEAAQDDDYGGRWGKRIFNWKRQVVPLGLVEEAAKT	378	3	1	0	0.00167954	0.000379699	0.226073
QTZ83169.1	QDNARGLVLPPFKYLGPGNSLNRGPPYNHIDAAAREHDIAYTEAKTKDDVYNADQKFLSESKKHLLAGITGEGTFSDSIGAAIGGVGIGTLGLVEEAAKT	296	4	1	0	0.00131519	0.000506265	0.384936
QTZ83170.1	QDNARGLVLPGTNYVGPGNKLHKGPPRHHNDRVAQIHDFDYDTIIDNGGDPYWQYSDADERARKQFDHSHYSGTLGKAFFTAKKAAWKTGLGLVEEAAKT	66	0	1	0	0.000293253	0	0
QTZ83175.1	QDNARGLVLPPFKYLGPGNSLDRGVAYNLADENAKVHDEAYDKAETKEDVFKADREFLSQSGNLFVEGLSGRTSIGDTIGAAVGAVGIGVLGLVEEAAKT	345	8	1	0	0.00153291	0.00101253	0.660528
QTZ83180.1	QDNARGLVLGHEYLGPGTDLEAAKNPVDSDDQIAKEHDIAYSKIKTAKDVIKADSTAIGAFEDDFAATGNLHSKVSSTILGAKQAVEHYILGLVEEAAKT	78	3	1	0	0.000346571	0.000379699	1.09559
QTZ83184.1	QDNARGLVLVLPFSNNIGPGNSLQPARTRADFIAQGHDIHYQDAKKNSDVLSADREAIGQFVHEIINPENPVSQLQAAVGAFGLGVKHGILGLVEEAAKT	146	0	1	0	0.00064871	0	0
QTZ83186.1	QDNARGLVLPGYKYLGPGNSTNLGTPNNEVDAIAYWHDKAYEHAKSKNEIFDADKWARKHFGDEFYKHPSVGAALGWIGMGTKNIIEENILGLVEEAAKT	96	2	1	0	0.000426549	0.000253133	0.593443
QTZ83189.1	QDNARGLVLPYHNYLGPGTSDFEAEPVNEADYIAYLHDIAYTNIKTKEQVYKEDKLAIKRFLEDYYHGEGSFSSLVGATGLYFKNFLEETLGLVEEAAKT	211	1	1	0	0.000937519	0.000126566	0.135001
QTZ83197.1	QDNARGLVLRGYDYLGPGNDNNRGPPRNEADVLAQDHDSAYTALLEAGGRPYTQWSEADKRFFENLTVNDIPTAVAKGLFGLKKGLHASGLGLVEEAAKT	973	36	1	0	0.00432325	0.00455639	1.05393
QTZ83201.1	QDNARGLVLPKYNYLGPGNSLYKGKPTNKNDEVAFHHDVRYGEYMKRKKNPYINWNQADEDAMTKFTDDDYGGFLGRRFFGFKRSAYNAGLGLVEEAAKT	166	2	1	0	0.000737575	0.000253133	0.343196
QTZ83203.1	QDNARGLVLPGYKYLGPGNSLKKGRPVNKNDEIAFKHDLWYDKYIKRKQNPYINWNQADETARKRFTWDDYGGALGKIFFGGKRIAHEAGLGLVEEAAKT	130	5	1	0	0.000577619	0.000632831	1.09559
QTZ83207.1	QDNARGLVLPPFKYLGPGNSLQRGPAYNQIDADAQKHDEDYNKATNTQHIETADKEFIGRAGDHIIEGISGKGSISDTVGAIAGGIGIGALGLVEEAAKT	172	8	1	0	0.000764234	0.00101253	1.3249
QTZ97567.1	QDNARGLVLPGYNYLGPFNPLENGDPVNKADEAAKKHDQAYNNYINKGLNPYLKFNKGDQDFIDSLQSDSSVGGNFARAVFHLKKQIAPALGLVEEAAKT	131	1	1	0	0.000582062	0.000126566	0.217445
QVK82310.1	QDNARGLVLPGTRYVGPGNLVPAGPPVNPIDDLALQHDLRYGTVMEHGEWPYIYDESDDILAQDIAHYGEDKSFLGNLIKAIMRLKKNIGLGLVEEAAKT	442	2	0.611031	0.213937	0.0019639	0.000253133	0.128893
QVW56780.1	QDNARGLVLPGTKYTGPGNSLNRGPGVNQADEDAKKHDKEYHTAKSHKDIQKSDISLLQRAGDHFIEGISGKGTLGDTILSAAQGIGIGGLGLVEEAAKT	507	5	1	0	0.00225271	0.000632831	0.28092
QVW56786.1	QDNARGLVLPYHNYLGPGSDNFNLQPVDEDDAIARSHDLDYNKASSDNDIFKADKQARDEFFNSFVHSGNVHSLVGGIGLGTKNLVEEHVLGLVEEAAKT	619	11	1	0	0.00275035	0.00139223	0.5062
QVW56792.1	QDNARGLVLPPFKYLGPGNSLDSGIPYNDIDADAKIHDTQYSVAETKEDVYKSDSEFLTRSGDHIIEGISGKGSISDTIGAALGGIGIGALGLVEEAAKT	295	10	1	0	0.00131075	0.00126566	0.965602
QVW56796.1	QDNARGLVLPDHHFLGPGNTLTDKEPYDEDDAIAKEHDAAYATAKSYNDIDTADKDAVDKFWADAQGRGNWHSAVAGLGLYAKNKFEEVYLGLVEEAAKT	374	15	1	0	0.00166176	0.00189849	1.14246
QVW56798.1	QDNARGLVLPFHKYVGPGNELNNGDPVDEDDNIAQVHDNDYERAQNQEQIREADTHAINDFIGSFQSGNLHSAIGAAGLAIKRGAEDIVGLGLVEEAAKT	441	17	1	0	0.00195946	0.00215163	1.09807
QVW56810.1	QDNARGLVLPGKNYLGPGTRDFSAQPVDEADYIARLHDLAYAEATSDSDIFKADKAAIREFLSAWHNDPSAVSALAGSAGLSIKNFVEETLGLVEEAAKT	61	0	1	0	0.000271036	0	0
QVW56813.1	QDNARGLVLGHEYVGPGTDLDKAGEPVDKDDQIAKEHDEAYAKAKVQSDIQEADSKAIGAFEDDFQETGNLHSKISSVLLGGKQAVEHYTLGLVEEAAKT	342	11	1	0	0.00151958	0.00139223	0.916192
QVW56817.1	QDNARGLVLVLPFSNNIGPGNSLQPARTRADSIAQGHDIHYKDAKKDSDVLSADREAISQFIHEVVYPENPISQLQAAVGAVGLGAKHGVLGLVEEAAKT	291	0	1	0	0.00129298	0	0
QVW56821.1	QDNARGLVLPLHKYTGPGNSLNRGPAYNYADADAKEHDIAYDRAKTSKDITTADKKYLSKAVDHVVDGLSGSGSISDTITGGIGALGIGALGLVEEAAKT	376	8	1	0	0.00167065	0.00101253	0.606069
QVW56825.1	QDNARGLVLPPFKYLGPGNSLQRGPAYNQIDADAQKHDEDYNKATNTQHIETADKEFISRASDHIIEGISGKGSISDTVGAIAGGIGIGALGLVEEAAKT	325	11	1	0	0.00144405	0.00139223	0.964116
QVW56835.1	QDNARGLVLPGTKYLGPGNSLDKGEPTSEVDAHAKSHDIAYSKATNQKDILDADKKSISEFGDHAIEGIAGKDSISNTIQGIAGYTGLNILGLVEEAAKT	296	9	1	0	0.00131519	0.0011391	0.866106
QVW56839.1	QDNARGLVLPGYNYLGPGNPLDNGEPVNEVDDIAKQHDIAYENAYTPKQINKADIDAIAKFKEHILGSHAVAATAGYTGLTAKRDYEALALGLVEEAAKT	126	5	1	0	0.000559846	0.000632831	1.13037
QVW56850.1	QDNARGLVLPGHKYLGPGNSLSGEPPVDADDRIALYHDIEYSLAQSSTQIRSSDIDAILNFADDYASNGNWHSLVGAFGLLTKYGLETIALGLVEEAAKT	264	4	1	0	0.00117301	0.000506265	0.431595
QVW56860.1	QDNARGLVLGHEYLGPGTDLDAAGKPVDKDDEIAKEHDVAYTKVKTAADIVDADSRAIGAFEDDFGATGNIHSKISSGLLGAKQAIEHYTLGLVEEAAKT	179	8	1	0	0.000795336	0.00101253	1.27308
QVX21241.1	QDNARGLVLPGYKYLGPGNSLDQGEPTNPFDAAAKEHDEAYAAYFRFGKNPYLYFSPADQRFIDQTKDAKDWGGKIGHYFFRAKKAIAPVLGLVEEAAKT	218	3	1	0	0.000968622	0.000379699	0.391999
QWE79127.1	QDNARGLVLPEYRYLGPFNPLDNGEPVNNADRAAQLHDHAYSELIKSGKNPYLYFNKADEKFIDDLKDDWSIGGIIGSSFFKIKRAVAPALGLVEEAAKT	262	9	1	0	0.00116412	0.0011391	0.978501
QWJ89509.1	QDNARGLVLPGYNYVGPGNPLDNAPAKGPVDEAAKHHDERYDEMLRHGDLPYIHGRGADRLMSKEIERAEQEGKIDNPVDALVGNAIRGILGLVEEAAKT	221	14	1	0	0.000981952	0.00177193	1.8045
QWJ89515.1	QDNARGLVLPGYNYVGPGNPLDNAPAKGPVDEAAKHHDERYEEMLRHGDLPYIHGRGADRLMNKEIERAEQEGKIDNPVDALVGNAIRGILGLVEEAAKT	241	7	1	0	0.00107082	0.000885964	0.827373
QXM26704.1	QDNARGLVLPGYRYLGPFNPLDNGEPVNNADRAAQLHDHAYSELIKSGKNPYLYFNKADEKFINDLKDDWSIGGIIGSSVFKIKRAVAPALGLVEEAAKT	186	3	1	0	0.000826439	0.000379699	0.45944
QXO84450.1	QDNARGLVLPGYRYVGPGNPLDAGEPRGPVDAIAKKHDERYDELIKHGHIPYIHGRGADSLMGKELADADEAGKILDRYDQLVANAARGLLGLVEEAAKT	326	16	1	0	0.00144849	0.00202506	1.39805
QXU65804.1	QDNARGLVLPGYRYLGPFNPADNGEPVNSADEAARSHDLAYQSYLDAGVNPYFSYNKADSDFIESLAHDSSFGGWLGRSAFGLKKLLAPHLGLVEEAAKT	325	6	1	0	0.00144405	0.000759398	0.525882
QXU65808.1	QDNARGLVLPGYKYLGPFNPADNGEPVNSADEAARSHDIAYQSYLDAGVNPYFSYNKADSDFIESLAHDSSFGGWLGRSAFGLKKLLAPHLGLVEEAAKT	340	7	1	0	0.00151069	0.000885964	0.586461
QXU65812.1	QDNARGLVLPGYKYLGPFNPADNGEPVNSADEAARSHDLAYQSYLDAGVNPYFSYNKADSDFIESLAHDSSFGGWLGRSAFGLKKLLAPHLGLVEEAAKT	354	1	1	0	0.0015729	0.000126566	0.0804668
QYA18265.1	QDNARGLVLPGYKYLGPFNPINNGEPVNAADAAAKQHDLDYDKYIKKGINPYWKFNKADSDFLNRLSGDRSLGGNVAKGVFKLKRLLAPTLGLVEEAAKT	209	7	1	0	0.000928633	0.000885964	0.954052
QYL34963.1	QDNARGLVLPGYRYVGPGNPLDAGEPRGPVDAIAKKHDERYDELIKHGHIPYIHGRGADTMMGKELADAEEAGKILDSYDQLVANSARGLLGLVEEAAKT	192	3	1	0	0.000853098	0.000379699	0.445082
QYL34984.1	QDNARGLVLPGHRYTGPGNPLPHGAPRNEIDLSAAKHDIRYKQYSRYGHWPYIWAPYIDKKMQEEIREIVKKGLGLEGKLLGNLISALWQLGLVEEAAKT	326	6	1	0	0.00144849	0.000759398	0.524268
QYW06834.1	QDNARGLVLPGYKYLGPGNDLRQGPPVDELDAAAMRHDVRYATFLSEGDIPYIWAPEIDKQMIQEIHQSGMDQTWMGNFVIALWQLKYNLLGLVEEAAKT	291	9	1	0	0.00129298	0.0011391	0.880987
QYW06846.1	QDNARGLVLPGYKYLGPGNDLQQGPPVDELDAAAMRHDVRYATFLSEGDIPYIWAPEIDKQMIKEIHDSGMDQTWMGNFVIALWQMKYTLLGLVEEAAKT	481	18	1	0	0.00213719	0.00227819	1.06598
QYW06848.1	QDNARGLVLPGHKYIGPGGHLPAGKPTSKLDELAMEHDIGYNTEIKGGHNPYVWYNYYDQKMINDIWDNYDQIRNEGEQWLANLIIGLWRLGLVEEAAKT	152	1	1	0	0.000675369	0.000126566	0.187403
QZE11883.1	QDNARGLVLSLPGYNNLGPFNDIQPSTNELDEAARVHDIAYQYYLDTGNNPYLSFNPADEEFLQAAPDTPLGRFAKAFFNAKKSIAPQMSLGLVEEAAKT	192	0	1	0	0.000853098	0	0
QZX63267.1	QDNARGLVLPGYKYLGPFNGLDKGQPVNEADAAALEHDKAYDKQLEQGDNPYLKYNHADAEFQERLEKDTSFGGNLGKAVFQAKKRILEPLGLVEEAAKT	135	0	1	0	0.000599835	0	0
SyntheticSeq1	QDNARGLVLPGHKYLGPFNGLDKGEPVNKSDAAAREHDESYDNYLNSGKNPYLKFNKGDEDFLDDLEEDTSVGGNFARGVFHAKKRLLPHLGLVEEAAKT	233	8	1	0	0.00103527	0.00101253	0.978035
SyntheticSeq10	QDNARGLVLPGYNYLGPFNGLDKGEPSNPSDAAALEHDKAYDRYLKKKVNPYLKYNAADQKFINQTNDAKDWGGKIGHLIFKAKRLVAPSLGLVEEAAKT	255	5	1	0	0.00113302	0.000632831	0.558534
SyntheticSeq100	QDNARGLVLPGYNYLGPGNTLDQGEPVNKADSAALEHDKAYDNYIKKKINPYLYFSHADEQFIEDLKDDTSVGGNFARAIFGAKRAIAPALGLVEEAAKT	179	5	1	0	0.000795336	0.000632831	0.795678
SyntheticSeq101	QDNARGLVLPGYNYLGPFNQLEAGKPTNPSDAAAKIHDHAYSELIQEGENPYLYFNKADKKLIDNTQHATDWGGKLAHYVFRAKKAIAPALGLVEEAAKT	122	4	1	0	0.000542073	0.000506265	0.933943
SyntheticSeq102	QDNARGLVLPGYKYLGPFNPLNNGDPVNNADEAAKAHDKSYAELIKSGENPYFTFNKADQDFIDSLQSDSSWGGNLGKFIFKAKKRILEPLGLVEEAAKT	188	13	1	0	0.000835325	0.00164536	1.96973
SyntheticSeq103	QDNARGLVLPGYKYLGPFNPLDNGDPVDNADRAAQAHDKAYSNYINKNVNPYIKYNKGDQKLINDLKNDRSFGGNLAKGVFQAKRAILPHLGLVEEAAKT	160	12	1	0	0.000710915	0.0015188	2.13639
SyntheticSeq104	QDNARGLVLPGYKYLGPFNGLDKGKPTNPSDAAARKHDQAYNLELKDGKNPYWNYNHADQEFINDTEQAKDWGGKVGHYIFRAKKRVLEPLGLVEEAAKT	147	7	1	0	0.000653153	0.000885964	1.35644
SyntheticSeq105	QDNARGLVLPGHKYLGPFNDLQAGEPVNNADRAARAHDRSYDQYINKGLNPYLYFSKADRDLIESLQSDRSFGGWIGKSAFKLKKAVAPVLGLVEEAAKT	338	13	1	0	0.00150181	0.00164536	1.09559
SyntheticSeq106	QDNARGLVLPGYNYLGPGNSLDQGEPTNLSDKAAKKHDLEYDKYLEENKNPYLYFNKADQKLIDDLKNDSSFGGNLAKFVFKAKKRVAPALGLVEEAAKT	132	2	1	0	0.000586505	0.000253133	0.431595
SyntheticSeq107	QDNARGLVLPGYKYLGPFNPLENGEPTNKSDRAAQEHDEAYAEYLEAGVNPYINYNKGDQDFLDDLENDRSFGGNLARAVFSVKRALAPVLGLVEEAAKT	177	8	1	0	0.00078645	0.00101253	1.28747
SyntheticSeq108	QDNARGLVLPGYRYLGPFNPLENGEPVNAADAAAKKHDEAYDKYLNEGLNPYIYFNKGDETFLKETNGATDWGGKIGNAIFGLKKAIAPELGLVEEAAKT	75	3	1	0	0.000333242	0.000379699	1.13941
SyntheticSeq109	QDNARGLVLPGYKYLGPGNSNFNKKPTNPSDKAARSHDLAYNSYINKKVNPYLYFSKGDQDFIRATDQATDWGGKIGHYFFRAKKRIAPALGLVEEAAKT	204	36	2.78271e-20	19.5555	0.000906417	0.00455639	5.02681
SyntheticSeq11	QDNARGLVLPGFKYLGPGNTLDQGEPVNKADAAAKIHDHAYNKYLKNGLNPYLNFNKGDQDFIDNLKDDQSFGGWIGRSAFKLKKKLAPHLGLVEEAAKT	244	20	0.171436	0.765897	0.00108415	0.00253133	2.33486
SyntheticSeq110	QDNARGLVLPGYRYLGPGNDLQAGKPVNKADAVAREHDQEYQALLESGKNPYLNFNHADQQFIDNLQDDTSVAGWLGRSVFGLKKAIAPVLGLVEEAAKT	422	5	1	0	0.00187504	0.000632831	0.337503
SyntheticSeq111	QDNARGLVLPGFNYLGPGNGLDKGEPVNEADRAAQDHDIEYDKLLKQGQNPYLYYNKADEDFLDSLQSDSSLGGNLGKFVFRTKKRVAPALGLVEEAAKT	121	5	1	0	0.00053763	0.000632831	1.17708
SyntheticSeq112	QDNARGLVLPGHNYLGPGNEDFSKKPVNKADAAAREHDLAYGSYFRSGKNPYIKFNKGDSDFQERLKGDYSFGGNFGRGVFEAKKRILEPLGLVEEAAKT	141	1	1	0	0.000626494	0.000126566	0.202023
SyntheticSeq113	QDNARGLVLPGYKYLGPFNPLDNGEPVDKSDAAAKEHDLAYNAYLKKGLNPYIKFNHADAEFQQRLKEDTSFGGNAANALFQIKRQIAPDLGLVEEAAKT	183	2	1	0	0.000813109	0.000253133	0.311314
SyntheticSeq114	QDNARGLVLPGYNYLGPFNPLRSGDPTNLSDQAARKHDLAYQQYLSKNQNPYLNYNKADQKFIQDTDQASDWGGKFGNAVFQAKKRILEPLGLVEEAAKT	78	1	1	0	0.000346571	0.000126566	0.365196
SyntheticSeq115	QDNARGLVLPGYKYLGPGNELDNGEPVNSADRTAQAHDRAYQTYINKGKNPYLYFNKGDKKLIKDTEHASDWGGKVGHYFFRTKRYLAPGLGLVEEAAKT	137	1	1	0	0.000608721	0.000126566	0.207922
SyntheticSeq116	QDNARGLVLPGFKYLGPGNSLDRGKPVNKADRAARLHDHAYQDQLEAGDNPYWKFNHADEQLLKNLKNDSSFGGKLAKAVFQIKKAIAPALGLVEEAAKT	63	4	1	0	0.000279923	0.000506265	1.80859
SyntheticSeq117	QDNARGLVLPGHNYLGPGNTLDQGKPVNKADAVAREHDEAYAEYQASGKNPYLYFNKADEKFIKNLSSDKSFGGNLGRAVFSIKKALAPELGLVEEAAKT	137	0	1	0	0.000608721	0	0
SyntheticSeq118	QDNARGLVLPGYKYLGPFNSLDQGDPVNKADSAAKEHDQAYDKQLDSGDDPYLNFNHADREFLDDLEDDWSIGSLIGSSVFKGKKRVLEPLGLVEEAAKT	118	0	1	0	0.0005243	0	0
SyntheticSeq119	QDNARGLVLPGYNYLGPKKFKLNKEPVNNADEAARAHDLKYNQLAKLGINPYIYFTKADQDFIKATNQASDWGGKIGNWFFRAKRAFAPALGLVEEAAKT	172	7	1	0	0.000764234	0.000885964	1.15928
SyntheticSeq12	QDNARGLVLPGYNYLGPFNPLENGDPVNKADEAAKKHDLEYDKLLKQGHNPYLKYNHADAEFLEDLSNDSSFAGNLARAIFQIKRYLAPDLGLVEEAAKT	140	4	1	0	0.000622051	0.000506265	0.813864
SyntheticSeq120	QDNARGLVLPGFKYLGPLNPLENGEPVNNADEAARAHDLAYDKYLKKGLNPYLKYNKGDEKFIDDLRGDTSFGGNLARALFQAKRALAPKLGLVEEAAKT	150	9	1	0	0.000666483	0.0011391	1.70912
SyntheticSeq121	QDNARGLVLPGYNYLGPGNGLDKGEPTNLSDKAAQKHDQAYSTYINQGLNPYLKFNHADAEFIEDTDQATDWGGKVGNAIFQIKRAVAPALGLVEEAAKT	299	5	1	0	0.00132852	0.000632831	0.476342
SyntheticSeq122	QDNARGLVLPGYKHLGPGNDLDNGEPVNNADSVAREHDQAYSELIKSGKSPYFYFNHADQDFLTSLQDDTSFGGNLARAVFGLKKLLAPGLGLVEEAAKT	294	11	1	0	0.00130631	0.00139223	1.06577
SyntheticSeq123	QDNARGLVLPGYKYLGPFNPIENGEPVNKADSVAREHDETYSAYFRSGKNPYWKYNHADQDFQEKLKNDSSLGGNLAKAIFQAKKLVTEPLGLVEEAAKT	67	1	1	0	0.000297696	0.000126566	0.425153
SyntheticSeq124	QDNARGLVLPGYNHLGPFNPLENGKPVDKADRAAQKHDLEYDQLIKQGHNPYLNFNKADEQFIHDLKGDASIAGKFARGIFQIKKLLAEPLGLVEEAAKT	148	8	1	0	0.000657597	0.00101253	1.53974
SyntheticSeq125	QDNARGLVLPGYKYVGPGNELDNGEPVNKADEAARRHDEEYDQLIKEGHNPYIKFNHADQDFLDDLKEDRSFGGWIGRSVFHAKKRILPHLGLVEEAAKT	426	14	1	0	0.00189281	0.00177193	0.936135
SyntheticSeq126	QDNARGLVLPGFNYLGPGNSLDRGTPINEADEAARKHDQAYDKQLDSGDNPYIKFNHADAEFQEDLRDDSSWGGNLGRAVFQIKRAVAPKLGLVEEAAKT	117	3	1	0	0.000519857	0.000379699	0.730391
SyntheticSeq127	QDNARGLVLPGFRYLGPFNPLDNGKPTNKADRAAKAHDRSYDKYLSEGLNPYLHFSKADEKLLDDLKNDSSFGGNLARAVFGLKRLLAPVLGLVEEAAKT	363	3	1	0	0.00161289	0.000379699	0.235415
SyntheticSeq128	QDNARGLVLPGYKYLGPFNSDFNKEPTNPSDAAAREHDLAYGSYFRSGKNPYFNYNHADQEFIDETKDAKDYGGKLGNFIFKAKKAFAPDLGLVEEAAKT	66	4	1	0	0.000293253	0.000506265	1.72638
SyntheticSeq129	QDNARGLVLPGYKYLGPFNPLDNGEPVNKADAAALEHDKAYDRYINKNKNPYLNFNHADAEFIESTNQAKDYGGKFGNAVFQIKRQIAPSLGLVEEAAKT	58	2	1	0	0.000257707	0.000253133	0.98225
SyntheticSeq13	QDNARGLVLPGYKYLGPFNPLDNGEPVNNADEAARRHDLKYSKLIKQGHNPYLYFNKADVQLIKETNQATDWGGKFGNAIFRIKRQIAPGLGLVEEAAKT	110	3	1	0	0.000488754	0.000379699	0.776871
SyntheticSeq130	QDNARGLVLPGYNYLGPGNGLDKGKPINEADAAAKEHDEAYSELIKQGQNPYITFNKADQKFLDDLESDSSFGGNLAKGVFSVKRALAPHLGLVEEAAKT	178	1	1	0	0.000790893	0.000126566	0.16003
SyntheticSeq131	QDNARGLVLPGFNYLGPGNTLDQGEPVNAADAAAKKHDLKYSKLQKLGINPYIYFNEADQTFIKDTEQATDWGGKLGHFFFRAKRRVAPHLGLVEEAAKT	183	3	1	0	0.000813109	0.000379699	0.466971
SyntheticSeq132	QDNARGLVLPGYKYLGPFNPLDNGTPNNPSDAAAQKHDEAYDKQLKAGDNPYLRYNHADEQFIEETEQAKDYGGTLGHAVFRLKKAVAPHLGLVEEAAKT	118	5	1	0	0.0005243	0.000632831	1.207
SyntheticSeq133	QDNARGLVLPGFKYLGPFNSNFTIEETNQADKAAKAHDLAYNKYINKGLNPYLYFSKGDEDFLDSLKDDYSIAGIIGSSFFKLKRAVAPALGLVEEAAKT	184	4	1	0	0.000817552	0.000506265	0.619245
SyntheticSeq134	QDNARGLVLPGYNYLGPFNPLDNGEPVNKSDAVARIHDHAYNQLIKQGHNPYLNFNKADKQFIDSLQDDTSFGGNFGRAVFQAKKAFLEPLGLVEEAAKT	81	0	1	0	0.000359901	0	0
SyntheticSeq135	QDNARGLVLPGYKYLGPFNQDFSKKPVDKADRAARKHDLEYNQLLKQGHNPYLYFNKADQKFIRDTDHAKDYGGKVGHYFFRAKKRLAPVLGLVEEAAKT	246	0	1	0	0.00109303	0	0
SyntheticSeq136	QDNARGLVLPGHKYLGPGNGLDQGNPVNKADEAAQKHDLAYTKYINKKVNPYLNFNKADKQLIDDLEDDTSLGGWLGKGAFKLKKAVAPVLGLVEEAAKT	115	2	1	0	0.00051097	0.000253133	0.495396
SyntheticSeq137	QDNARGLVLPGYKYLGPFNSDFSKEPVDKADRAARAHDLEYNKLINQGHNPYLYFNKADQKLIDDLRDDSSFGGNLGRGLFGLKKAIAPSLGLVEEAAKT	460	34	0.01779	1.74982	0.00204388	0.00430325	2.10543
SyntheticSeq138	QDNARGLVLPGYNYLGPFNPLDNGEPVNEADAAAKIHDHAYSKLIKKGHNPYWKYNKADEKFLQNLKNDSSLGGNFAKFVFRAKKYLLPHLGLVEEAAKT	101	3	1	0	0.000448765	0.000379699	0.846097
SyntheticSeq139	QDNARGLVLPGYKYLGPFNGLDRGDPVNKSDEAARNHDEAYDEYLKEGLNPYLYFNPADQRFLDDLKDDSSFGGKLGHYVFKAKKRIAPALGLVEEAAKT	104	1	1	0	0.000462095	0.000126566	0.273897
SyntheticSeq14	QDNARGLVLPGYNYLGPFNPINNGDPVNNADEAARKHDIEYDQLLNQGQNPYLYFNHADEEFLDSLQDDRSFGGNFGRAVFGLKRAIAPGLGLVEEAAKT	423	11	1	0	0.00187948	0.00139223	0.740751
SyntheticSeq140	QDNARGLVLPGYKYLGPFNPLRNGEPVNNADRAARAHDKSYNDQLKAGDNPYLKFNHADSELIESLKSDSSFGGWLGKGAFNIKRQIAPNLGLVEEAAKT	407	2	1	0	0.00180839	0.000253133	0.139977
SyntheticSeq141	QDNARGLVLRGYNYLGPFNPLENGPPVNKADAAAEEHDQAYSELINQGKNPYLKYNHADAEFQERLADDTSVGGKFAKALFQAKKAILPHLGLVEEAAKT	113	2	1	0	0.000502084	0.000253133	0.504164
SyntheticSeq142	QDNARGLVLPEYRYLGPGNSLFAGKPVNHADRAARAHDKSYDQQLKVGDNPYLKYNHADAEFLESTQQATDWGGKFGNAVFQVKRQIAPDLGLVEEAAKT	145	5	1	0	0.000644267	0.000632831	0.98225
SyntheticSeq143	QDNARGLVLPGYRYLGPGNGLDKGEPVNKADRAAQKHDEAYNKYLNSGKNPYWNFNKGDQDFLKDLQSDRSIGGFLGKSAFKLKKAVFAPLGLVEEAAKT	141	11	1	0	0.000626494	0.00139223	2.22225
SyntheticSeq144	QDNARGLVLPGYKYLGPGNQDFNKEPTNLSDKAAKKHDLGYGSYLLSGKNPYIYFSKADQQLIKDTDYAEDWGGKLGHFFFRAKRRVAPSLGLVEEAAKT	169	2	1	0	0.000750904	0.000253133	0.337104
SyntheticSeq145	QDNARGLVLPDYRYLGPFNPIENGEPVNKADRAARAHDFEYNKLIQQGHNPYFNYNHADQDFLKATDQATDWGGKLGNAVFHGKKRILEPLGLVEEAAKT	124	4	1	0	0.000550959	0.000506265	0.918879
SyntheticSeq146	QDNARGLVLPGYNYLGPGNQDFSKKPVNAADEAARKHDLGYGSYLLSGKNPYLYFNKADEDFLKDLKNDWSLGGLIGRSVFTIKKALAPALGLVEEAAKT	85	1	1	0	0.000377674	0.000126566	0.335121
SyntheticSeq147	QDNARGLVLPGYRYLGPGNTLDQGEPTNPSDAAAKIHDHAYSKYINQGLNPYLNFNKGDEDFLKNFEDDTSVGGNFARALFQAKKALAPALGLVEEAAKT	207	19	0.0308226	1.51113	0.000919747	0.00240476	2.61459
SyntheticSeq148	QDNARGLVLPGHNYLGPFNGLDKGEPVNQADAVAREHDKAYAAYLRFGKNPYITFNHADQDFLKNLKNDSSFGGRFARGVFHLKKQIAPDLGLVEEAAKT	369	4	1	0	0.00163955	0.000506265	0.308783
SyntheticSeq149	QDNARGLVLPGYNYLGPGNEDFNIEEPNQADKTAKAHDLAYGSYLKSGKNPYWKFNKGDQDFLDSLQGDTSLGGKLARAVFQAKKRVLEPLGLVEEAAKT	157	12	1	0	0.000697586	0.0015188	2.17722
SyntheticSeq15	QDNARGLVLPGYNYLGPFNPADNGEPVNEADQAARKHDQAYNEQLEAGDNPYFNFNHADQDFIKDLKNDTSVGGNFAKFIFKAKKAIAPHLGLVEEAAKT	110	3	1	0	0.000488754	0.000379699	0.776871
SyntheticSeq150	QDNARGLVLPGYKYLGPFNGLDKGEPVDKADRAAQLHDHAYSKYINKNKNPYFTYNKGDSDFIESLQNDTSVGGYLGKTAFGLKKAVAPELGLVEEAAKT	114	2	1	0	0.000506527	0.000253133	0.499741
SyntheticSeq151	QDNARGLVLPGYNYLGPFNPLENGKPVDKADSVAREHDQAYDKQLKAGDNPYLKFNHADKDFIKSLKGDTSIGGYVGRTAFKLKKAVAPKLGLVEEAAKT	78	1	1	0	0.000346571	0.000126566	0.365196
SyntheticSeq152	QDNARGLVLPGYRYLGPGNSLFAGKPVDKADSAARIHDHAYNNYLDAGVNPYLYFSKGDEDFLDNLQNDRSIGGIIGSSFFKIKRILAPALGLVEEAAKT	127	4	1	0	0.000564289	0.000506265	0.897173
SyntheticSeq153	QDNARGLVLPGYKYLGPFNPLRNGEPVNNSDEAARNHDQSYELELKAGDNPYLKYNEADRDFIDSLQDDTSLGGWIGKSVFQAKKRVLPHLGLVEEAAKT	280	3	1	0	0.0012441	0.000379699	0.305199
SyntheticSeq154	QDNARGLVLPGYKYLGPFNPLDNGEPVNEAYRAAQKHDLAYNQYLESKVNPYFNYNEGDQQFLDDLKSDSSFGGNLAKGVFHAKKRILEPLGLVEEAAKT	216	6	1	0	0.000959736	0.000759398	0.791257
SyntheticSeq155	QDNARGLVLPGYNYLGPFNPIDNGKPSNPSDAAAKKHDLAYNNYINKGVNPYWKFNHADRTFLKETNQATDWGGKFGNFVFRAKKRVLEPLGLVEEAAKT	13	0	1	0	5.77619e-05	0	0
SyntheticSeq156	QDNARGLVLPGYRYLGPFNQLQAGKPVDNADSAAREHDQSYQQYINAGVNPYIKYNAGDERFIDDLKNDSSFGGAIGRAFFQAKKTLLPHLGLVEEAAKT	257	6	1	0	0.00114191	0.000759398	0.665025
SyntheticSeq157	QDNARGLVLPGYKYLGPGNTLFSGEPVNKADAVAREHDEAYSNYINKGLNPYLNFNHADEEFIKNLESDRSFGGWIGKTVFHAKKRLLEPLGLVEEAAKT	287	12	1	0	0.0012752	0.0015188	1.19102
SyntheticSeq158	QDNARGLVLPGYKYLGPGNGLDKGEPVNNADEAAKRHDLKYSQLAKLGINPYFHYNHADAELLEDLKDDRSIGGFLGRSAFKLKRAVAPSLGLVEEAAKT	230	5	1	0	0.00102194	0.000632831	0.619245
SyntheticSeq159	QDNARGLVLPGHKYLGPFNPIENGEPVDRAYRAAQKHDKAYDRQLKAGDNPYFKFNEADQRLIDDLESDETFGGNLARGVFQAKKRVLEPLGLVEEAAKT	170	6	1	0	0.000755347	0.000759398	1.00536
SyntheticSeq16	QDNARGLVLPGYKYLGPFNGLDKGEPVNEADSAAKEHDEAYSTYLNKGLNPYFKYNKGDSDFQKRLQGDTSVGGNFARAVFQIKRAVAPRLGLVEEAAKT	140	2	1	0	0.000622051	0.000253133	0.406932
SyntheticSeq160	QDNARGLVLPGYKYLGPGNGLDKGEPTNLSDKAAQAHDKAYDQQLDGGDNPYFRFNHADAELIDSLAHDSSVGGNFARAVFGLKRAIAPKLGLVEEAAKT	220	3	1	0	0.000977508	0.000379699	0.388435
SyntheticSeq161	QDNARGLVLPGYNYLGPFNPINNGEPVNEADSAAKEHDHAYSTYINKKVNPYITFNKGDEDLLDSLQSDSSFGGWIGKGVFHAKKRVLEPLGLVEEAAKT	128	3	1	0	0.000568732	0.000379699	0.667623
SyntheticSeq162	QDNARGLVLPGYNFLGPGNSLDQGPPVNEADAAAEVHDHAYNRYIKSGKNPYLYFSKGDEDFLKNLENDTSFGGNFAKAVFGVKKAIAPVLGLVEEAAKT	153	2	1	0	0.000679813	0.000253133	0.372356
SyntheticSeq163	QDNARGLVLPGYKYLGPFNSNFSKNPVNNADSAARKHDLAYGSYLLSGKNPYFNFNKADEDFLNSLKSDSSFGGNLAKFIFKAKKAIAPNLGLVEEAAKT	171	11	1	0	0.000759791	0.00139223	1.83238
SyntheticSeq164	QDNARGLVLPGYNYLGPFNSLDQGDPVNKADRTAQKHDLEYNKLLKSGKNPYIYFNHADEEFIDSLQGDESFGGNLGHYFFRAKKYLAPELGLVEEAAKT	110	6	1	0	0.000488754	0.000759398	1.55374
SyntheticSeq165	QDNARGLVLPGYKYLGPGNTLNRGEPVNKANEAARKHDEAYSQLIKQGQNPYLNFNHADEQFIRDTEQATDWGGKFGNLVFRTKKALAPVLGLVEEAAKT	198	9	1	0	0.000879758	0.0011391	1.29478
SyntheticSeq166	QDNARGLVLRGYNYLGPGNGLDKGDPVNEADEAAKRHDYAYSKLIQQGHNPYLYYNEADQSFLNELKGDASFGGNLGRGVFQIKRAVAPELGLVEEAAKT	480	8	1	0	0.00213275	0.00101253	0.474754
SyntheticSeq167	QDNARGLVLPGYKYLGPFNSLDQGEPTNLSDKAAQKHDQRYAKYLEAGKNPYLKFNKADADFIESLSHDSSWGGNLGRAVFQIKRQIAPALGLVEEAAKT	168	5	1	0	0.000746461	0.000632831	0.847775
SyntheticSeq168	QDNARGLVLRGYKYLGPFNPLDNGEPVNKADSAALEHDKAYDEQLKEGDNPYFKYNHADEDFIRATNQATDWGGKVGNYIFRAKRAFASTLGLVEEAAKT	142	1	1	0	0.000630937	0.000126566	0.2006
SyntheticSeq169	QDNARGLVLPGYKYLGPFNQDFNKKPVNNADRAARDHDLSYGSYLRFGKNPYIYFNKGDEDFIRATDQAKDWGGKFGNFVFKAKKLIAPALGLVEEAAKT	222	0	1	0	0.000986395	0	0
SyntheticSeq17	QDNARGLVLPGYNYLGPGNSLTQGEPVNKADRAAQRHDLEYDKLIQKGHNPYLKFNHADAQFQEDLQSDSSFGGNLGRGVFQIKRQIFEPLGLVEEAAKT	42	2	1	0	0.000186615	0.000253133	1.35644
SyntheticSeq170	QDNARGLVLPGHKYLGPGNSLDKGEPINKADEAARKHDEAYSRQLDSGDNPYWKFNEADEDFIDSLQDDTSLGGNFARAVFQLKKQIAPHLGLVEEAAKT	113	3	1	0	0.000502084	0.000379699	0.756246
SyntheticSeq171	QDNARGLVLPGYKYLGPGNELQAGKPVNEADEAARRHDQAYDQYIKKGLNPYLKYNKGDQAFINDLKNDWSFGGNFARVVFQAKRRVLEPLGLVEEAAKT	106	4	1	0	0.000470981	0.000506265	1.07492
SyntheticSeq172	QDNARGLVLPGHKYLGPFNQLQAGKPVNKADEAARKHDEAYSAYFRSGKNPYLSFNKADSDFQKDLQTDSSFAGNLGNAIFQAKKLAAQPLGLVEEAAKT	183	6	1	0	0.000813109	0.000759398	0.933943
SyntheticSeq173	QDNARGLVLPGHNYLGPFNGLDKGTPVNKADAAAQKHDHAYNNYINEGLNPYFNFNHADQEFLKDTEQASDWGGKFGNFVFRTKKAIAPSLGLVEEAAKT	149	2	1	0	0.00066204	0.000253133	0.382352
SyntheticSeq174	QDNARGLVLPGYNYLGPGNELQAGKPVNKADSAAREHDKAYDEYINKGLNPYIYFNPADQRFIDDLEDDQSIGGFLGRTAFKLKKAVAPVLGLVEEAAKT	279	43	4.93473e-20	19.3067	0.00123966	0.00544235	4.3902
SyntheticSeq175	QDNARGLVLPGYKYLGPFNGLDKGEPVDRADEAAKKHDEAYQQYINKGKNPYVNYNKGDEDFLRATNQATDWGGKIGKAIFQIKKVLAPALGLVEEAAKT	83	0	1	0	0.000368787	0	0
SyntheticSeq176	QDNARGLVLPGYKYLGPGNTFDQGEPINNADEAAKKHDFDYDKLIKEGVNPYFYFNHADAQFQERLQGDASVGGNFARAVFQIKRAVAPVLGLVEEAAKT	91	0	1	0	0.000404333	0	0
SyntheticSeq177	QDNARGLVLRGYRYLGPFNPLNNGKPVNKSDEAAKKHDQAYDKQLESGDNPYLNYNEADQHLIKDLKNDSSFGGNAAKALFHAKKRILEPLGLVEEAAKT	326	7	1	0	0.00144849	0.000885964	0.611647
SyntheticSeq178	QDNARGLVLRGYKYLGPFNSLDRGEPVNKADEAARKHDFAYNDYLANNQNPYWSYNKADQDFLQSLKGDASVGGNFAKFVFRAKKRILEPLGLVEEAAKT	151	6	1	0	0.000670926	0.000759398	1.13186
SyntheticSeq179	QDNARGLVLPGYNYLGPGNGLDKGDPTNKADRAAQAHDFEYDKLIKQGHNPYWNYNQADEDFIHATNHASDWGGKFGKFIFKAKKRILPHLGLVEEAAKT	128	1	1	0	0.000568732	0.000126566	0.222541
SyntheticSeq18	QDNARGLVLPGYKYLGPFNPLDNGEPVNEADRAAQKHDEAYSQYINKGLNPYFSFNKGDENFIKDTDQAEDWGGKFGNYIFKAKKRVLEPLGLVEEAAKT	155	10	1	0	0.000688699	0.00126566	1.83776
SyntheticSeq180	QDNARGLVLPGYKYLGPGNGLDKGDPVNHSDAAARKHDFKYSKLLQQGHNPYLKYNKADEQLLKDTEQASDWGGKFGNAVFTLKKALAPKLGLVEEAAKT	179	7	1	0	0.000795336	0.000885964	1.11395
SyntheticSeq181	QDNARGLVLPGYKYLGPGNTFDQGEPVNKADEAAKTHDKSYQDYLNKKINPYLNYNQADQKFITDLKGDYSFGGNLGRAVFSIKKALAPALGLVEEAAKT	143	6	1	0	0.00063538	0.000759398	1.19519
SyntheticSeq182	QDNARGLVLPGYNYLGPGNSLDQGEPVNEADRAAQKHDQRYNAIIESGQNPYLTYNKADQTFINELENDHSIGGFIGRTAFKLKKAVAPHLGLVEEAAKT	140	10	1	0	0.000622051	0.00126566	2.03466
SyntheticSeq183	QDNARGLVLPGHNYLGPGNGLDKGDPVNNADRAAQKHDFGYDQYLNKGLNPYLSFNHADENFIQATNQAKDYGGKVGKAVFHAKKRILEPLGLVEEAAKT	439	7	1	0	0.00195057	0.000885964	0.454207
SyntheticSeq184	QDNARGLVLPGYNYLGPGNSNFTIKEPNQADKAAKNHDLEYNKLIQKGHNPYLNYNHADAEFQEDLEDDSSFGGNLGRALFQLKKLLLPHLGLVEEAAKT	178	12	1	0	0.000790893	0.0015188	1.92035
SyntheticSeq185	QDNARGLVLPGYKYLGPFNSNFNKEPVDSTDAAARKHDLAYGSYLRSGKNPYLHFSATDKKFLDDLKNDYSLGGIIGSSFFKIKRAVAPGLGLVEEAAKT	158	6	1	0	0.000702029	0.000759398	1.08172
SyntheticSeq186	QDNARGLVLPGYNHLGPGNSNFQKKPVNKADEAARKHDLEYNKLLNEGHNPYFKYNHADAEFQQDLQSDSSIGGKFARGVFQAKKAIAPALGLVEEAAKT	107	2	1	0	0.000475425	0.000253133	0.532435
SyntheticSeq187	QDNARGLVLPGYKYLGPGNELQAGEPVNEADSAAREHDEAYNQQLDSGDNPYLKYNHADQDFLDDLENDTSVGGYLGKGAFKLKRAVAPKLGLVEEAAKT	213	5	1	0	0.000946406	0.000632831	0.668668
SyntheticSeq188	QDNARGLVLPGYNYLGPFNPIQNGEPVDKADEAAKKHDIEYDKYLKKGLNPYLNYNKADQDFIESTNQATDWGGKFGNAVFTLKKALAPALGLVEEAAKT	143	10	1	0	0.00063538	0.00126566	1.99198
SyntheticSeq189	QDNARGLVLPGYKYLGPGKTLFSGPPVNNADEAARKHDEAYDQQLKAGDNPYLKFNHADAELIDSLAHDSSFGGWLGRSAFKLKRAVFAPLGLVEEAAKT	235	6	1	0	0.00104416	0.000759398	0.727283
SyntheticSeq19	QDNARGLVLPGYNYLGPFNGLEKGEPVNKADAVAREHDLEYNKLIKSGKNPYWSYNHADEDFLDSLQGDTSFGGWIGRSAFKLKSILAPKLGLVEEAAKT	121	3	1	0	0.00053763	0.000379699	0.706246
SyntheticSeq190	QDNARGLVLPGFEYLGPGNSLFAGKPVNNADAAARKHDYAYSELIKSGKNPYLKFNHADQTFLNELKDDHSFGGNLARAIFHAKKRVLEPLGLVEEAAKT	318	10	1	0	0.00141294	0.00126566	0.895763
SyntheticSeq191	QDNARGLVLPGYKYLGPGNSLDRGEPVNSADAAARIHDHAYSKLIKQGHNPYFTFNQADADFLESLAHDSSFGGNLARALFQLKRAVAPALGLVEEAAKT	199	2	1	0	0.000884201	0.000253133	0.286284
SyntheticSeq192	QDNARGLVLPGYKYLGPFNPLDNGDPVDNADEAARDHDEAYAELIKSGKNPYLTYNQADEELIDDLEGDTSFGGNLARALFHLKKQIAPELGLVEEAAKT	90	3	1	0	0.00039989	0.000379699	0.949509
SyntheticSeq193	QDNARGLVLPGYNYLGPGNTLDRGEPVNEADEAARRHDQAYAAYLRSGKNPYLKYNKADQDFIDSLQNDWSIGGIIGSSSFKLKRRLAPSLGLVEEAAKT	262	6	1	0	0.00116412	0.000759398	0.652334
SyntheticSeq194	QDNARGLVLPGYNYLGPGNSLDKGEPVNNADQAAQSHDKSYDLELKAGDNPYIKFNEADQAFLNDLQDDTSVGGFLGKSAFRLKKAVAPALGLVEEAAKT	181	4	1	0	0.000804223	0.000506265	0.629508
SyntheticSeq195	QDNARGLVLPGYNYLGPGNELQAGKPVNKSDEAARKHDKEYDRLLQEGENPYFKYNHADEDFLRATNQATDWGGKVGKAIFHIKKQIAPALGLVEEAAKT	121	4	1	0	0.00053763	0.000506265	0.941661
SyntheticSeq196	QDNARGLVLPGFKYLGPGNGLDKGKPTNPSDAAALEHDKAYQELIEKGENPYFKFNKADQDFLKATNQAPDWGGKFGNFIFRAKKAFAPALGLVEEAAKT	146	9	1	0	0.00064871	0.0011391	1.75594
SyntheticSeq197	QDNARGLVLPGYKHLGPFNPIENGEPVNKADSAAKIHDHAYNNYLDAGKNPYFYFNKADQDFIKNFKGDSSFGGKFARFIFRAKKRIAPSLGLVEEAAKT	146	6	1	0	0.00064871	0.000759398	1.17063
SyntheticSeq198	QDNARGLVLPGHKYLGPFNPIENGEPVNNSDSVAREHDQSYDKQLKQGDNPYLKYNHADEDFLKNLADDSSWGGNLGRAVFQAKKLIAPALGLVEEAAKT	67	1	1	0	0.000297696	0.000126566	0.425153
SyntheticSeq199	QDNARGLVLPGYKYLGPFNPLDNGPPVNEADNVALEHDKAYDQYLNSKINPYIYFNKGDQKFMEDLKNDKSIGGIIGSSFFQIKRILAEPLGLVEEAAKT	139	2	1	0	0.000617608	0.000253133	0.40986
SyntheticSeq2	QDNARGLVLPGYKYLGPGNSLDQGEPVNEADEAAQDHDKAYDKQLEKGDNPYINYNEADQDFIKATNQASDWGGKIGNAIFQAKKAILAPLGLVEEAAKT	199	6	1	0	0.000884201	0.000759398	0.858852
SyntheticSeq20	QDNARGLVLPGYKYLGPGNGLDKGPPVNEADSAAEKHDQAYQNYLNKKVNPYIYFSKGDQDFIDDLKNDTSFGGNLGKIVFQGKKAIAPKLGLVEEAAKT	153	7	1	0	0.000679813	0.000885964	1.30325
SyntheticSeq21	QDNARGLVLPGYKYLGPFNPIDNGKPTNQADRAAQAHDFAYNQYIQSGVNPYLHFSKGDEDFLEALQSDSSFGGNLAKFVFKTKKYLAPGLGLVEEAAKT	187	4	1	0	0.000830882	0.000506265	0.60931
SyntheticSeq22	QDNARGLVLPGYRYLGPGNSLDRGPPVNEADAAAEKHDHSYDRYISKGLNPYLNFNHADQEFIDSLQSDRSFGGNLGRALFGLKRLLAPELGLVEEAAKT	143	4	1	0	0.00063538	0.000506265	0.79679
SyntheticSeq23	QDNARGLVLPGHRYLGPGNTLDQGEPVNEADQAAKRHDLGYNQYINKGKNPYLYFSKGDQDFIDSLQGDTSFGGNLARYFFRTKRRLAPSLGLVEEAAKT	313	5	1	0	0.00139073	0.000632831	0.455036
SyntheticSeq24	QDNARGLVLPGYKYLGPGNTLDQGEPTNPSDAAARIHDHAYNEYINKGKNPYFYYNKGDEKLIDNTKQASDWGGKFGHFIFKAKKRVAPVLGLVEEAAKT	98	8	1	0	0.000435436	0.00101253	2.32533
SyntheticSeq25	QDNARGLVLPGHKYLGPFNPIDNGEPVNKSDRAAQAHDHAYSQLIKQGHNPYLYFNKADQDFLKATNQASDWGGRIGKFVFRAKKAIAPALGLVEEAAKT	156	1	1	0	0.000693142	0.000126566	0.182598
SyntheticSeq26	QDNARGLVLPGYKYLGPFNGLDKGEPVNKADAAAKIHDHRYSEYLNKGKNPYLYFSKADEDFITNLKDDTSVGGFLAKTVFGVKRLLAPGLGLVEEAAKT	70	0	1	0	0.000311025	0	0
SyntheticSeq27	QDNARGLVLPGYNYLGPGNTLDRGEPVNEADRAAQLHDHAYQQYINKGLNPYLKFNKGDEKFLDNLSHDSSFGGKLARAVFQAKKAFLPHLGLVEEAAKT	295	22	0.478523	0.320097	0.00131075	0.00278446	2.12432
SyntheticSeq28	QDNARGLVLPGYKYLGPGNGLDKGKPVNKADSAAKKHDEEYQALLESGKNPYLYFNHADQDFLKDLKGDTSVGGNFARAVFHIKKQIAPALGLVEEAAKT	145	3	1	0	0.000644267	0.000379699	0.58935
SyntheticSeq29	QDNARGLVLPGYKYLGPFNSLTQGDPVNKADSAALEHDKAYNRYIESGVNPYLYFSHADQDFLRATNQASDWGGKFGNFVFRAKRALAPVLGLVEEAAKT	245	8	1	0	0.00108859	0.00101253	0.930131
SyntheticSeq3	QDNARGLVLPGYKYLGPLNSLDQGDPVNKADRAAQKHDRHYDRYINKGENPYLKYNKADEDFLDSLQGDTSFGGNLGKAVFTIKRALFPHLGLVEEAAKT	202	9	1	0	0.00089753	0.0011391	1.26915
SyntheticSeq30	QDNARGLVLPGHKYLGPGNGLDKGEPVFNADEAAKKHDLSYNSYLNSGKNPYLYFSHADEDFIDSLQDDKSFGGVIGSSFFKIKRLLAPELGLVEEAAKT	422	66	3.38041e-32	31.471	0.00187504	0.00835337	4.45504
SyntheticSeq31	QDNARGLVLPGHKYLGPGNSDFTKEPVNKADSAARKHDLSYNKYITKGLNPYLKYNKGDQTFLNDLKNDRSFGGWLGKTVFQAKKRILEPLGLVEEAAKT	150	0	1	0	0.000666483	0	0
SyntheticSeq32	QDNARGLVLPGFNYLGPGNSLDQGDPVNQADQAAQKHDEAYDEQLKAGDNPYLKFNHADENFIKDLENDTSFGGWLGKTAFKLKSILAPSLGLVEEAAKT	108	0	1	0	0.000479868	0	0
SyntheticSeq33	QDNARGLVLPGYKYLGPGNQLQAGKPVNEADAVARIHDFRYSQLAKLGINPYWKYNVADEELIDSLQGDNSLGGKLARAIFQLKKAVFAPLGLVEEAAKT	127	2	1	0	0.000564289	0.000253133	0.448587
SyntheticSeq34	QDNARGLVLPGYKYLGPFNPLDNGEPVNAADAAALEHDKAYDSYINKGLNPYLNYNKADEDLLKSLKNDRSLGGWIGRTAFRLKKQIAPVLGLVEEAAKT	141	0	1	0	0.000626494	0	0
SyntheticSeq35	QDNARGLVLPGYNYLGPGNTDFSKEPTNQADSAAKKHDLAYGSYLRSGKNPYLYFNAADEKFIEELQGDYSLGGNLAHYFFRTKRRIAPVLGLVEEAAKT	181	3	1	0	0.000804223	0.000379699	0.472131
SyntheticSeq36	QDNARGLVLPGYRYLGPGNSLDQGEPSNPSDAAAQEHDIEYDKYIKKGLNPYFKYNKADEKLIRETNNAKDWGGKFGNAVFHAKKRILEPLGLVEEAAKT	314	4	1	0	0.00139517	0.000506265	0.362869
SyntheticSeq37	QDNARGLVLPGYKFLGPFNQLQAGKPINEADRAARKHDQAYSAYLRSGKNPYLYFNHADQQFMDDLSNDSSFGGNAANALFGAKRAIAPGLGLVEEAAKT	219	1	1	0	0.000973065	0.000126566	0.13007
SyntheticSeq38	QDNARGLVLPGHKYLGPFNPLENGEPTNPSDAAAKEHDFAYNNYINSKINPYIKFNKGDQRFIDQTNDAKDWGGKFGHFVFKVKKRLAPALGLVEEAAKT	154	15	0.0815201	1.08874	0.000684256	0.00189849	2.77454
SyntheticSeq39	QDNARGLVLPGYKYLGPGNELQAGKPVNKADQAARKHDISYNQYLNSGKNPYLYFSHADREFLNSLKSDSSFGGNLGKFIFRAKKRLAPALGLVEEAAKT	185	4	1	0	0.000821996	0.000506265	0.615897
SyntheticSeq4	QDNARGLVLPGYRYLGPGNGLDKGEPVNAADAAAREHDFEYDQLLKQGQNPYFYFNHADQDFIKSLKNDWSLGGIIGSSAFKLKKAIAPKLGLVEEAAKT	141	6	1	0	0.000626494	0.000759398	1.21214
SyntheticSeq40	QDNARGLVLPGYRYLGPFNGLDKGEPTNPSDAAALEHDKAYSELIQSGKNPYLYFNHADEDFLDEFKNDSSLGGNLARAVFQLKKQLAPSLGLVEEAAKT	258	6	1	0	0.00114635	0.000759398	0.662448
SyntheticSeq41	QDNARGLVLPGYKYLGPFNPLNNGEPVNEADQAAQRHDLAYNKYIKSKVNPYLYFSHADKNFIDSSQQAKDYGGKIGHYFFRAKRRIAEPLGLVEEAAKT	234	5	1	0	0.00103971	0.000632831	0.608659
SyntheticSeq42	QDNARGLVLPGYKYLGPFNGLDKGPPVNKADAAAEEHDQAYEQYIKNGLNPYLYFSHADEDFLDELESDYSIAGIIGSSFFKLKRLLAPTLGLVEEAAKT	181	11	1	0	0.000804223	0.00139223	1.73115
SyntheticSeq43	QDNARGLVLPGYRYLGPFNPLDNGEPTNPSDAAALEHDKAYDRQLQAGDNPYLSFNKADQDFIKATDQAKDWGGKIGKGVFSIKKALAPKLGLVEEAAKT	168	3	1	0	0.000746461	0.000379699	0.508665
SyntheticSeq44	QDNARGLVLPGYRYLGPFNPIDNGPPVNKADSAAEKHDEAYAAYLRSGKNPYLKYNATDEKFLDDLEGDTSFGGNFGRGVFQAKKRVLEPLGLVEEAAKT	243	2	1	0	0.0010797	0.000253133	0.234447
SyntheticSeq45	QDNARGLVLPGYKYLGPFNGLDKGEPVNKADRAAQSHDRSYDLQIKAGDNPYFKFNHADEDFINSTDQASDWGGKIGNAIFQIKKILAPALGLVEEAAKT	38	2	1	0	0.000168842	0.000253133	1.49922
SyntheticSeq46	QDNARGLVLPGYKYLGPFNGLDKGEPVNEADSAALEHDKAYDKYINNGKNPYIYFSKADQDFIDSLQSDTSLGGNSAKALFSIKRALTPKLGLVEEAAKT	203	7	1	0	0.000901974	0.000885964	0.98225
SyntheticSeq47	QDNARGLVLPGYKYLGPFNPLENGEPVNKADRAAQLHDFRYSQLAKLGINPYLKYNHADQDFLDNLKDDTSFGGNFARALFHAKKRILEPLGLVEEAAKT	262	1	1	0	0.00116412	0.000126566	0.108722
SyntheticSeq48	QDNARGLVLNRYRYLGPGNPLDNGEPTNQADRAAQAHDRAYQDYINKGLNPYLYFSKADQKFIDDLKNDSSFGGNLGRYFFRAKKRIAPALGLVEEAAKT	102	5	1	0	0.000453208	0.000632831	1.39634
SyntheticSeq49	QDNARGLVLPGYNYLGPFNGLDKGDPTNLSDKAAQEHDQAYDDLLRQGKNPYVKFNHADQDFLKETNQAKDWGGKIGNAVFQAKKRILEPLGLVEEAAKT	110	1	1	0	0.000488754	0.000126566	0.258957
SyntheticSeq5	QDNARGLVLPGYNYLGPFNPLENGEPINESDAAAKEHDEAYDQQLKAGDNPYVKFNHADQEFIDSLQDDWSAGGIVGKGVFQLKKLLAPALGLVEEAAKT	168	2	1	0	0.000746461	0.000253133	0.33911
SyntheticSeq50	QDNARGLVLPGYRYLGPFNPIDNGPPVNEADAAAEEHDHAYNELLKQGHNPYINFNHADEKFIRDTNSAKDYGGKIGNGIFHAKKRVLEPLGLVEEAAKT	34	1	1	0	0.000151069	0.000126566	0.837802
SyntheticSeq51	QDNARGLVLPGYKYLGPFNGLDRGEPVDEADAAAQEHDLAYQKYINSGKNPYLYFNHADQTFLNDLSDDTSFGGNLGRYFFRAKRSIAPVLGLVEEAAKT	436	10	1	0	0.00193724	0.00126566	0.653332
SyntheticSeq52	QDNARGLVLPEYNYLGPFNGLDKGPPVDKADAVALEHDKAYNNYIKKGLNPYLYFSKADEKFIHNLQTDSSFGGWIGKSVFGLKKAIAPALGLVEEAAKT	179	1	1	0	0.000795336	0.000126566	0.159136
SyntheticSeq53	QDNARGLVLPGYKYLGPGNSDFNKEPVNKADRAARKHDLSYGSYLRSGKNPYIHFSKGDRDLIDSLQNDYSFGGNLGRGVFSLKRALAPVLGLVEEAAKT	110	2	1	0	0.000488754	0.000253133	0.517914
SyntheticSeq54	QDNARGLVLPGYKFLGPFNPLENGKPTNPSDAAAKKHDQGYELELKDGHNPYLKFNHADEDFIKATNQATDWGGKFGNAVFQIKKAVAPELGLVEEAAKT	238	9	1	0	0.00105749	0.0011391	1.07717
SyntheticSeq55	QDNARGLVLPGFKYLGPGNTNFNKEPVNKADSAAREHDLEYNKLIESGKNPYLNYNHADAEFIEDLKDDRSFGGWIGRSAFGLKRLLAPVLGLVEEAAKT	152	5	1	0	0.000675369	0.000632831	0.937015
SyntheticSeq56	QDNARGLVLPGYNYLGPFNPLDNGDPVNEADEAARRHDLAYNAYLKAGKNPYFYYSAADEDFLDSLQSDRSFGGNLAHFFFSAKKAIAPVLGLVEEAAKT	234	6	1	0	0.00103971	0.000759398	0.730391
SyntheticSeq57	QDNARGLVLPGFKYLGPGNELQAGEPVNKADSAAKKHDQAYNQLTKLGINPYLYFTHADEDFIDELQDDWSFGGNLARYFFRAKRRVAPALGLVEEAAKT	293	6	1	0	0.00130186	0.000759398	0.583316
SyntheticSeq58	QDNARGLVLPGYKYLGPGNEFQAGEPVDKADSAARKHDQAYSELINEGQNPYFYFNHADQEFIDSLQGDVSFGGNFGHFVFRAKKRIAPQLGLVEEAAKT	79	1	1	0	0.000351014	0.000126566	0.360573
SyntheticSeq59	QDNARGLVLPGYNYLGPGNTLDQGEPTNLSDEAAQKHDQAYSEYLNKGLNPYWHFSEADETFLNETKHATDWGGKFGNLVFKAKKRVLPVLGLVEEAAKT	252	4	1	0	0.00111969	0.000506265	0.452147
SyntheticSeq6	QDNARGLVLPGYRYLGPFNQLQAGEPVNNADAVAREHDEAYDQYIKKGLNPYLYYNHADEDFLKNLKNDSSFGGNLARYFFRVKRALAPALGLVEEAAKT	251	5	1	0	0.00111525	0.000632831	0.567435
SyntheticSeq60	QDNARGLVLLTYKYLGPFNPLENGEPTNKADEAARKHDEEYQALLESGKNPYFYFNHADAEFIEDLESDRTFGGNLARGVFGLKRAIAPALGLVEEAAKT	100	9	1	0	0.000444322	0.0011391	2.56367
SyntheticSeq61	QDNARGLVLPGYNYLGPGNTDFNKEPVNKADRAARKHDLKYNQLLKQGENPYIYFNKADQAFLNDLKHDSSFGGNLGRVAFGIKRLLAPALGLVEEAAKT	210	6	1	0	0.000933076	0.000759398	0.813864
SyntheticSeq62	QDNARGLVLPGYRYLGPGNSLDQGEPVNKADAVARIHDHAYDRYIKKKVNPYLYFSKGDEQFLDSLQGDTSVGGYLGRNVFSLKRALASKLGLVEEAAKT	191	4	1	0	0.000848655	0.000506265	0.59655
SyntheticSeq63	QDNARGLVLPGYNYLGPFNQDFNKEPINKSDRAARKHDLEYNKLLDQGDNPYLHFNHADQELLDSLQDDTSFAGNFARVVFQAKKRIAPKLGLVEEAAKT	170	19	0.000416712	3.38016	0.000755347	0.00240476	3.18365
SyntheticSeq64	QDNARGLVLPGYRYLGPFNPLENGEPTNPSDAAAKEHDLAYNDYLNKGKNPYLYFSEGDSDFIESTDQASDWGGKLGNAVFGLKRLIAPVLGLVEEAAKT	226	3	1	0	0.00100417	0.000379699	0.378123
SyntheticSeq65	QDNARGLVLPGYNYLGPGNTLFAGEPVDRADEAARRHDLAYSNYINKGENPYLYFSHADEDFIKDLETDSSLGGWIGKNVFGIKRAVAPALGLVEEAAKT	191	0	1	0	0.000848655	0	0
SyntheticSeq66	QDNARGLVLPGFKYLGPGNGLDKGEPVNRADRAARKHDLAYNKYIKKGHNPYFHFSHADEDFIKDLETDSSFGGNLARAVFSVKKALAPTLGLVEEAAKT	75	0	1	0	0.000333242	0	0
SyntheticSeq67	QDNARGLVLPGYKYLGPFNPLDNGEPVNNADAVAREHDQAYDNYLKKGLNPYLKFNKGDEKFIDDLQNDSSFAGWIGKGAFKLKRQILEPLGLVEEAAKT	305	13	1	0	0.00135518	0.00164536	1.21413
SyntheticSeq68	QDNARGLVLPGYKYLGPFNPLRSGEPVFNADEAARKHDIAYNSYINKGLNPYTHWSHADAEFQEDLEDDTSFGGKLGRAVFQLKKQIAEPLGLVEEAAKT	28	2	1	0	0.00012441	0.000253133	2.03466
SyntheticSeq69	QDNARGLVLPGYKYLGPFNGLDRGEPTNPSDAAAKIHDHAYSQYINKGLNPYLHFNKGDEDFLQATNQAPDWGGRIGKFFFRFKRQIFEPLGLVEEAAKT	230	8	1	0	0.00102194	0.00101253	0.990791
SyntheticSeq7	QDNARGLVLPGHKYLGPFNGLDKGEPVDKADSAARKHDESYAKLIKSGKNPYLKYNHADEDFIRATNQATDWGGKFGNAVFHAKKRVLEPLGLVEEAAKT	273	7	1	0	0.001213	0.000885964	0.730391
SyntheticSeq70	QDNARGLVLPGYRYLGPGNTLNKGTPNNKADEAARKHDEAYSAYLRSGKNPYIYFNAADKKFIDDLESDSSFGGNLGRYFFRAKKRIAPGLGLVEEAAKT	104	4	1	0	0.000462095	0.000506265	1.09559
SyntheticSeq71	QDNARGLVLPGYNYLGPGNGLDQGDPTNKADEAAKAHDRAYNQQLDSGDNPYLRFNHADQDFLDSLQGDNSFGGWIGKGVFQIKKAVAPVLGLVEEAAKT	119	3	1	0	0.000528743	0.000379699	0.718116
SyntheticSeq72	QDNARGLVLPGYKYLGPFNGLDKGKPVNAADEAAKKHDLSYNNYLDAGINPYLKYNHADQDFIKDLKSDSSLGGWLGKSAFKLKKAFAPELGLVEEAAKT	70	0	1	0	0.000311025	0	0
SyntheticSeq73	QDNARGLVLPGYNYLGPGNEDFSKEPVNNADEAARKHDLEYNKLLNEGHNPYLSFNHADQKFIDDLKDDWSLGGIIGSSFFKAKKRILEPLGLVEEAAKT	138	20	1.21832e-07	6.91424	0.000613164	0.00253133	4.1283
SyntheticSeq74	QDNARGLVLPGYKYLGPANGLDRGPPVNKADAAAEEHDQAYSKYIAENKNPYLYFNAADQRFIDDLEGDTSFGGNFAKFVFRTKKRIAPALGLVEEAAKT	306	14	1	0	0.00135963	0.00177193	1.30325
SyntheticSeq75	QDNARGLVLPGYKYLGPGNGLDKGDPVNEADRAAQKHDEAYSKLIKQGQNPYFNYTHADAEFIDDLKNDQSFGGWIGKTAFGLKKAIAPHLGLVEEAAKT	236	13	1	0	0.0010486	0.00164536	1.5691
SyntheticSeq76	QDNARGLVLPGYKYLGPGNSLDQGEPVNNADEAAKKHDQAYATYLRSGKNPYLYFSKADEDFIKDFESDSSLGGNAAKAVFGIKKLLAEPLGLVEEAAKT	227	5	1	0	0.00100861	0.000632831	0.627429
SyntheticSeq77	QDNARGLVLPGYKYLGPGNGLDKGNPVNKADAAAQEHDQAYAKLIKSGKNPYVYFNKADEDFLKATDQATDWGGKIGHYFFRTKKRIAPRLGLVEEAAKT	141	2	1	0	0.000626494	0.000253133	0.404046
SyntheticSeq78	QDNARGLVLPGYRYLGPFNGLDKGTPSNQADQAAKKHDFEYDKLIQKGHNPYFNFNHADAEFINELKDDWSFGGIIGSSSFKLKRVLAEPLGLVEEAAKT	306	16	1	0	0.00135963	0.00202506	1.48943
SyntheticSeq79	QDNARGLVLPGFNYLGPFNPLNNGEPINAADAAALEHDKAYDQYLNKGENPYLYFSKGDQKFIRDTNQATDWGGKVGNYVFRAKKRIAPHLGLVEEAAKT	102	0	1	0	0.000453208	0	0
SyntheticSeq8	QDNARGLVLPGYKYLGPGNSDFKKEPVNEADKAAKRHDLEYNKLLKSGKNPYFKYNHADQDFIKDLKGDSSVGGYLGKGVFHAKKRVLEPLGLVEEAAKT	79	2	1	0	0.000351014	0.000253133	0.721146
SyntheticSeq80	QDNARGLVLPGYKYLGPGNGLDKGPPVNEADAAAEKHDQAYDRQLDQGKNPYWKFNHADEDFIDSSQQATDWGGKFGNFVFKTKKYLLPHLGLVEEAAKT	92	0	1	0	0.000408776	0	0
SyntheticSeq81	QDNARGLVLPGYNYLGPFNPLDNGDPVNKADAVAREHDQAYDQYIKEGLNPYFNFNHADAEFQEKLQNDWSLGGNLGRAVFQLKRLLAPVLGLVEEAAKT	394	19	1	0	0.00175063	0.00240476	1.37365
SyntheticSeq82	QDNARGLVLPGYNYVGPFNPIENGDPINEADAAAREHDQEYDRLLKQGHNPYLYFNQADQKLIDELKNDHSFGGNLARYFFRVKRQIAPSLGLVEEAAKT	168	6	1	0	0.000746461	0.000759398	1.01733
SyntheticSeq83	QDNARGLVLPGYRYLGPFNGLDKGEPVNKADEAAKKHDEAYDRYINSGKNPYFSFNKADQTFLNELKNDSSFGGNLGKGLFQAKKTLAPKLGLVEEAAKT	173	2	1	0	0.000768677	0.000253133	0.329309
SyntheticSeq84	QDNARGLVLPGYNYLGPGNTDFSKNPVNKADEAARRHDLAYGSYLLSGKNPYLKFNKGDEELLKATDQATDWGGKFGNAIFHAKKRILEPLGLVEEAAKT	252	23	0.00517357	2.28621	0.00111969	0.00291102	2.59984
SyntheticSeq85	QDNARGLVLPGYNYLGPFNPINNGKPVNKTDEVAREHDHAYDRYINEGLDPYLHFSKGDEKFLKNLKSDKSFGGNLARYFFRTKKYLAPALGLVEEAAKT	156	14	0.482984	0.316067	0.000693142	0.00177193	2.55637
SyntheticSeq86	QDNARGLVLPGYKYLGPFNPIENGEPVNEADAVAREHDEAYNKYINKGHNPYLYFSKADKKFIDNLSKDTSFGGNLARYVFKAKKHLAPKLGLVEEAAKT	62	4	1	0	0.00027548	0.000506265	1.83776
SyntheticSeq87	QDNARGLVLPGYNYLGPFNPLRSGDPVNFSDKAARKHDEAYDQYLNKGLNPYLYFSKADQDFLKETDHATDWGGKIGHYFFRAKKLVAPKLGLVEEAAKT	89	0	1	0	0.000395447	0	0
SyntheticSeq88	QDNARGLVLNGYNYLGPFNPLRSGDPVNAADAAAKKHDEAYDRYLKNGLNPYFNYNHADQEFIDSLKDDWSLGGNVGRYVFKVKKAVAPHLGLVEEAAKT	230	9	1	0	0.00102194	0.0011391	1.11464
SyntheticSeq89	QDNARGLVLPGYKYLGPGNSDFNKEPTNQADEAARRHDLAYGSYFRFGKNPYLNFNHADQDFIKDLESDSSFGGNLGRAVFQIKKAFAPELGLVEEAAKT	149	1	1	0	0.00066204	0.000126566	0.191176
SyntheticSeq9	QDNARGLVLPGYKYLGPGNSDFSKKPTNKSDRAARDHDLSYNNYINAGKNPYLKYNKADEDFIKATNQAKDYGGKVGKAVFQLKKAVAPALGLVEEAAKT	163	5	1	0	0.000724245	0.000632831	0.873781
SyntheticSeq90	QDNARGLVLPGFRYLGPFNQLQAGKPVNKADRAARLHDFRYAQLAKLGINPYLKFTHADQQFIKNLESDSSLGGKLARAVFSIKKALAPALGLVEEAAKT	163	3	1	0	0.000724245	0.000379699	0.524268
SyntheticSeq91	QDNARGLVLPGYKYLGPFNGLDKGEPVNKSDEAAKKHDESYSELIKKGHNPYFYFNKADQQFMEDLSDDTSFGGNFGRALFGLKRLLAPVLGLVEEAAKT	241	12	1	0	0.00107082	0.0015188	1.41835
SyntheticSeq92	QDNARGLVLPGYNYLGPGNEDFSKEPTNQADEAARAHDLEYNKLIKSGKNPYLYFNEADEKFLDDLKSDSSVGGKFAKFIFKTKKAIAPKLGLVEEAAKT	28	2	1	0	0.00012441	0.000253133	2.03466
SyntheticSeq93	QDNARGLVLPGFKYLGPFNPLENGEPVNAADAAAKRHDQAYNKQLDAGDNPYWNFNKADEDFIKSLSHDSSIGGYLARSAFKLKSILAPVLGLVEEAAKT	176	1	1	0	0.000782007	0.000126566	0.161848
SyntheticSeq94	QDNARGLVLPGYKYLGPFNPLDNGEPVNAADAAAKQHDFEYDKLIQAGKNPYLYFNEADETFINDTDHAKDWGGKIGHYVFKTKKHLAPVLGLVEEAAKT	282	14	1	0	0.00125299	0.00177193	1.41416
SyntheticSeq95	QDNARGLVLPGYKYLGPFNPLENGDPTNQADQAAKRHDQAYDLQLKDGKNPYLSFNHADEDFIKDLKSDRSFGGNLGKAVFHAKKRVAPKLGLVEEAAKT	162	0	1	0	0.000719802	0	0
SyntheticSeq96	QDNARGLVLPGFNYLGPFNGLDKGDPTNPSDAAAKKHDLAYDNYIKKGKNPYLSFNKADQRFINETKHATDWGGKIGKAVFTIKRHLFPHLGLVEEAAKT	185	4	1	0	0.000821996	0.000506265	0.615897
SyntheticSeq97	QDNARGLVLPGYKYVGPFNPIDNGEPTNQADEAAKAHDKEYQKLLKNGKNPYLYFNKADQDLIDSLQDDTSFGGNLARALFQIKRAVAPGLGLVEEAAKT	215	6	1	0	0.000955292	0.000759398	0.794937
SyntheticSeq98	QDNARGLVLPGYRYLGPFNSLDQGEPINKADRAAQAHDHAYDQYLKSKVNPYFKYNKADQDFLKATNHAKDWGGKFGNAVFQIKKAVAPALGLVEEAAKT	199	7	1	0	0.000884201	0.000885964	1.00199
SyntheticSeq99	QDNARGLVLPGYKYLGPFNGLDKGEPTNQADRAARKHDFAYNKYINKGLNPYVKYNKADEQLLKDLQGDTSVGGFLGRGFFQAKRRILEPLGLVEEAAKT	114	5	1	0	0.000506527	0.000632831	1.24935
UAJ21437.1	QDNARGLVLPGYKYLGPLNGLDKGEPVNAADAAALAHDKAYDEQLKAGDNPYLKYNHADAEFQEELKDDTSFGGNLGKAVFQAKKRVLEPLGLVEEAAKT	76	4	1	0	0.000337685	0.000506265	1.49922
UAJ21540.1	QDNARGLVLPGYNYLGPFNPLDNGDPVNKADEAAKKHDLAYNNYINKGLNPYLKFNKGDQDFIDSLQSDSSLGGNFAKAVFHIKKQIAPALGLVEEAAKT	251	8	1	0	0.00111525	0.00101253	0.907897
UAJ21557.1	QDNARGLVLPGYRYVGPGNPLDAGEPRGPVDAIAKKHDERYDELIKHGHIPYIHGRGADSLMGKELADAEEAGKILDSYDKLVANAARGLLGLVEEAAKT	210	2	1	0	0.000933076	0.000253133	0.271288
UAJ48887.1	QDNARGLVLPGYKYLGPGNGLDKGEPVNEADAAALEHDKAYDQQLKAGDNPYLKYNHADAEFQERLKEDTSFGGNLGRAVFQAKKRLLEPLGLVEEAAKT	144	6	1	0	0.000639824	0.000759398	1.18689
UBX82122.1	QDNARGLVLPGFNYLGPFIPLDNVDLVKEVDKTVQTHDRAYHSYIDAGINPYLNFIKADSDFIESLSKDSSVAGWLGKSAFKLKRVLLPHLGLVEEAAKT	299	1	1	0	0.00132852	0.000126566	0.0952684
UBZ25787.1	QDNARGLVLPGYKYLGPGNSLDKGTPSNPSDAAAQRHDHAYSAYQAAGFNPYFYHNQADENFIRDTDQAPDWGGRFGNAVFRAKRLLAPRLGLVEEAAKT	460	9	1	0	0.00204388	0.0011391	0.55732
UBZ25791.1	QDNARGLVLPGYKYLGPGNSLDKGTPNNPSDAAAQRHDHAYSAYQAAGFNPYFYHNQADENFIRDTDQAPDWGGRFGNAVFRAKRLLTPRLGLVEEAAKT	79	0	1	0	0.000351014	0	0
UBZ25795.1	QDNARGLVLPGYKYLGPGNSLDKGTPNNPSDAAAQRHDHAYNAYQAAGFNPYFYHNQADENFIKDTDQAPDWGGRFGNAVFRAKRLIAPRLGLVEEAAKT	175	3	1	0	0.000777564	0.000379699	0.488319
UBZ25803.1	QDNARGLVLPGYKYLGPGNSLDKGTPNNPSDAAAQRHDYAYSAYQAAGFNPYFYHNQADENFIRDTDQAPDWGGRFGNAVFRTKRLIAPRLGLVEEAAKT	279	2	1	0	0.00123966	0.000253133	0.204195
UCS96314.1	QDNARGLVLPGSDYIGPGNPIHIDAPKDEADAIAKEHDVEYDRILRYAQTHDITYTDFVNQIRAADKVAQDKFRDDFATSSNWRSYVARHLGLVEEAAKT	662	7	0.791841	0.101362	0.00294141	0.000885964	0.301204
UCS96318.1	QDNARGLVLPGYKYLGPFNPIKNGKPINKADAAARRHDLAYDQYLKEGKNPYLYFNKADQKFLDELKGDYSIGGLLGKGAFHIKKAIAPELGLVEEAAKT	55	1	1	0	0.000244377	0.000126566	0.517914
UCS96330.1	QDNARGLVLPGTDYVGPGNPINIDAPRHNLDAIAKEHDVEYDRLLRYAQLTDLSPGQFKDLVSKADSKAIEAFHKDFEQSGDWRSFIAKHLGLVEEAAKT	272	6	1	0	0.00120856	0.000759398	0.628351
UGS43995.1	QDNARGLVLPGKKYCGPGNKIPCGPPRDKVDECSALHDIGYDKLIKEGKWPYGCEGCGADSKMIECLKDDNSLLSSGIKGLWTIKCKVCKLGLVEEAAKT	189	7	1	0	0.000839769	0.000885964	1.05501
UGS44001.1	QDNARGLVLPTHQYTGPGTTIPCGQPKSGLDQCSALHDLGYEIIQQKGGNPYLCGGCGADLDMIKCINIRDKSLGGKAVKALWQVKCGICLGLVEEAAKT	564	3	0.163364	0.786845	0.00250598	0.000379699	0.151517
UGV24177.1	QDNARGLVLPGYKYLGPFNGLDKGEPVNEADAAALEHDKAYDRQLDSGDNPYLKYNHADAEFQERLKEDTSFGGNLARAVFQAKKRVLEPLGLVEEAAKT	103	2	1	0	0.000457652	0.000253133	0.553112
UGV24187.1	QDNARGLVLPGYKYLGPFNGLDKGKPVNKADAAALEHDKAYNRQLDSGDNPYLKYNHADAEFQERLKEDTSFGGNLGRAVFQAKKRVLEPLGLVEEAAKT	33	0	1	0	0.000146626	0	0
UGV24198.1	QDNARGLVLPGTNYVGPGNELQAGPPQNAVDSAARIHDFRYSQLAKLGINPYTHWTVADEELLKNIKNETGFQAQVVKDYFTLKGAAAPVLGLVEEAAKT	146	14	0.179996	0.744737	0.00064871	0.00177193	2.73146
UJO02143.1	QDNARGLVLPGYKYLGPGNGLDKGEPVNHADAVAREHDLEYDKLLQQGDNPYLKYNHADAEFQEKLQGDTSLGGNAANAAFQLKKRILEPLGLVEEAAKT	133	0	1	0	0.000590948	0	0
UMB41351.1	QDNARGLVLPGYKYLGPFNPADNGDPVNFADKAAQSHDIAYQSYLDSGINPYFSFNKADSDFIESLAHDSSFGGWLGRSAFGLKKLIAPHLGLVEEAAKT	315	7	1	0	0.00139961	0.000885964	0.633006
UMB41499.1	QDNARGLVLPGYNYLGPGNTDFSAEETNQSDKAAKAHDLEYNKILQQGQNPYLYFNHADEDFIKATNQASDWGGKFGNFIFKTKKTLAPELGLVEEAAKT	148	7	1	0	0.000657597	0.000885964	1.34728
UMB41502.1	QDNARGLVLPGYNYLGPGNTDFSIEETNQSDKAAKAHDLEYNKLLQKGQNPYIYFNHADEDFIQATNQASDWGGKFGNFIFKAKKAIAPELGLVEEAAKT	90	1	1	0	0.00039989	0.000126566	0.316503
UMB41505.1	QDNARGLVLPGYNYLGPGNTDFSAEETNQSDKAAKAHDLEYNKILQQGQNPYLYFNHADEDFIKATDQASDWGGKFGNFIFKAKKTLAPELGLVEEAAKT	124	3	1	0	0.000550959	0.000379699	0.689159
UMO75511.1	QDNARGLVLPGFKYLGPFNPLNNGEPVNAVDRAAQKHDFAYDSYLKENKNPYYYFNKADSDFLEDLESDRSFGGWIGKTVFGLKKAIAPSLGLVEEAAKT	192	14	1	0	0.000853098	0.00177193	2.07705
UMO75517.1	QDNARGLVLPGYNFLGPGNTDFTLKPTNPSDRAAQKHDLAYNKIIENGQNPYFYFNTADKDFIKETNSAKDWGGKVANFIFRAKEKIAPTLGLVEEAAKT	157	3	1	0	0.000697586	0.000379699	0.544304
UMO75526.1	QDNARGLVLPGYNYLGPGNGLDRGEPVNRADEVAREHDISYNEQLEAGDNPYLKYNHADAEFQEKLADDTSFGGNLGKAVFQAKKRVLEPLGLVEEAAKT	213	5	1	0	0.000946406	0.000632831	0.668668
UNA02573.1	QDNARGLVLPGYKYLGPFNGLDKGEPVNEADAAALEHDKAYDRQLDSGDNPYLKYNHADAEFQERLKEDTSFGGNLGRAVFQAKKRVLEPLGLVEEAAKT	226	10	1	0	0.00100417	0.00126566	1.26041
UNY47950.1	QDNARGLVLPGYKYLGPFNGLDKGEPVNEADAAALEHDKAYDLEIKDGHNPYFEYNEADRRFQERLKDDTSFGGNLGKAIFQAKKRVLEPLGLVEEAAKT	149	1	1	0	0.00066204	0.000126566	0.191176
UNY47952.1	QDNARGLVLPGYKYLGPLNGLDKGEPVNEADAAALEHDKAYDLELKDGHNPYFEYNEADRRFQERLKDDTSFGGNLGKAIFQAKKRVLEPLGLVEEAAKT	194	13	1	0	0.000861985	0.00164536	1.90881
UNY47954.1	QDNARGLVLPGYKYLGPFNGLDKGEPVNEADAAALEHDKAYDLELKDGHNPYLEYNEADRRFQERLKDDTSFGGNLGKAIFQAKKRVLEPLGLVEEAAKT	34	10	1.37824e-09	8.86067	0.000151069	0.00126566	8.37802
VNH86822.1	QDNARGLVLPGYNYVGPGNPLDNGPAKGPVDEAAKHHDERYDEMLSHGDLPYIHGHGADRLMNREIEQAEAEGRLTDPVDKVLGNVIRGILGLVEEAAKT	443	8	1	0	0.00196835	0.00101253	0.514406
WP_107934656.1	QDNARGLVLYPGYRYCGPGCSGPGAPTNPVDACCKFHDECYMYNRDRGSRRGYCDNLFQQCLNQYTYMNNNLGKDARLFSSAINMKNFFFLGLVEEAAKT	261	0	1	0	0.00115968	0	0
WP_118877254.1	QDNARGLVLAPGYRYCGPGCSGPGSPTNQVDACCKAHDECYFYNKDKSYRRYCDNLFYQCLAPYTNHPNKIGRDARLFTRIIQLKNYLIGLGLVEEAAKT	369	1	0.902752	0.0444316	0.00163955	0.000126566	0.0771958
YP_002586775.1	QDNARGLVLPGYKYLGPFNPLENGEPVNKADRAAQAHDKSYSEIIKSGKNPYLYFNKADEKFIDDLKNDWSLGGIIGSSFFKLKRAVAPALGLVEEAAKT	112	7	1	0	0.000497641	0.000885964	1.78033
YP_002808456.1	QDNARGLVLPGYKYLGPFNPLDNGEPVNKADRAAQSHDKSYSELIKSGKNPYLYFNKADEKFIDDLKNDWSLGGIIGSSFFKLKRAVAPALGLVEEAAKT	113	5	1	0	0.000502084	0.000632831	1.26041
YP_002916062.1	QDNARGLVLPGYKYLGPFNPLENGEPVNKADRAAQAHDKSYSELIKSGKNPYLYFNKADEKFIDDLKDDWSLGGIIGSSFFKLKRAVAPALGLVEEAAKT	127	2	1	0	0.000564289	0.000253133	0.448587
YP_003799998.1	QDNARGLVLPGYRYLGPFNPLDNGKPINNADRAAQAHDKSYSELIKSGKNPYLYFNKADEKFINDLKDDWSIGGIIGSTFFKLKRAVAPALGLVEEAAKT	355	12	1	0	0.00157734	0.0015188	0.962882
YP_003858572.1	QDNARGLVLPGYKYLGPFNGLDRGEPVNAADAAAKKHDEEYDRLLKAGDNPYLAYNHADAEFQKDLSGDSSLAGNAANALFQAKKRVLEPLGLVEEAAKT	186	2	1	0	0.000826439	0.000253133	0.306293
YP_004678721.1	QDNARGLVLPRHNYLGPGTKDFTKEPVDEDDEIARRHDLAYANATSHQDIYKADKEASKEFFDSFKKTWHPEAFVGSAALKVKNFTEEKILGLVEEAAKT	156	0	1	0	0.000693142	0	0
YP_005097852.1	QDNARGLVLPGHRYTGPGNSDDRGEPLGPVDELAREHDRGYADLIKEGINPYVKYNRHDKDFTDALAEGPGGQTWAGNFAQSLFHLKRKILGLVEEAAKT	105	2	1	0	0.000466538	0.000253133	0.542576
YP_006272946.1	QDNARGLVLPGFRYLGPFNPLNNGKPVNEVDKVAQKHDKAYDSYIKAGVNPYLHFNKADSDFIDSLSTDSSVAGWLGKSAFKLKRLLAPHLGLVEEAAKT	286	18	1	0	0.00127076	0.00227819	1.79278
YP_006576514.1	QDNARGLVLPYHNYFGPGTDNFEQHPVDEDDAIARLHDLDYGKAKTDKDIFKADKEARDEFLTSFIHTGNVHSLIGGIGLGAKNLVEEHVLGLVEEAAKT	247	12	1	0	0.00109748	0.0015188	1.3839
YP_006589930.1	QDNARGLVLPKHNYLGPGSGNFNVPPVDEDDAIARQHDLAYQQAENHKDIFKADKTARDEFFSSFIHSGNVHSLIGGLGLGAKNILEENVLGLVEEAAKT	183	4	1	0	0.000813109	0.000506265	0.622629
YP_007003825.1	QDNARGLVLPGYKYLGPGNSLDRGEPVNQIDADAKEHDEAYDKAKTSQEVSDADSKFVSKALDHIVNAINLKETPGNTFGAAIGAIGIGTLGLVEEAAKT	124	6	1	0	0.000550959	0.000759398	1.37832
YP_008431134.1	QDNARGLVLHGYEWFGPGNEITYNPARNQVDQDGKDHDLTNDYKKKGAFYTYNAADKILLRKLEKEHSIPAKIGKAWFGTKRYLAEHGFLLGLVEEAAKT	358	4	1	0	0.00159067	0.000506265	0.318271
YP_008658570.1	QDNARGLVLPGHKYLGPGNKLHSGKPVNSADKIAQRHDWFYNFDRTASEVRNSDFNAIREFWQNWQKTGEIDNLVGAAGLGAKYVAESVVLGLVEEAAKT	156	1	1	0	0.000693142	0.000126566	0.182598
YP_008802582.1	QDNARGLVLPGFKYLGPFNPLDNGDPVNEVDKTAQTHDRAYQSYIDAGINPYLNFNKADSDFIESLSKDSSVAGWLGKSAFKLKRVLLPHLGLVEEAAKT	309	7	1	0	0.00137296	0.000885964	0.645297
YP_009010976.1	QDNARGLVLPGYNYLGPFNPLENGDPVNKADEAAKKHDQAYNNYINKGLNPYLKFNKGDQDFIDSLQSDSSVGGNFAHAVFHLKKQIAPALGLVEEAAKT	192	2	1	0	0.000853098	0.000253133	0.296721
YP_009021038.1	QDNARGLVLPYHNYLGPGSDNFNQQPVDEDDAIARSHDLDYNKASSDNDIFKADKQARDEFFSSFVHSGNVHSLIGGLGLGGKNLIEEHVLGLVEEAAKT	349	20	1	0	0.00155068	0.00253133	1.63239
YP_009046824.1	QDNARGLVLPGHRYLGPFNPIENGEPVNAADAAARRHDLKYDQYLKEGKNPYLYFNKADSDFLEDLVFDRSFGGWIGKGVFGLKRAIAPTLGLVEEAAKT	286	10	1	0	0.00127076	0.00126566	0.995988
YP_009058895.1	QDNARGLVLPGYNYLGPFNQDFSKKPTNPSDKAARKHDLEYNKLIKQGHNPYWNYNHADEDFIKETDQATDWGGKFGNFIFRAKKALAPELGLVEEAAKT	131	4	1	0	0.000582062	0.000506265	0.869779
YP_009111340.1	QDNARGLVLPGYKYMGPGNDPDVGPPVNAADTAARDHDLRYAQMQNAGINPYVKYNKADEKMIEELKSNPEADSDLAGNAARAIWKGKERLGLVEEAAKT	86	1	1	0	0.000382117	0.000126566	0.331224
YP_009116877.1	QDNARGLVLPGTSYVGPGNPVPAGPPSGPVDQAALEHDQRYSWLLSLGDWPYLLANEADKIMSDDLEEKAHTMTSSEKVLANLVRSVWHILGLVEEAAKT	203	7	1	0	0.000901974	0.000885964	0.98225
YP_009130651.1	QDNARGLVLPGYNYLGPGNSDFTKKPTNASDAAARKHDLAYGSYLKKGHNPYINFNNADKTFIKDTNQAKDWGGWLGNKFFKIKEHIAPKLGLVEEAAKT	85	1	1	0	0.000377674	0.000126566	0.335121
YP_009134734.1	QDNARGLVLPDHHYIGPGNTLSGIKPVDTDDHIALDHDKAYEQAKTQQDIQNADKKSAGEFLTDIIENSNPHSIAGYIGLKAKETVEGLVLGLVEEAAKT	187	4	1	0	0.000830882	0.000506265	0.60931
YP_009186841.1	QDNARGLVLPGYNYLGPGNTDFTKKPTNPSDEAARRHDLAYGSYIKKGHNPYFNFNKADKSFIKETDQAKDYGGKLGNLFFRFKEKIAPTLGLVEEAAKT	133	3	1	0	0.000590948	0.000379699	0.642525
YP_009215303.1	QDNARGLVLPGYRYLGPFNPSDNGEPVNAADKAAQKHDQSYNHYINQGHNPYLYFNKADQQFLDDLRGDWSAGALAGKAVFGVKKAIAPALGLVEEAAKT	147	9	1	0	0.000653153	0.0011391	1.744
YP_009241377.1	QDNARGLVLPGYNYLGPGNTNFKKQPTNPSDKAARNHDLEYNKILKEGQNPYIYFNHADEDFIKATDQASDWGGKFGNFIFRAKKSLAPELGLVEEAAKT	70	2	1	0	0.000311025	0.000253133	0.813864
YP_009256213.1	QDNARGLVLPGHNYMGPGNPLDNGEPTTNADKVAQQHDYAYAHAWTEDHIKEADAEARHQFLEHPTEFSSLVGYTGLGLKSLLESVTGTVLGLVEEAAKT	300	8	1	0	0.00133297	0.00101253	0.759607
YP_009259491.1	QDNARGLVLPGYKYLGPFNSLFAGKPVNKADEAARRHDLGYTDLLDKGHNPYIYFNEHDEQLIQDLQTDRTFGGILAKSVFGIKKAVAPALGLVEEAAKT	215	5	1	0	0.000955292	0.000632831	0.662448
YP_009272915.1	QDNARGLVLPGFKYLGPFNPLNNGEPVNDVDKAAQAHDQEYQKLIDSGINPYFNFNKADSDFIENLSRDNSFAGWLGKSAFRLKSILAPHLGLVEEAAKT	222	15	1	0	0.000986395	0.00189849	1.92468
YP_009310056.1	QDNARGLVLVLPFSNNIGPGNSIRPATNRADLIAQGHDLHYQQAKSNSDVLSADREAISQFAHEAIQGQDPISRVHAAVGGIGLGVKHAVLGLVEEAAKT	1041	12	0.0521094	1.28308	0.00462539	0.0015188	0.32836
YP_009315887.1	QDNARGLVLPGYRYVGPGNPLDNGPPEGPVDEAAKHHDERYADMLSHGDVPYLHGHGADRLMNREIARAEEGGQLTNPVDQLVGNAIRGILGLVEEAAKT	1002	11	0.0485121	1.31415	0.00445211	0.00139223	0.312712
YP_009315893.1	QDNARGLVLPGYKYLGPFYPLDNGEPVNKADRAAQKHDQAYNQYLSEGKNPYLYFNKADQDFLEDLESDRSFGGWIGKTVFGSKRAIAPSLGLVEEAAKT	161	3	1	0	0.000715358	0.000379699	0.530781
YP_009325418.3	QDNARGLVLPGTRYVGPGNVVPAGPPVNPIDDLALQHDLRYATVMEHGEWPYIYDESDDVLAADISHYGQDKTFLGNLIKAIMRLKKNLGLGLVEEAAKT	312	6	1	0	0.00138628	0.000759398	0.547793
YP_009389294.1	QDNARGLVLPGYNYLGPFNPLDNGEPVNKADKAAKRHDLAYNQYLNKGLNPYLKFNKADQQLIDDLSDDSSLGGKFARGVFSIKRALAPSLGLVEEAAKT	111	4	1	0	0.000493197	0.000506265	1.0265
YP_009507339.1	QDNARGLVLPDHRYIGPGNTIDDTEPVDLDDDIAREHDINYEKAKTQEDVQEADREGAGEFLTDVIHNSNPHSIAGYIGLKAKEKVESVILGLVEEAAKT	219	5	1	0	0.000973065	0.000632831	0.650348
YP_009507352.1	QDNARGLVLPGFRYLGPFNPLNNGEPVNFVDAAAKAHDQAYQDIIDSGQNPYFSFNKADADFLETLSHDSSVGSWLGRSAFHLKKVLAPHLGLVEEAAKT	472	23	1	0	0.0020972	0.00291102	1.38805
YP_009507367.1	QDNARGLVLPGYKYLGPFNGLERGEPVNAADAAAQRHDRQYDRILQQGGNPYLTYNHADREFQEELQSDESFGGNLGKAVFQAKKRILEPLGLVEEAAKT	112	3	1	0	0.000497641	0.000379699	0.762998
YP_009507369.1	QDNARGLVLPFSNYIGPGNQLQAGNPQSVVDAAARIHDFRYSELIKLGINPYTHWSVADDELLHNIKNEEGFQAQVVRDFFTLKGLFTSTLGLVEEAAKT	723	21	1	0	0.00321245	0.00265789	0.827373
YP_009507372.1	QDNARGLVLPFSHYIGPGNELQAGAPESVVDAAARSHDFRYSELIKLGINPYTQWTVADDELLHNIKNEHGFQAQVVRDYFTLKGLFTSTLGLVEEAAKT	255	4	1	0	0.00113302	0.000506265	0.446828
YP_009507374.1	QDNARGLVLPLTHYIGPGNPLQAGSPTDVVDAAARIHDYRYSELIKLGINPYTHWTVADDELLHNVQNVGGFEAQVVKDFFTLKGLFTSTLGLVEEAAKT	289	2	1	0	0.00128409	0.000253133	0.19713
YP_009507377.1	QDNARGLVLPADRYLGPGNPLENGPPVDPVDAVARIHDFRYADLEKQGINPYTTYTIADEELLKNLEHKTGGRAAIARAFFNFKKLTFPHLGLVEEAAKT	160	7	1	0	0.000710915	0.000885964	1.24623
YP_009507380.1	QDNARGLVLPGYNYLGPFNQDFSKKPTNPSDNAARKHDLEYNKLIKQGHNPYWNYNHADEDFIKETDQATDWGGKFGNFVFRAKRALAPELGLVEEAAKT	154	6	1	0	0.000684256	0.000759398	1.10982
YP_009507391.1	QDNARGLVLPGYNYVGPGNPLDNGPAKGPVDEAAKHHDERYDEMLSHGDVPYIHGHGADRLMNREIEQAEAEGRLTDPVDRVLGNVIRGLLGLVEEAAKT	491	5	1	0	0.00218162	0.000632831	0.290074
YP_009508197.1	QDNARGLVLPGYNYVGPGNPLDNGPPQGPVDEAAKHHDERYDEMLSHGDLPYVHGHGADRLMNKEIERAEKEGRVTGVGDKLLGNVIRGILGLVEEAAKT	521	5	1	0	0.00231492	0.000632831	0.273371
YP_009508787.1	QDNARGLVLPGYKYLGPFNSLTQGKPTNKADEAARRHDLHYNDLINKGHNPYLNFNEADVNLIKDLETDNSIGGFIARNVFKAKQAIAPALGLVEEAAKT	195	4	1	0	0.000866428	0.000506265	0.584313
YP_009508791.1	QDNARGLVLPGYKYLGPFNDLDNGEPVNAADKAARDHDFAHQSYIEKGQNPYLNFNKADLQFIDDLRNDWSFGAIVGSAAFKAKQAIAPSLGLVEEAAKT	211	5	1	0	0.000937519	0.000632831	0.675006
YP_009508795.1	QDNARGLVLPGYRYLGPFNSLDNGEPINEADKAARNHDFAYQSYIDKGQNPYLNFNKADLQFISDLRNDWSFGTIVGSAVFKAKQAIAPSLGLVEEAAKT	243	1	1	0	0.0010797	0.000126566	0.117223
YP_009508800.1	QDNARGLVLPGYKYLGPFNPLDNGEPVNKADRAAQKHDQAYNQYLSEGKNPYLYFNKADQDFLEDLESDRSFGGWIGKTVFGAKRAIAPSLGLVEEAAKT	149	8	1	0	0.00066204	0.00101253	1.52941
YP_009508803.1	QDNARGLVLPGYNYLGPKKFKLQKKPTNPSDAAARKHDLEYNKLIQQGHNPYFYYNHADEDFIKETNQAKDWGGKFGNYIFRAKRALAPELGLVEEAAKT	193	2	1	0	0.000857541	0.000253133	0.295184
YP_009508805.1	QDNARGLVLPGYNFLGPFNQDFNKEPTNPSDNAAKQHDLEYNKLINQGHNPYWYYNKADEDFIKATDQAPDWGGKFGNFIFRAKKHIAPELGLVEEAAKT	165	7	1	0	0.000733131	0.000885964	1.20847
YP_009551695.1	QDNARGLVLNGYNYLGPFNPLNNGTPVNKADAAAQKHDQAYNDYLKSGKNPYLYFNKADQKFLDDLRGDWSAGGLVGKGFFGLKKAIAPTLGLVEEAAKT	190	2	1	0	0.000844212	0.000253133	0.299845
YP_009552697.1	QDNARGLVLPGYKYLGPFNPLDNGKPVNKADEAAQRHDQAYDNYLANNQNPYLYFNKADQAFLEDLESDRSFGGWIGKTVFGLKRAIAPALGLVEEAAKT	285	3	1	0	0.00126632	0.000379699	0.299845
YP_009552710.1	QDNARGLVLYGHKYLGPGNKLRNGKPVDEDDEIAEIHDHLYNQAKTQEDIREADRDAIKHFLDLNSAHGYLGAAGLAAKYGLESLTGVLYLGLVEEAAKT	229	9	1	0	0.0010175	0.0011391	1.11951
YP_009552776.1	QDNARGLVLPGTHYLGPGNPVPNGPPVDKLDAAAAKHDIRYEAMLKHGDIPYLKHNWADEAMSRDLEKDEPKSWVGNAARGLWQVKKTTTLGLVEEAAKT	467	5	1	0	0.00207498	0.000632831	0.304981
YP_009553049.1	QDNARGLVLPGYKYLGPFNQLDAGEPVNKSDQAAQKHDFAYDQYIKSGKNPYLYFNKADQDFIEDLESDRSFGGWIGKTVFGIKRAIAPSLGLVEEAAKT	239	13	1	0	0.00106193	0.00164536	1.54941
YP_009553052.1	QDNARGLVLPGYKYLGPFNDLDKGEPVNAADRAAQVHDHAYNKYLQSGKNPYLHFNKADQQFLDDLESDRSFGGWIGKTVFGIKRAIAPSLGLVEEAAKT	136	2	1	0	0.000604278	0.000253133	0.418901
YP_010086571.1	QDNARGLVLPGTHYVGPGNRLEEGPPTTRLDAEARIHDFRYSELQKLGINPYTHFTSADQELLSAAAREKGFQAAMVEAVFELKKQLAPHLGLVEEAAKT	113	4	1	0	0.000502084	0.000506265	1.00833
YP_010086820.1	QDNARGLVLPGHKYLGPGNSLDRGDPVDADDAAAQKHDQSYQEQLEAGDNPYLKYNHADREFQEALKGDTSFEGNLARGLFEAKKLVAEPLGLVEEAAKT	215	4	1	0	0.000955292	0.000506265	0.529958
YP_010086822.1	QDNARGLVLPGHKYLGPGNSLDRGDPVDADDAAAQKHDQAYQEQLEAGDNPYLKYNHADREFQEALKDDTSFEGNLARGLFEAKKLVAEPLGLVEEAAKT	131	5	1	0	0.000582062	0.000632831	1.08722
YP_010086825.1	QDNARGLVLPGYKYLGPFNPLNNGKPINKADRAARRHDISYNKYIKSGKNPYLNFNKADQAFLDELKNDYSFGGLLGKGVFQIKKAIAPTLGLVEEAAKT	183	4	1	0	0.000813109	0.000506265	0.622629
YP_010087225.1	QDNARGLVLVHGRYVGPGNPLPAGKPSSKLDEIALRHDIRYHVELKHKHWPYLTYQYADKIMIDEINQNMEQIKQEGNEWLANFIKSLWTLGLVEEAAKT	470	15	1	0	0.00208831	0.00189849	0.909104
YP_024971.1	QDNARGLVLPGYKYLGPGNGLDKGDPVNFADEVAREHDLSYQKQLEAGDNPYLKYNHADAEFQEKLASDTSFGGNLGKAVFQAKKRILEPLGLVEEAAKT	185	7	1	0	0.000821996	0.000885964	1.07782
YP_068094.1	QDNARGLVLPGYRYLGPGNSLDRGKPVNKADEAAKKHDQEYDQQLKAGDNPYIKYNHADEQFQKDLQGDTSLAGNAANALFQGKKTLLAPLGLVEEAAKT	164	5	1	0	0.000728688	0.000632831	0.868453
YP_068411.1	QDNARGLVLPGYKYVGPGNGLDKGPPVNKADSVALEHDKAYDQQLKAGDNPYIKFKHADQEFIDNLQGDTSFGGNLGKAVFQAKKRILEPLGLVEEAAKT	97	2	1	0	0.000430992	0.000253133	0.587325
YP_077176.1	QDNARGLVLPKHRYVGPGGDLPAGRPMSKLDEIAARHDIGYHTEIKHKHNPYYWYNFYDEQMVKEINENMDQIAEEGESWLANFILATWKLGLVEEAAKT	302	7	1	0	0.00134185	0.000885964	0.660254
YP_077178.1	QDNARGLVLPGYKYLGPFNGLDKGEPVNAADAAALEHDKAYDQQLKAGDNPYLRYNHADAEFQERLQEDTSFGGNLGRAVFQAKKRVLEPLGLVEEAAKT	38	2	1	0	0.000168842	0.000253133	1.49922
YP_077180.1	QDNARGLVLPGYKYLGPFNGLDKGEPVNAADAAALEHDKAYDQQLQAGDNPYLRYNHADAEFQERLQEDTSFGGNLGRAVFQAKKRVLEPLGLVEEAAKT	23	0	1	0	0.000102194	0	0
YP_077183.1	QDNARGLVLPGYKYLGPFNGLDKGKPVNEADAAALEHDKAYDLELKDGHNPYFEYNEADRRFQERLKDDTSFGGNLGKAIFQAKKRVLEPLGLVEEAAKT	4	0	1	0	1.77729e-05	0	0
YP_164341.1	QDNARGLVLPGHKYIGPGTSDFKPIPIDSDDAIAREHDLAYLNADNNKDIYKADKTARDEFFSDFVHNNNYHSLIGGIGLGAKNLIEEHVLGLVEEAAKT	279	4	1	0	0.00123966	0.000506265	0.408391

## Sheet: Passage P0 > P2
sequence ID	sequence (aa)	start reads	end reads	p value	-log p value	fold change (rel total read count)	fold change (rel AAV9 count)	% start reads	% end reads	fold change
3J1Q_A	QDNARGLVLPGYKYLGPFNGLDKGEPVNEADAAALEHDKAYDRQLDSGDNPYLKYNHADAEFQERLKEDTSFGGNLGRAVFQAKKRLLEPLGLVEEAAKT	78	5	1	0	0.981499	0.564103	0.000346571	0.000340159	0.981499
AAA47149.1	QDNARGLVLRGYKYLGPGKSLDQGEPTNPSDAAAKEHDEAYAAYLRSGKNPYLYFSPADQRFIDQTKDAKDWGGKIGHYFFRAKKAIAPVLGLVEEAAKT	133	16	1	0	1.84197	1.05865	0.000590948	0.00108851	1.84197
AAA47152.1	QDNARGLVLITYKYLGPGNSLDQGEPTNPSDAAAKEHDEAYAAYLRSGKNPYLYFSPADQRFIDQTKDAKDWGGKIGHYFFRAKKAIAPVLGLVEEAAKT	172	5	1	0	0.445098	0.255814	0.000764234	0.000340159	0.445098
AAB47792.1	QDNARGLVLPGTNYIGPGNELQAGPPQSAVDSAARIHDFRYSQLAKLGINPYTHWTVADEELLKNIKNETGFQAQVVKDYFTLKGAAAPVLGLVEEAAKT	156	9	1	0	0.883349	0.507692	0.000693142	0.000612287	0.883349
AAD45917.1	QDNARGLVLPGTAYVGPGNELQAGPPQSAIDSAARIHDFRYSLLAKLGINPYTHWTVADEELLKNIKNETGFQAQVVKDYFTLKGAAAPVLGLVEEAAKT	607	51	1	0	1.28646	0.739374	0.00269703	0.00346962	1.28646
AAG16690.1	QDNARGLVLPGTNYVGPGNELQAGPPQSAVDSAARIHDFRYSQLAKLGINPYTHLTVADEELLKNIKNETGFQAQVVKDYFTLKGAAAPVLGLVEEAAKT	365	15	1	0	0.629235	0.361644	0.00162178	0.00102048	0.629235
AAG37180.1	QDNARGLVLPGTNYVGPGNELQAGPPQSAVDSAARIHDFRYSQLAKLGINPYTHWTVADEELLKNIKNETGFEAQVVKDYFTLKGAAAPVLGLVEEAAKT	459	55	0.0153842	1.81293	1.8347	1.05447	0.00203944	0.00374175	1.8347
AAG37182.1	QDNARGLVLPGTNYVGPGNQLQAGPPQSAVDSAARIHDFRYSQLAKLGINPYTHWTVADEELLKNIKNETGFQAQVVKDYFTLKGAAAPVLGLVEEAAKT	277	32	1	0	1.76882	1.01661	0.00123077	0.00217702	1.76882
AAK27441.1	QDNARGLVLPGYKYLGPGNSLDQGEPTNPSDAAAKEHDLAYDEYIKSGKNPYLYFSPADQRFIDQTKDAKDWGGKVGHYFFRTKRAFAPKLGLVEEAAKT	175	4	1	0	0.349974	0.201143	0.000777564	0.000272127	0.349974
AAL55418.1	QDNARGLVLPGTNYIGPGNELQAGPPQSAVDSAARIHDFRYSQLAKLGINPYTHWTVADEELLKNIKNETGFQAQAVKDYFTLKGAAAPVLGLVEEAAKT	155	5	1	0	0.493916	0.283871	0.000688699	0.000340159	0.493916
AAO88187.1	QDNARGLVLPGYEYLGPFNGLDKGEPVNAADAAALEHDKAYDQQLKAGDNPYLRYNHADAEFQERLQEDTSFGGNLGRAVFQAKKRVLEPLGLVEEAAKT	86	1	1	0	0.178039	0.102326	0.000382117	6.80318e-05	0.178039
AAO88188.1	QDNARGLVLPGYKYLGPFHGLDKGEPVNAADAAALEHDKAYDQQLKAGDNPYLRYNHADAEFQERLQEDTSFGGNLGRAVFQAKKRVLEPLGLVEEAAKT	14	0	1	0	0	0	6.22051e-05	0	0
AAO88196.1	QDNARGLVLPGYKYLGPFNGLDKGEPVNEADAAALEHDKAYDKQLEQGDNPYLKYNHADAEFQERLQEDTSFGGNLGRAVFRAKKRVLEPLGLVEEAAKT	92	19	0.00139327	2.85597	3.16213	1.81739	0.000408776	0.0012926	3.16213
AAO88206.1	QDNARGLVLPGYKYLGPFNGLDKGEPVNAADAAALEHDKAYDQQLNAGDNPYLRYNHADAEFQERLQEDTSFGGNLGRAVFQAKKRVLEPLGLVEEAAKT	122	6	1	0	0.753019	0.432787	0.000542073	0.000408191	0.753019
AAR24363.1	QDNARGLVLPGYKYLGPGNGLDKGPPVNKADSVALEHDKAYDQQLKAGDNPYIRFNHADQDFIDSLQDDQSFGGNLGKAVFQAKKRILEPLGLVEEAAKT	117	44	3.39707e-26	25.4689	5.75813	3.3094	0.000519857	0.0029934	5.75813
AAR92460.1	QDNARGLVLPGYKYLGPGNGLDKGPPVNKADNIALEHDKAYDQQLKAGDNPYIKFNHADQEFIDNLQGDTSFGGNLGKAVFQAKKRILEPLGLVEEAAKT	107	16	1	0	2.28955	1.31589	0.000475425	0.00108851	2.28955
AAR97626.1	QDNARGLVLPGTNYVGPGNELQAGPPQSAVDSAARIHDFRYSQLAKLGINPYTHWTVADKELLKNIKNETGFQAQVVKDYFTLKGAAAPVLGLVEEAAKT	171	5	1	0	0.447701	0.25731	0.000759791	0.000340159	0.447701
AAS77513.1	QDNARGLVLPGYKYVGPGNGLDKGPPVNNADSVALEHDKAYDQQLKAGDNPYIKFNHADQDFIDSLQDDQSFGGNLGKAVFQAKKRILEPLGLVEEAAKT	173	10	1	0	0.885051	0.508671	0.000768677	0.000680318	0.885051
AAS77515.1	QDNARGLVLPGYKYLGPGNGLDKGPPVNNADTVALEHDKAYDQQLKAGDNPYIKFNHADQDFIDSLQDDQSFGGNLGKAVFQAKKRILEPLGLVEEAAKT	108	1	1	0	0.141772	0.0814815	0.000479868	6.80318e-05	0.141772
AAS77518.1	QDNARGLVLPGYKYLGPGNGLDKGPPVNKADNVALEHDKAYDLQLKAGDNPYIKFNHADQDFIDSLQDDHSFGGNLGKAVFQAKKRILEPLGLVEEAAKT	167	7	1	0	0.641794	0.368862	0.000742018	0.000476223	0.641794
AAS77519.1	QDNARGLVLPGYKYLGPGNGLDKGPPVNKADSVALEHDKAYDQQLKAGDNPYIKFNHADQEFINNLQGDTSFGGNLGKAVFQAKKRILEPLGLVEEAAKT	164	15	1	0	1.40043	0.804878	0.000728688	0.00102048	1.40043
AAS99240.1	QDNARGLVLPGYKYLGPFNGLDKGEPVNEADAAALEHDKAYDQQLKAGDNPYLRYNHADAEFQERLQEDTSFGGNLGRAVFQAKKRVLEPLGLVEEAAKT	44	4	1	0	1.39194	0.8	0.000195502	0.000272127	1.39194
AAS99245.1	QDNARGLVLPGYKYLGPFNGLDKGEPVNAADAAALEHDKAYDQQLEAGDNPYLRYNHADAEFQERLQEDTSFGGNLGRAVFQAKKRVLEPLGLVEEAAKT	115	8	1	0	1.06514	0.612174	0.00051097	0.000544255	1.06514
AAS99247.1	QDNARGLVLPGYKYLGPFNGLDKGEPVNAADAAALEHDKAYDQQLKAGDNPHLRYNHADAEFQERLQEDTSFGGNLGRAVFQAKKRVLEPLGLVEEAAKT	96	13	1	0	2.07342	1.19167	0.000426549	0.000884414	2.07342
AAS99249.1	QDNARGLVLPGYKYLGPFNGLDKGEPVNAADAAALEHDKAYDQQLKAGDNPYLRYNHADAELQERLQEDTSFGGNLGRAVFQAKKRVLEPLGLVEEAAKT	108	6	1	0	0.850632	0.488889	0.000479868	0.000408191	0.850632
AAS99265.1	QDNARGLVLPGYKYLGPFNGLYKGEPVDEADAAALEHDKAYDRQLDSGDNPYLKYNHADAEFQERLKEDTSFGGNLGRAVFQAKKRVLEPLGLVEEAAKT	79	7	1	0	1.3567	0.779747	0.000351014	0.000476223	1.3567
AAS99267.1	QDNARGLVLPGCKYLGPFNGLDKGEPVNAADAAALEHDKAYDQQLKAGDNPYLRYNHADAEFQERLQEDTSFGGNLGRAVFQAKKRVLEPLGLVEEAAKT	215	10	1	0	0.712157	0.409302	0.000955292	0.000680318	0.712157
AAS99268.1	QDNARGLVLPGYKYLGPFNGLDKGEPVNEADAAALEHDKAYDRQLESGDNPYLKYNHADAEFQERLKEDTSFGGNLGRAVFQAKKRVLEPLGLVEEAAKT	92	3	1	0	0.499284	0.286957	0.000408776	0.000204096	0.499284
AAS99271.1	QDNARGLVLPGYRYLGPFNGLDKGEPVNEADAAALEHDKAYDRQLDSGDNPYLKYNHVDAEFQERLKEDTSFGGNLGRAVFQAKKRILEPLGLVEEAAKT	103	0	1	0	0	0	0.000457652	0	0
AAS99273.1	QDNARGLVLPGYKYLGPFNGLDKGEPVNEADAAALEHDKAYDRQLDSGDNPYLKYNHADAEFQERLKGDTSFGGNLGRAVFQAKKRILEPLGLVEEAAKT	290	18	1	0	0.950362	0.546207	0.00128853	0.00122457	0.950362
AAS99276.1	QDNARGLVLPGYKYLGPFNGLDKGEPVNEADAAALEHDKAYDRQLNSGDNPYLKYNHADAEFQERLKEDTSFGGNLGRAVFQAKKRVLEPLGLVEEAAKT	82	36	2.41378e-25	24.6173	6.72207	3.86341	0.000364344	0.00244915	6.72207
AAS99291.1	QDNARGLVLPGYKYLGPFNGLDKGEPVNAADAAALEHDKAYDQQLKAGDNPYPRYNHADAEFQERLQEDTPFGGNLGRAVFQAKKRVLEPLGLVEEAAKT	173	4	1	0	0.35402	0.203468	0.000768677	0.000272127	0.35402
AAS99305.1	QDNARGLVLPGYKYLGPFNGLDKGEPVNEADAAALEHDKAYDRQLDSGDNPYLKYDHADAEFQERLKEDTSFGGNLGRAVFQAKKRVLEPLGLVEEAAKT	122	0	1	0	0	0	0.000542073	0	0
AAS99309.1	QDNARGLVLPGYKYLGPFNGLDKGEPVNEADAAALEHDKAYDRQLDSGDNPYPKYNHADAEFQERLKEDTSFGGNLGRAVFQAKKRVLEPLGLVEEAAKT	194	29	0.0186328	1.72972	2.28881	1.31546	0.000861985	0.00197292	2.28881
AAS99310.1	QDNARGLVLPGYKYLGPFNGLDKGEPVNEADAAALEHDKAYDRQLDGGDNPYLKYNHADAEFQERLKEDTSFGGNLGRAVFQAKKRVLEPLGLVEEAAKT	127	19	0.525003	0.279838	2.29068	1.31654	0.000564289	0.0012926	2.29068
AAS99312.1	QDNARGLVLLGYKYLGPFNGLDKGEPVNAADAAALEHDKAYDQQLKAGDNPYLRYNHADAEFQERLQEDTSFGGNLGRAVFQAKKRVLEPLGLVEEAAKT	329	12	1	0	0.55847	0.320973	0.00146182	0.000816382	0.55847
AAS99314.1	QDNARGLVLPGYKYLGPSNGLDKGEPVNEADAAALEHDKAYDRQLDSGDNPYLKYNHADAEFQERLKEDTSFGGNLGRAVFQAKKRVLEPLGLVEEAAKT	42	0	1	0	0	0	0.000186615	0	0
AAU05358.1	QDNARGLVLPGYKYLGPFNGLDKGEPVNEADAAALEHDKAYDRQLDSGDNPYLKYNHADAEFQERLKEDTSFGGNLGRAVFQAKKRILEPLGLVEEAAKT	109	7	1	0	0.9833	0.565138	0.000484311	0.000476223	0.9833
AAU05371.1	QDNARGLVLPGYKYLGPFNGLDKGEPVNEADAAALEHDKAYDRQLDSGDNPYLKYNHADAKFQERLKEDTSFGGNLGRAVFQAKKRILEPLGLVEEAAKT	115	8	1	0	1.06514	0.612174	0.00051097	0.000544255	1.06514
AAV9(AAS99264.1)	QDNARGLVLPGYKYLGPGNGLDKGEPVNAADAAALEHDKAYDQQLKAGDNPYLKYNHADAEFQERLKEDTSFGGNLGRAVFQAKKRLLEPLGLVEEAAKT	132	15	1	0	1.73993	1	0.000586505	0.00102048	1.73993
AAV92658.1	QDNARGLVLPGYKYLGPGNSLDQGEPTNPSDAAAKEHDEAYDKYIKSGKNPYIYFSAADEKFIKETEHAKDYGGKIGHYFFRAKRAFAPKLGLVEEAAKT	64	11	1	0	2.63164	1.5125	0.000284366	0.00074835	2.63164
AAV92660.1	QDNARGLVLPGYKYLGPGNSLDQGEPTNPSDAAAKEHDEAYEKYIKSGKNPYFYFSAADEKFIKETEHAKDYGGKIGHYFFRAKRAFAPKLGLVEEAAKT	167	8	1	0	0.733479	0.421557	0.000742018	0.000544255	0.733479
AAV92669.1	QDNARGLVLPGYKYLGPGNSLDQGEPTNPSDAAAKEHDEAYDKYIKSGKNPYLYFSAADEKFIKETEHAKDYGGKIGHYFFRAKRAFAPKLGLVEEAAKT	102	2	1	0	0.300223	0.172549	0.000453208	0.000136064	0.300223
AAV9C24C31C45C49C56C79	QDNARGLVLPGYKYLGPGNGLDKGEPVNAADACALEHDKCYDQQLKAGDNPYLCYNHCDAEFQECLKEDTSFGGNLGRAVFQAKKRLCEPLGLVEEAAKT	218	35	0.000321895	3.49229	2.45825	1.41284	0.000968622	0.00238111	2.45825
AAV9C24C31C49C56	QDNARGLVLPGYKYLGPGNGLDKGEPVNAADACALEHDKCYDQQLKAGDNPYLKYNHCDAEFQECLKEDTSFGGNLGRAVFQAKKRLLEPLGLVEEAAKT	254	192	3.85794e-229	228.414	11.574	6.65197	0.00112858	0.0130621	11.574
AAV9C24C45C56C79	QDNARGLVLPGYKYLGPGNGLDKGEPVNAADACALEHDKAYDQQLKAGDNPYLCYNHADAEFQECLKEDTSFGGNLGRAVFQAKKRLCEPLGLVEEAAKT	131	6	1	0	0.701285	0.403053	0.000582062	0.000408191	0.701285
AAV9C24C56	QDNARGLVLPGYKYLGPGNGLDKGEPVNAADACALEHDKAYDQQLKAGDNPYLKYNHADAEFQECLKEDTSFGGNLGRAVFQAKKRLLEPLGLVEEAAKT	122	8	1	0	1.00403	0.577049	0.000542073	0.000544255	1.00403
AAV9C31C45C49C79	QDNARGLVLPGYKYLGPGNGLDKGEPVNAADAAALEHDKCYDQQLKAGDNPYLCYNHCDAEFQERLKEDTSFGGNLGRAVFQAKKRLCEPLGLVEEAAKT	131	36	9.34931e-14	13.0292	4.20771	2.41832	0.000582062	0.00244915	4.20771
AAV9C31C49	QDNARGLVLPGYKYLGPGNGLDKGEPVNAADAAALEHDKCYDQQLKAGDNPYLKYNHCDAEFQERLKEDTSFGGNLGRAVFQAKKRLLEPLGLVEEAAKT	22	0	1	0	0	0	9.77508e-05	0	0
AAV9C45C79	QDNARGLVLPGYKYLGPGNGLDKGEPVNAADAAALEHDKAYDQQLKAGDNPYLCYNHADAEFQERLKEDTSFGGNLGRAVFQAKKRLCEPLGLVEEAAKT	146	15	1	0	1.57309	0.90411	0.00064871	0.00102048	1.57309
AAV9C6C24C25C31C45C49C56C79	QDNARGLVLPGYKYCGPGNGLDKGEPVNAADACCLEHDKCYDQQLKAGDNPYLCYNHCDAEFQECLKEDTSFGGNLGRAVFQAKKRLCEPLGLVEEAAKT	123	16	1	0	1.99172	1.14472	0.000546516	0.00108851	1.99172
AAV9C6C24C25C31C49C56	QDNARGLVLPGYKYCGPGNGLDKGEPVNAADACCLEHDKCYDQQLKAGDNPYLKYNHCDAEFQECLKEDTSFGGNLGRAVFQAKKRLLEPLGLVEEAAKT	315	175	2.08246e-161	160.681	8.50632	4.88889	0.00139961	0.0119056	8.50632
AAV9C6C24C25C45C56C79	QDNARGLVLPGYKYCGPGNGLDKGEPVNAADACCLEHDKAYDQQLKAGDNPYLCYNHADAEFQECLKEDTSFGGNLGRAVFQAKKRLCEPLGLVEEAAKT	173	13	1	0	1.15057	0.661272	0.000768677	0.000884414	1.15057
AAV9C6C24C25C56	QDNARGLVLPGYKYCGPGNGLDKGEPVNAADACCLEHDKAYDQQLKAGDNPYLKYNHADAEFQECLKEDTSFGGNLGRAVFQAKKRLLEPLGLVEEAAKT	110	10	1	0	1.39194	0.8	0.000488754	0.000680318	1.39194
AAV9C6C25	QDNARGLVLPGYKYCGPGNGLDKGEPVNAADAACLEHDKAYDQQLKAGDNPYLKYNHADAEFQERLKEDTSFGGNLGRAVFQAKKRLLEPLGLVEEAAKT	82	15	0.126942	0.896394	2.80086	1.60976	0.000364344	0.00102048	2.80086
AAV9C6C25C31C45C49C79	QDNARGLVLPGYKYCGPGNGLDKGEPVNAADAACLEHDKCYDQQLKAGDNPYLCYNHCDAEFQERLKEDTSFGGNLGRAVFQAKKRLCEPLGLVEEAAKT	98	47	9.13768e-37	36.0392	7.34321	4.22041	0.000435436	0.0031975	7.34321
AAV9C6C25C31C49	QDNARGLVLPGYKYCGPGNGLDKGEPVNAADAACLEHDKCYDQQLKAGDNPYLKYNHCDAEFQERLKEDTSFGGNLGRAVFQAKKRLLEPLGLVEEAAKT	163	197	0	#NUM!	18.5052	10.6356	0.000724245	0.0134023	18.5052
AAV9C6C25C45C79	QDNARGLVLPGYKYCGPGNGLDKGEPVNAADAACLEHDKAYDQQLKAGDNPYLCYNHADAEFQERLKEDTSFGGNLGRAVFQAKKRLCEPLGLVEEAAKT	167	5	1	0	0.458425	0.263473	0.000742018	0.000340159	0.458425
AAV9D22A	QDNARGLVLPGYKYLGPGNGLDKGEPVNAAAAAALEHDKAYDQQLKAGDNPYLKYNHADAEFQERLKEDTSFGGNLGRAVFQAKKRLLEPLGLVEEAAKT	18	0	1	0	0	0	7.9978e-05	0	0
AAV9D22N	QDNARGLVLPGYKYLGPGNGLDKGEPVNAANAAALEHDKAYDQQLKAGDNPYLKYNHADAEFQERLKEDTSFGGNLGRAVFQAKKRLLEPLGLVEEAAKT	158	39	1.25384e-12	11.9018	3.77939	2.17215	0.000702029	0.00265324	3.77939
AAV9D29A	QDNARGLVLPGYKYLGPGNGLDKGEPVNAADAAALEHAKAYDQQLKAGDNPYLKYNHADAEFQERLKEDTSFGGNLGRAVFQAKKRLLEPLGLVEEAAKT	117	4	1	0	0.523466	0.300855	0.000519857	0.000272127	0.523466
AAV9D29N	QDNARGLVLPGYKYLGPGNGLDKGEPVNAADAAALEHNKAYDQQLKAGDNPYLKYNHADAEFQERLKEDTSFGGNLGRAVFQAKKRLLEPLGLVEEAAKT	123	9	1	0	1.12035	0.643902	0.000546516	0.000612287	1.12035
AAV9D50A	QDNARGLVLPGYKYLGPGNGLDKGEPVNAADAAALEHDKAYDQQLKAGDNPYLKYNHAAAEFQERLKEDTSFGGNLGRAVFQAKKRLLEPLGLVEEAAKT	95	0	1	0	0	0	0.000422106	0	0
AAV9D50N	QDNARGLVLPGYKYLGPGNGLDKGEPVNAADAAALEHDKAYDQQLKAGDNPYLKYNHANAEFQERLKEDTSFGGNLGRAVFQAKKRLLEPLGLVEEAAKT	104	2	1	0	0.29445	0.169231	0.000462095	0.000136064	0.29445
AAV9H28A	QDNARGLVLPGYKYLGPGNGLDKGEPVNAADAAALEADKAYDQQLKAGDNPYLKYNHADAEFQERLKEDTSFGGNLGRAVFQAKKRLLEPLGLVEEAAKT	120	0	1	0	0	0	0.000533186	0	0
AAX83877.2	QDNARGLVLPGTNYVGPGNELQAGPPQSAVDSAARIHDFRYSQLAKLGINPYTYWTVADEELLKNIKNETGFQAQAVKDYFTLKGAAAPVLGLVEEAAKT	420	39	1	0	1.42177	0.817143	0.00186615	0.00265324	1.42177
AAZ79672.1	QDNARGLVLPGHKYLGPGNSLDRGDPVDADDAAAQKHDQSYQEQLEAGDNPYLKYNHADREFQEALKDDTSFEGNLARGLFEAKKLVAEPLGLVEEAAKT	299	91	1.34583e-42	41.871	4.65999	2.67826	0.00132852	0.0061909	4.65999
AAZ79676.1	QDNARGLVLPGHKYLGPGNGLDRGEPVDADDAAAQKHDQEYQALLESGENPYLTFNHADRQLQKDLAEDQSFEGNLARGLFEAKKLAAQVLGLVEEAAKT	132	0	1	0	0	0	0.000586505	0	0
ABB01354.1	QDNARGLVLPGYKYLGPGNSLDQGEPTNPSDAAAKEHDEAYEQYIKSGKNPYLYFSAADQRFIDQTKDAKDWGGKVGHYFFRTKRAFAPKLGLVEEAAKT	198	7	1	0	0.541311	0.311111	0.000879758	0.000476223	0.541311
ABB01360.1	QDNARGLVLPGYKYLGPGNSLDQGEPTNPSDAAAKEHDEAYDQYIKSGKNPYLYFSAADQRFIDQTKDAKDWGGKVGHYFFRVKRAFTSKLGLVEEAAKT	224	10	1	0	0.683544	0.392857	0.000995281	0.000680318	0.683544
ABB13538.1	QDNARGLVLPGTNYVGPGNELQTGPPQSAVDSAARIHDFRYSQLAKLGINPYTHWTVADEELLENIKNETGFQAQVVKDYFTLKGAAAPVLGLVEEAAKT	424	30	1	0	1.08335	0.622642	0.00188393	0.00204096	1.08335
ABB36719.1	QDNARGLVLPGTNYVGPGNELQAGPPQNAVDSAARIHDFRYSQLAKLGINPYTHWTVADEELLKNIKNETGFQAQAVKDYFTLKGAAAPVLGLVEEAAKT	281	10	1	0	0.544889	0.313167	0.00124854	0.000680318	0.544889
ABB36730.2	QDNARGLVLPGTNYVGPANEFQAGPPQNAVDSAARIHDFRYSQLAKLGINPYTHWTVADEELLKNIKNETGFQAQAVKDYFTLKGAAAPVLGLVEEAAKT	505	17	1	0	0.515433	0.296238	0.00224383	0.00115654	0.515433
ABC67802.1	QDNARGLVLPGYRYLGPFNPLDNGEPVNNADRAAQLHDHAYSELIKSGKNPYLYFNKADEKFIDDLKDDWSIGGIIGSSFFKIKRAVAPALGLVEEAAKT	168	6	1	0	0.546835	0.314286	0.000746461	0.000408191	0.546835
ABC87248.1	QDNARGLVLPGTNYVGPGNELQAGPPQSAVDSAARIHDFRYSQLAKLGINPYTHWTVADEELLKNIKNETGFQAQVVKDYFTLKGATAPVLGLVEEAAKT	291	16	1	0	0.841863	0.483849	0.00129298	0.00108851	0.841863
ABD64545.1	QDNARGLVLPGTNYVGPGNELQAGPPQNAVDSAARIHDFRYSQLAKLGINPYTYWTVADEELLKNIKNETGFQAQAVKDYFTLKGAAAPVLGLVEEAAKT	555	82	1.22377e-09	8.9123	2.26222	1.30018	0.00246599	0.00557861	2.26222
ABG54327.1	QDNARGLVLPGYRYLGPFNSLDNGEPVNNADRAAQLHDHAYSELIKSGKNPYLYFNKADEKFIDDLKDDWSIGGIIGSSFFKIKRAVAPALGLVEEAAKT	271	36	0.0432475	1.36404	2.03398	1.169	0.00120411	0.00244915	2.03398
ABI16639.1	QDNARGLVLPGYKYLGPFNGLDKGEPVNEADAAALEHDKAYDKQLEQGDNPYLKYNHADAEFQQRLATDTSFGGNLGRAVFQAKKRILEPLGLVEEAAKT	134	61	1.41611e-45	44.8489	6.97011	4.00597	0.000595391	0.00414994	6.97011
ABK00514.1	QDNARGLVLPGYNYVGPGNPLDSGPPQGPVDEAAKHHDERYAEMIEHGDIPYFHGHGADRLMNKELEEKERRGDITHLADVVVGNAIRGLLGLVEEAAKT	249	0	0.0547119	1.26192	0	0	0.00110636	0	0
ABK32086.1	QDNARGLVLPGYKYLGPFNPLDNGEPVNNADRAAQLHDHAYSELIKSGKNPYLYFNKADEKFIDDLKDDWSIGGIIGSSFFKIKRAVAPALGLVEEAAKT	165	23	0.483853	0.315286	2.13431	1.22667	0.000733131	0.00156473	2.13431
ABN46900.1	QDNARGLVLPGYKYLGPFNPLDNGEPVNNADRAAQLHDHAYSELIKSGKNPYLYFNKADEKFIDDLKNDWSIGGIIGSSFFKIKRAVAPALGLVEEAAKT	131	11	1	0	1.28569	0.738931	0.000582062	0.00074835	1.28569
ABP82770.1	QDNARGLVLPGYKYLGPGNGLDKGPPVNKADSVALEHDKAYDQQLKAGDNPYIKFNHADQEFIDSLQDDRSFGGNLGKAVFQAKKRILEPLGLVEEAAKT	31	3	1	0	1.48175	0.851613	0.00013774	0.000204096	1.48175
ABR26286.1	QDNARGLVLPGYRYLGPFNPLDNGEPINNADRAAQSHDHAYSELIKSGKNPYLYFNKADEKFIDDLKDDWSIGGIIGSSFFKIKRAVAPALGLVEEAAKT	172	15	1	0	1.33529	0.767442	0.000764234	0.00102048	1.33529
ABS19590.1	QDNARGLVLPGYRYLGPFNPLDNGEPVNNADRAAQSHDHAYSELIKSGKNPYLYFNKADKKFIDDLKDDWSIGGIIGSSFFKIKRAVAPALGLVEEAAKT	184	5	1	0	0.41607	0.23913	0.000817552	0.000340159	0.41607
ABU50791.1	QDNARGLVLPGYRYLGPGNGLDKGPPVNKADSVALEHDKAYDQQLKAGDNPYIKFNHADQDFIDSLQDDQSFGGNLGKAVFQAKKRILEPLGLVEEAAKT	243	52	1.78e-13	12.7496	3.27651	1.88313	0.0010797	0.00353766	3.27651
ABW90118.1	QDNARGLVLPGYKYLGPGNGLDKGPPVNKADSVALEHDKAYDLQLKAGDNPYIKFNHADQDFIDSLQDDHSFGGNLGKAVFQAKKRILEPLGLVEEAAKT	99	29	6.40653e-12	11.1934	4.48515	2.57778	0.000439879	0.00197292	4.48515
ABX57865.1	QDNARGLVLPGYRYLGPFNPLDNGEPVNNADRAAQSHDHAYSELIKSGKNPYLYFNKADEKFIDDLKDDWSIGGIIGSSFFKIKRAVAPALGLVEEAAKT	513	46	1	0	1.37295	0.789084	0.00227937	0.00312946	1.37295
ABZ10812.1	QDNARGLVLPGYKYLGPGNGLDKGEPVNAADAAALEHDKAYDQQLKAGDNPYLKYNHADAEFQERLQEDTSFGGNLGRAVFQAKKRILEPLGLVEEAAKT	91	14	1	0	2.3556	1.35385	0.000404333	0.000952446	2.3556
ACB55304.1	QDNARGLVLPGYKYLGPFNGLDKGEPVNEADAAALEHDKAYDHQLKQGDNPYLKYNHADAEFQERLQEDTSFGGNLGRAVFQAKKRVLEPLGLVEEAAKT	122	10	1	0	1.25503	0.721311	0.000542073	0.000680318	1.25503
ACB55305.1	QDNARGLVLPGYRYLGPFNGLDKGEPVNEADAAALEHDKAYDKQLEQGDNPYLKYNHADAEFQERLQEDTSFGGNLGRAVFQAKKRVLEPLGLVEEAAKT	250	11	1	0	0.673701	0.3872	0.00111081	0.00074835	0.673701
ACB55306.1	QDNARGLVLPGYKYLGPFNGLDKGEPVNEADAAALEHDKAYDKQLEQGDNPYLKYNHADAEFQERLQEDTSFGGNLGRAVFQAKKRVLEPLGLVEEAAKT	74	7	1	0	1.44837	0.832432	0.000328798	0.000476223	1.44837
ACD37381.1	QDNARGLVLPGYKYLGPGNSLDQGEPTNPSDAAAKQHDEAYAAYLRSGKNPYLYFSPADQRFIDQTKDAKDWGGKIGHYFFRAKKAIAPVLGLVEEAAKT	259	3	0.763873	0.116979	0.177352	0.101931	0.00115079	0.000204096	0.177352
ACD71475.1	QDNARGLVLPGYNYVGPGNPLDSGPPQGPVDETAKHHDERYAEMIEHGDIPYLHGHGADRLMNKELEEKERRGDITHLADVVVGNAIRGLLGLVEEAAKT	306	24	1	0	1.20089	0.690196	0.00135963	0.00163276	1.20089
ACD76911.1	QDNARGLVLPGYKYLGPGNSLDQGEPTNPSDAAAKEHDEAYAAYLRSGKNPYLYFSPADQRFIDQTKDATDWGGKIGHYFFRAKKAIAPVLGLVEEAAKT	155	14	1	0	1.38296	0.794839	0.000688699	0.000952446	1.38296
ACJ38941.1	QDNARGLVLPGYKYLGPFNPLENGKPVNKADRAAQAHDKSYSELIKSGKNPYLYFNKADEKFIDDLKNDWSLGGIIGSSFFKLKRAVAPALGLVEEAAKT	203	9	1	0	0.67883	0.390148	0.000901974	0.000612287	0.67883
ACJ63466.1	QDNARGLVLPGYKYLGPGNSLDQGEPTNPSDAAAKEHDEAYDKYIKSGKNPYLYFSAADQRFIDQTKDAKDWGGKVGHYFFRTKRAFAPRLGLVEEAAKT	351	32	1	0	1.39591	0.802279	0.00155957	0.00217702	1.39591
ACJ63478.1	QDNARGLVLPGYKYLGPGNSLDQGEPTNPSDAAAKEHDEAYDQYIKSGKNPYLYFSAADQRFIDQTKDAKDWGGKVGHYFFRTKRAFAPRLGLVEEAAKT	174	5	1	0	0.439982	0.252874	0.00077312	0.000340159	0.439982
ACJ66591.1	QDNARGLVLPGYKYLGPGNSLDRGEPVNQADAAAKEHDISYDKQLKVGDNPYVKYNHADEQFQQKLEGDTSLAGNAANAVFQAKKRLLEPLGLVEEAAKT	85	2	1	0	0.360268	0.207059	0.000377674	0.000136064	0.360268
ACN42940.1	QDNARGLVLPGYNYLGPGNGLDRGEPVNRADEVAREHDISYNEQLQAGDNPYLKYNHADAEFQEKLADDTSFGGNLGKAVFQAKKRVLEPLGLVEEAAKT	66	0	1	0	0	0	0.000293253	0	0
ACP39936.1	QDNARGLVLPGYKYLGPFNPLENGEPINKADRAAQAHDKSYSELIKSGKNPYLYFNKADEKFIDDLKNDWSLGGIIGSSFFKLKRAVAPALGLVEEAAKT	98	5	1	0	0.781193	0.44898	0.000435436	0.000340159	0.781193
ACR15776.1	QDNARGLVLPGYKYLGPFNPLENGEPVNKADRAAQAHDKSYSELIKSGKNPYLYFNKADEKFIDDLKNDWSVGGIIGSSFFKLKRAVAPALGLVEEAAKT	145	15	1	0	1.58394	0.910345	0.000644267	0.00102048	1.58394
ACR15791.1	QDNARGLVLPGYKYLGPFNPLDNGEPVNKADRAAQAHDKSYSELIKKWKKILTCIFNKADEKFIDDLKNDWSLGGIIGSNFFKLKRAVAPLGLVEEAAKT	140	2	1	0	0.218734	0.125714	0.000622051	0.000136064	0.218734
ACR43450.1	QDNARGLVLPGYKYLGPFNPLENGEPVNKADRAAQAHDKSYSELIKSGKNPYLYFNKADDKFIDDLKNDWSLGGIIGSSFFKLKRAVAPALGLVEEAAKT	151	10	1	0	1.014	0.582781	0.000670926	0.000680318	1.014
ACV20863.1	QDNARGLVLPGYRYLGPFNPLDNGEPVNNADRAAQLHDHAYSELIKSGKNPYLYFNKADEKFIDDLKDDRSIGGIIGSSFFKIKRAVAPALGLVEEAAKT	245	20	1	0	1.24991	0.718367	0.00108859	0.00136064	1.24991
ACV20884.1	QDNARGLVLPGYRYLGPFNPLDNGEPVNNADRAAQLHDHAYSELTKSGKNPYLYFNKADEKFIDDLKDDWSIGGIIGSSFFKIKRAVAPALGLVEEAAKT	181	0	0.583359	0.234064	0	0	0.000804223	0	0
ADB77895.1	QDNARGLVLPGYKYLGPFNPLENGEPVNKADRAAQAHDKSYSELIKSGKNPYLYFNKADEKFIDNLKNDWSLGGIIGSSFFKLKRAVAPALGLVEEAAKT	83	4	1	0	0.737898	0.424096	0.000368787	0.000272127	0.737898
ADB77899.1	QDNARGLVLPGYKYLGPFNPLENGEPVNKADRAAQAHDKSYSELIKSGKNPYLYFNKADETFIDDLKNDWSLGGIIGSSFFKLKRAVAPALGLVEEAAKT	212	23	1	0	1.66114	0.954717	0.000941963	0.00156473	1.66114
ADH44721.1	QDNARGLVLPGYKYLGPFNPLDNGEPVNKADRAAQAHDKSYSELIKSGKNPYLYFNKADEKFIDDLKNDWSLGSIIGSSFFKLKRAVAPALGLVEEAAKT	155	5	1	0	0.493916	0.283871	0.000688699	0.000340159	0.493916
ADH44725.1	QDNARGLVLPGYKYLGPFNPLDNGEPVNKADRAAQAHDKSYSELIKSGKNPYLYFNKADEKFIDDLKNDWSLGGIIGSSFFKLKRAVAPALGLVEEAAKT	128	2	1	0	0.23924	0.1375	0.000568732	0.000136064	0.23924
ADN94619.1	QDNARGLVLPGYKYLGPGNSLDQGEPTNPSDAAAKKHDEAYDKYIKSGKNPYFYFSAADEKFIKETEHAKDYGGKIGHYFFRAKRAFAPKLGLVEEAAKT	156	4	1	0	0.3926	0.225641	0.000693142	0.000272127	0.3926
ADQ57307.1	QDNARGLVLPGTNYVGPGNELQAGPPQSAVDSAARIHDFRYSQLAKLGINPYTHWTVADEELLENIKNETGFQAQAVKDYFTLKGAAAPVLGLVEEAAKT	316	17	1	0	0.823714	0.473418	0.00140406	0.00115654	0.823714
ADQ57309.1	QDNARGLVLPGTNYVGPGNELQAGPPQSAVDSAARIHDFRYSQLAKLGINPYTHWTVADEELLENIKNETGFQAQVVKDYFTLKGAAAPVLGLVEEAAKT	369	40	1	0	1.65977	0.95393	0.00163955	0.00272127	1.65977
AEA49945.1	QDNARGLVLPGYRYLGPFNPLDNGEPVNNADRAAQLHDHAYSELIKSGKNPYLYFNKADEKFINDLKDDWSIGGIIGSSFFKIKRAVAPALGLVEEAAKT	126	6	1	0	0.729113	0.419048	0.000559846	0.000408191	0.729113
AEE69123.1	QDNARGLVLPGYNYVGPGNPLDSGPPQGPVDEAAKHHDERYAEMIEHGDIPYLHGHGADRLMNKELEEKKRRGDITHLTDVVVGNAIRGLLGLVEEAAKT	629	13	0.014109	1.8505	0.316451	0.181876	0.00279479	0.000884414	0.316451
AEL21532.1	QDNARGLVLPGYNYVGPGNSLVNAPAKRPVDEAAKHHDERYDEMLRHGDLPYIHGRGADRLMNKEIERAEQEGKIDNPVDALVGNAIRGILGLVEEAAKT	269	6	1	0	0.341518	0.196283	0.00119523	0.000408191	0.341518
AEL21545.1	QDNARGLVLPGYICVGPCNSLDNAPAKGPVDEAAKHHDERYDEMLRHGDLPYIHGRGADRLMNKEIERAEQEGKIDNPVDALVGNAIRGILGLVEEAAKT	385	13	1	0	0.517008	0.297143	0.00171064	0.000884414	0.517008
AEL21978.1	QDNARGLVLPGYKYLGPGNSLDQGEPTNPSDAAAKEHDKAYDKYIKSGKNPYFYFSAADEKFIKETEHAKDYGGKIGHYFFRAKRAFAPKLGLVEEAAKT	222	25	1	0	1.72425	0.990991	0.000986395	0.0017008	1.72425
AEQ76794.1	QDNARGLVLPGYNYVGPGNPLDNGPPQGPVDEAAKHHDERYDEMLSHGDLPYVHGHGADRLMNKEIERAEAEGRVTGVGDKLLGNVIRGILGLVEEAAKT	149	0	1	0	0	0	0.00066204	0	0
AER25363.1	QDNARGLVLPGYKYLGPGNGLDIGPPVNKADSIALEHDKAYDQQLKAGDNPYIKFNHADQEFIDNLQGDTSFGGNLGKAVFQAKKRILEPLGLVEEAAKT	181	6	1	0	0.50756	0.291713	0.000804223	0.000408191	0.50756
AES85979.1	QDNARGLVLPGYKYLGPFNPADNGEPVNSADEAAWSHDLAYQSYLDAGVNPYFSYNKADSDFIESLAHDSSFGGWLGRSAFGLKKLLAPHLGLVEEAAKT	254	9	1	0	0.542529	0.311811	0.00112858	0.000612287	0.542529
AEW07386.1	QDNARGLVLPGYRYLGPFNPLDNGEPVNNADRAAQSHDHAYSKLIKSGKNPYLYFNKADEKFIDDLKDDWSIGGIIGSSFFKIKRAVAPALGLVEEAAKT	158	16	1	0	1.55052	0.891139	0.000702029	0.00108851	1.55052
AEY83550.1	QDNARGLVLPGYRYLGPFNPLDNGEPVNNADRAAQLHDHAYFELIKSGKNPYLYFNKADEKFIDDLKDDWSIGGIIGSSFFKIKRAVAPALGLVEEAAKT	184	1	1	0	0.083214	0.0478261	0.000817552	6.80318e-05	0.083214
AEZ53135.1	QDNARGLVLPGYNYLGPFNPLDNGDPVNKADEAAKKHDLAYNKYINKGLNPYLNFNKGDQDFIDSLQSDSSLGGNFAKAVFHIKKQVAPALGLVEEAAKT	121	1	1	0	0.12654	0.0727273	0.00053763	6.80318e-05	0.12654
AFC75861.1	QDNARGLVLVLPFSNNIGPGNPIRPATNRADLIAQGHDLHYQQAKSDSDVLSADREAISQFAHEAIQGQDPISRIHAAVGGIGLGVKHAVLGLVEEAAKT	506	32	1	0	0.968309	0.556522	0.00224827	0.00217702	0.968309
AFD01600.1	QDNARGLVLPGYNYVGPGNPLDSGPPQGPVDEAAKHHDERYAEMIEHGDIPYLHGHGADRLMNKELEEKERRGDISHLADVVVGNAIRGLLGLVEEAAKT	324	31	1	0	1.46498	0.841975	0.0014396	0.00210899	1.46498
AFD01605.1	QDNARGLVLPGYNYVGPGNPLDSGPPQGPVDEAAKHHDERYAEMIEHGDIPYLHGHGADRLMNKELEEKERRGDITHLADVVVGNAIRGLLGLVEEAAKT	295	7	1	0	0.363321	0.208814	0.00131075	0.000476223	0.363321
AFD01607.1	QDNARGLVLPGYNYVGPGDPLDSGPPQGPVDEAAKHHDERYAEMIEHGDIPYLHGHGADRLMNKELEEKERRGDITHLADVVVGNAIRGLLGLVEEAAKT	285	3	0.315778	0.500619	0.161172	0.0926316	0.00126632	0.000204096	0.161172
AFG33319.1	QDNARGLVLPGYKYLGPGNSLDQGEPTNPSDAAAKEHDEAYDKYIKSGKNPYFYFSAADEKFIQETEHAKDYGGKIGHYFFRAKRAFAPKLGLVEEAAKT	100	3	1	0	0.459341	0.264	0.000444322	0.000204096	0.459341
AFK91983.1	QDNARGLVLPGYKYLGPGNSLNRGQPTNQIDEDAKEHDEAYDRAKTSQEVSDADNTFVNKALDHIVNAINLKETPGNAFGAAIGAIGIGTLGLVEEAAKT	403	11	1	0	0.417929	0.240199	0.00179062	0.00074835	0.417929
AFM30841.1	QDNARGLVLPGYNYVGPGNPLDNAPAKGPVDEAAKHHDERYDELLRHGDLPYIHGRGADRFMNKEIERAEQEGKIDNPVDALVGNAIRGILGLVEEAAKT	299	16	1	0	0.819338	0.470903	0.00132852	0.00108851	0.819338
AFM30844.1	QDNARGLVLPGYNYVGPGNPLDNAPAKGPVDEAATHHDERYDEMLRHGDLPYIHGRGADRLMNKEIERAEQEGLIDNPVDALVGNAIRGILGLVEEAAKT	573	23	1	0	0.614593	0.353229	0.00254597	0.00156473	0.614593
AFM30850.1	QDNARGLVLRGYNYVGPGNPMDNAPAKGPVDDAAKHHDEGYDEMLRHGDLPYIHGRGADRLMNKEIERPEQEGYIDNPVDALVGNAIRGILGLVEEAAKT	139	0	1	0	0	0	0.000617608	0	0
AFM45166.1	QDNARGLVLPGTNYVGPGNELQAGPPQSAVDSAARMHDFRYSQLAKLGINPYTHWTVADEELLKNIKNETGFQAQVVKDYFTLKGAAAPVLGLVEEAAKT	224	13	1	0	0.888607	0.510714	0.000995281	0.000884414	0.888607
AFM45181.1	QDNARGLVLPDTNYVGPGNELQAGPPQSAVDSAARIHDFRYSQLAKLGINPYTHWTVADEELLKNIKNETGFQAQVVKDYFTLKGAAAPVLGLVEEAAKT	424	17	1	0	0.6139	0.35283	0.00188393	0.00115654	0.6139
AFM45202.1	QDNARGLVLPGTNYVGPGNELQAGPPQSAVDSAARIHDFRYSQLAKLGINPYTHWTVADEELLKNIKNETGFQTQVVKDYFTLKGAAAPVLGLVEEAAKT	307	3	0.149722	0.824715	0.149623	0.0859935	0.00136407	0.000204096	0.149623
AFM45238.1	QDNARGLVLPGTNYVGPGNELQAGPPQSAVDSAARIHDFRYSQLAKLGINPYTHWTVADEELLTNIKNETGFQAQVVKDYFTLKGAAAPVLGLVEEAAKT	387	18	1	0	0.712157	0.409302	0.00171953	0.00122457	0.712157
AFM45295.1	QDNARGLVLPGTNYVGPGNELQAGPPQSAVDSAARIHDFRYSQLAKLGINPYTYWTVADEELLKNIQNETGFQAQVVKDYFTLKGAAAPVLGLVEEAAKT	268	19	1	0	1.08551	0.623881	0.00119078	0.0012926	1.08551
AFM73858.1	QDNARGLVLPGYTYVGPGNHLDNAPAKGPVDEAAKHHDERYDEMLRHGDLPYIHGRGADRLMNKEIERAEQEGKIDNPVDALVGNAIRGILGLVEEAAKT	354	11	1	0	0.475777	0.273446	0.0015729	0.00074835	0.475777
AFN44278.1	QDNARGLVLPGYNYLGPFNQDFSKKPTNPSDKAARKHDLEYNKLIKQGHNPYWNYNHADEDFIKETDQATDWGGKFGNFVFRAKRALAPELGLVEEAAKT	113	8	1	0	1.08399	0.623009	0.000502084	0.000544255	1.08399
AFO62689.1	QDNARGLVLPGYRYVGPGNPLDAGEPRGPVDAIAKKHDERYDELIKHGHIPYIQGRGADSLMGKELADAEEAGKILDRYDQLVANAARGLLGLVEEAAKT	232	1	0.284114	0.546507	0.0659973	0.037931	0.00103083	6.80318e-05	0.0659973
AFO62691.1	QDNARGLVLPGYRYVGPGNPLDAGEPRGPVDAIAKKHDERYVELIKHGHIPYIHGRGADTLMGKELADAEEAGKILDSYDQLVANAARGLLGLVEEAAKT	378	2	0.00517658	2.28596	0.0810126	0.0465608	0.00167954	0.000136064	0.0810126
AFO62697.1	QDNARGLVLPGYRYVGPGNPLDAGEPRGPVDAIANEHDERYDELIKHGHIPYIHGRGADTLMGKELADAEEAGKILDSYDQLVANAARGLLGLVEEAAKT	267	18	1	0	1.03223	0.593258	0.00118634	0.00122457	1.03223
AFU93180.1	QDNARGLVLPGHRYTGPGNPLPHGAPRNEIDLSAAKHDIRYKQYSRYGHWPYIWAPYIDKKMQEDIREIVKKGLGLEGKLLGNLISALWQLGLVEEAAKT	425	10	0.855409	0.0678262	0.360268	0.207059	0.00188837	0.000680318	0.360268
AFV25457.1	QDNARGLVLPGYKYLGPGNSLNQGEPTNPSDAAAKEHDEAYDKYIKSGKNPYFYFSAADEKFIKETEHAKDYGGKIGHYFFRAKRAFAPKLGLVEEAAKT	137	1	1	0	0.111762	0.0642336	0.000608721	6.80318e-05	0.111762
AFV25459.1	QDNARGLVLPGYKYLGPGNSLDQGEPTNPSDAAAKEHDEAYDKYIKSGKNPYFYFSAADEKFIKETEYAKDYGGKIGHYFFRAKRAFAPKLGLVEEAAKT	174	10	1	0	0.879964	0.505747	0.00077312	0.000680318	0.879964
AFV67812.1	QDNARGLVLPGYKYLGPGNDLDQGEPTNPSDAAAKEHDEAYSKYQASGKNPYLYFSPADQRFIDQTQDAKDWGGRIGHYFFRAKKAIAPTLGLVEEAAKT	326	17	1	0	0.798446	0.458896	0.00144849	0.00115654	0.798446
AFY23247.1	QDNARGLVLPGYRYLGPFNPLDNGEPVNNADRAAQLHDHAYSELIKSGKSPYLYFNKADEKFIDDLKDDWSIGGIIGSSFFKIKRAVAPALGLVEEAAKT	433	54	0.00499471	2.30149	1.9095	1.09746	0.00192391	0.00367372	1.9095
AGA15927.1	QDNARGLVLPGYNYLGPFNGLDKGEPVNRADAVAREHDISYNEQLQAGDNPYLKYNHADAEFQEKLKDDTSFGGNLGKAIFQAKKRVLEPLGLVEEAAKT	189	23	1	0	1.86329	1.0709	0.000839769	0.00156473	1.86329
AGA19588.1	QDNARGLVLPGHRYLGPFNPIENGEPVNAADAAARRHDLKYDQYLKEGKNPYLYFNKADSDFLEDFESDRFSAGGSERACLDSNERSHRRLGLVEEAAKT	97	13	1	0	2.05204	1.17938	0.000430992	0.000884414	2.05204
AGC92300.1	QDNARGLVLPGYKYLGPFNPLENGEPVNKADRAAQAHDKSYSELIKSGKNPYLYFNKADEKFINDLKNDWSLGGIIGSSFFKLKRAVAPALGLVEEAAKT	281	8	1	0	0.435911	0.250534	0.00124854	0.000544255	0.435911
AGF85785.1	QDNARGLVLPGYKYLGPFNPLDNGEPVNKADSVAREHDLAYSKYLEAGKNPYLNFNKADQKFIDDLKGDSSIGGFVGKSVFTLKKHLFPHLGLVEEAAKT	142	16	1	0	1.72523	0.991549	0.000630937	0.00108851	1.72523
AGG53768.1	QDNARGLVLPGYKYLGPGNGLDKGPPVNKADSVALEHDKAYDQQLKAGDNPYIKFNHADQEFIDNLQGDTSFGGNLGKAVFQAKKRILEPLGLVEEAAKT	77	8	1	0	1.59079	0.914286	0.000342128	0.000544255	1.59079
AGI62174.1	QDNARGLVLPGYKYLGPGNALDQGEPTNPSDAAAKEHDEAYDQYIKSGKNPYLYFSPADQRFIDQTKDAKDWGGKVGHYFFRTKRAFAPKLGLVEEAAKT	98	3	1	0	0.468716	0.269388	0.000435436	0.000204096	0.468716
AGJ52193.1	QDNARGLVLPGYNYLGPFNPLENGDPVNKADEAAKKHDQAYNNYINKGLNPYLNFNKGDQDFIDSLQSDSSVGGNFARAVFHLKKQIAPALGLVEEAAKT	102	11	1	0	1.65123	0.94902	0.000453208	0.00074835	1.65123
AGK45550.1	QDNARGLVLPGYKYLGPGNALDQGEPTNPSDAAAKEHDEAYSKYLESGKNPYLYYNPADATFIDKTKDAKDWGGRLGHYFFRVKRAIAPSLGLVEEAAKT	248	4	1	0	0.246958	0.141935	0.00110192	0.000272127	0.246958
AGL08694.1	QDNARGLVLPGYRYLGPFNPLDNGEPVNIADRAAQLHDHAYSELIKSGKNPYLYFNKADEKFIDDLKDDWSIGGIIGSSFFKIKRAVAPALGLVEEAAKT	153	9	1	0	0.90067	0.517647	0.000679813	0.000612287	0.90067
AGL08696.1	QDNARGLVLPGYRYLGPFNPLDNGEPVNNADRAAQLHDHAYSELIKNGKNPYLYFNKADEKFIDDLKDDWSIGGIIGSSFFKIKRAVAPALGLVEEAAKT	364	25	1	0	1.05161	0.604396	0.00161733	0.0017008	1.05161
AGL97806.2	QDNARGLVLPGYNYLGPFNAEYNGEPRNPSDRAAKRHDAGYKMLLEQGHNPYTSYNNADEDSLPLWGDDYGGRIANAVFRTKRKLADAGYLGLVEEAAKT	230	6	1	0	0.399427	0.229565	0.00102194	0.000408191	0.399427
AGM20581.1	QDNARGLVLPAYRYVGPGNPLDSGEPRGPVDAIAKKHDEQYDELIKHGHIPYLHRRGADTLMGKELADAEEAGKILDRYDQLVANAARGLLGLVEEAAKT	615	11	0.00494342	2.30597	0.273862	0.157398	0.00273258	0.00074835	0.273862
AGM20583.1	QDNARGLVLPGYRYVGPGNPLDAGEPRGPVDAIAKKHDERYDQLIKHGHIPYIHGRGADTLMGKELADAEEAGKILDSYDQLVANAARGLLGLVEEAAKT	828	41	1	0	0.758172	0.435749	0.00367899	0.00278931	0.758172
AGM20584.1	QDNARGLVLPGYRYVGPGNPLDAGEPRGPVDAIAKKHDERYDELIKHGHIPYIHRRGADTLMGEELADAEEAGKILDSYDQLVANAARGLLGLVEEAAKT	215	4	1	0	0.284863	0.163721	0.000955292	0.000272127	0.284863
AGM20585.1	QDNARGLVLPGYRYVGPGNPLDAGEPRGPVDAIAKKHDEQYDDLIKHGLIPYIHGRGADSLMGKELADAEEAGKILDRYDQLVANAARGLLGLVEEAAKT	118	16	1	0	2.07612	1.19322	0.0005243	0.00108851	2.07612
AGM20586.1	QDNARGLVLPGYRYVGPGNPLDAGEPRGPVDAIAKKHDERYDELIKHGHIPYIHGRGADSLMGENLADAEEAGNILDSYDQLVANAARGLLGLVEEAAKT	195	4	1	0	0.31408	0.180513	0.000866428	0.000272127	0.31408
AGM20589.1	QDNARGLVLPGYRYVGPGNPLDAGEPRGAVDAIAKKHDEWYDELIKHGHIPYIHRRGADTLMGKELADAEEAGKILDSYDQLVANAARGLLGLVEEAAKT	331	39	0.402504	0.39523	1.80406	1.03686	0.00147071	0.00265324	1.80406
AGM20590.1	QDNARGLVLPGYRYVGPGNPLDGGEPSGPVDAIAKNHDERYDELIKHGHIPYIHGRGADSLMGKELADDEEAGKILDRYDQLVANAARGLLGLVEEAAKT	540	16	1	0	0.453671	0.260741	0.00239934	0.00108851	0.453671
AGM20591.1	QDNARGLVLPGYKYVGPGNPLDAGEPRGPVDAIAKKHDERYDELIKHGHIPYIHGRGADSLMGKELADAEEAGKILDRYDQLVANAARGLLGLVEEAAKT	150	0	1	0	0	0	0.000666483	0	0
AGM20592.1	QDNARGLVLPGYRYVGPGNHLDAGQPRGPVDAIDKKHDERYDELIKHGHIPYIHGRGADTLMGKELADAEEAGKILDSYDQLLANAARGLLGLVEEAAKT	240	1	0.215222	0.667114	0.0637974	0.0366667	0.00106637	6.80318e-05	0.0637974
AGM20593.1	QDNARGLVLPGYRYVGPGNPLNAGEPRGPVDAIAMKHDERYDELIKHGHIPYIHGRGADNLMGKELADAEEAGKILDRYDQLVANAARGLLGLVEEAAKT	337	2	0.0208735	1.6804	0.0908687	0.0522255	0.00149737	0.000136064	0.0908687
AGM20596.1	QDNARGLVLPGYRYVGPGNPLDAGEPRGPVDAIAKKHDERYDELIKHGHIPYIHGRGADSLMGKELADAKEAGKILDRYDQLVANAARGLLGLVEEAAKT	218	8	1	0	0.561886	0.322936	0.000968622	0.000544255	0.561886
AGM20597.1	QDNARGLVLPGYRYVGPGNPLDAGEPRGPVDAIAKKHDERYDEFIKHGHIPYIHGRGADTLMGKELADPEEAGKILDSYDQLVANAARGLLGLVEEAAKT	287	5	1	0	0.266749	0.15331	0.0012752	0.000340159	0.266749
AGM20599.1	QDNARGLVLPGYRYVGPGNPLDAGEPRGPVDAIAKKHDERYDEVIKHGRIPYIHRRGADSLMGKELADAEEAGKILDRYDQLVANAARGLLGLVEEAAKT	517	19	1	0	0.562701	0.323404	0.00229714	0.0012926	0.562701
AGM20602.1	QDNARGLVLPGYRYVGPGNPLDAGEPRGPVDAIAKKHDERYDELIRHGHIPYIHGRGADTLMGKELADAEEAGKILDSYDQLVANAARGLLGLVEEAAKT	241	1	0.207886	0.682175	0.0635327	0.0365145	0.00107082	6.80318e-05	0.0635327
AGM20621.1	QDNARGLVLPGYNYVGPGNPLDNAPAKGPVDEAAKHHDERYDEMLRHGDLPYIHGRGADRLMNKEIERAEQEGKIDNPVDALVGNAIRGILGLVEEAAKT	519	12	0.197602	0.704209	0.35402	0.203468	0.00230603	0.000816382	0.35402
AGM20663.1	QDNARGLVLPGYRYVGPGNPLDGGEPRGPVDAIAKKHDERYDELIKHGHIPYIHGRGADSLMGKELADAEEAGKILDRYDQLVANAARGLLGLVEEAAKT	173	1	1	0	0.0885051	0.0508671	0.000768677	6.80318e-05	0.0885051
AGM46813.1	QDNARGLVLPGYRYVGPGNPLDAGEPRGPVDAIAKKHDERYDELIKHGHIPYIHRRGADTLMGKELADAEEAGKILDSYDQLVANAARGLLGLVEEAAKT	310	7	1	0	0.345741	0.19871	0.0013774	0.000476223	0.345741
AGM46814.1	QDNARGLVLPGYRYVGPGNPLDAGEPRGPVDAIAKKHDERYDELIKHGHIPYIHGRGADSMMGKELADAEEAGKILDSYDQLVANAARGLLGLVEEAAKT	137	9	1	0	1.00586	0.578102	0.000608721	0.000612287	1.00586
AGM46816.1	QDNARGLVLPGYRYVGPRNHLDAGEPSGPVDAIAKKHDERYDELIKHGHIPYIHGRGADSMMGKELADAEEAGKILDSYDQLVANAARGLLGLVEEAAKT	44	0	1	0	0	0	0.000195502	0	0
AGO32183.1	QDNARGLVLPGYKYLGPGNSLNRGQPTNQIDEDAKEHDEAYDKAKTSQEVSQADNTFVNKALDHIVNAINLKETPGNAFGAAIGAIGIGTLGLVEEAAKT	234	7	1	0	0.458033	0.263248	0.00103971	0.000476223	0.458033
AGO32202.1	QDNARGLVLPGTDFVGPGNPIDPKPARSETDQIAKEHDLGYEDLLHRAKSQYFSEEDFKTEVYKLDDEAIHRFSEEYQKSGTWQAFVGKYLGLVEEAAKT	174	12	1	0	1.05596	0.606897	0.00077312	0.000816382	1.05596
AGS15047.1	QDNARGLVLPGHKYLGPFNPIENGEPVNAADAAARRHDLKYDQYLKEGKNPYLYFNKADSDFLEDLESDRSFGGWIGKGVFGLKRAIAPTLGLVEEAAKT	427	27	1	0	0.968167	0.55644	0.00189725	0.00183686	0.968167
AGS15087.1	QDNARGLVLPGYNYLGPFNPLENGDPVFNADEAAQNHDQAYNKYINKGLNPYLKFNKGDQDFIDSLQSDSSVGGNFARAVFHLKKQIAPALGLVEEAAKT	116	0	1	0	0	0	0.000515414	0	0
AGT28118.1	QDNARGLVLPGTNYVGPGNELQAGPPQSAVDSAARIHDFRYSQLAKLGINPYTHWTVADEELLKNIKNESGFQAQVVKDYFTLKGAAAPVLGLVEEAAKT	346	4	0.0992499	1.00327	0.17701	0.101734	0.00153735	0.000272127	0.17701
AGT28160.1	QDNARGLVLPGTNYVGPGNELQTGPPQSAVDSAARIHDFRYSQLAKLGINPYTHWTVADEELLKNIKNETGFQAQVVKDYFTLKGAAAPVLGLVEEAAKT	405	28	1	0	1.05856	0.608395	0.0017995	0.00190489	1.05856
AGU69466.1	QDNARGLVLPGYNYLGPGNTDFSKEPTNLSDQAARDHDLEYNKLIQQGHNPYWNFNQADQDFIDRTNQATDWGGKVGNFVFKTKKLIAPDLGLVEEAAKT	189	17	1	0	1.37721	0.791534	0.000839769	0.00115654	1.37721
AGU69470.1	QDNARGLVLPGYNYLGPGNTDFSKEPTNLSDQAARDHDLEYNKLIQQGHNPYWNFNQADQNFIDQTNQASDWGGKVGNFVFKAKKLVTPELGLVEEAAKT	100	3	1	0	0.459341	0.264	0.000444322	0.000204096	0.459341
AHB59731.1	QDNARGLVLPGHRYTGPGNPLPHGAHRNEIDLSAAKHDIRYKQYSRYGHWPYIWAPYIDKKMQEDIREIVKKGLGLEGKLLGNLISALWQLGLVEEAAKT	363	24	1	0	1.01232	0.581818	0.00161289	0.00163276	1.01232
AHK26971.1	QDNARGLVLPGYNYLGPFNPLENGDPVNKADEAAKKHDLAYNKYINKGLNPYLNFNKGDQDFIDSLQSDSSLGGNFAKAVFHIKKQIAPALGLVEEAAKT	95	3	1	0	0.483517	0.277895	0.000422106	0.000204096	0.483517
AHK26986.1	QDNARGLVLPGYNYLGPFNPLENGDPVNKADEAAKKHDQAYNNYINKGLNPYLKFNKGDQDFINSLQSDSSVGGNFARAVFHLKKQIAPALGLVEEAAKT	137	21	0.174803	0.757452	2.347	1.34891	0.000608721	0.00142867	2.347
AHK27016.1	QDNARGLVLPGYNYLGPFNPLDNGNPVNKADEAAKKHDLAYNNYINKGLNPYLKFNKGDQDFIDSLQSDSSLGGNFAKAVFHIKKQIAPALGLVEEAAKT	256	13	1	0	0.777531	0.446875	0.00113746	0.000884414	0.777531
AHK27078.1	QDNARGLVLPGYNYLGPFNPLENGDPVNKADEAAKKHDQAYNKYINKGLNLYLKFNKGDQDFIDSLQSDSSVGGNFARAVFHIKKQIAPALGLVEEAAKT	84	11	1	0	2.00506	1.15238	0.00037323	0.00074835	2.00506
AHK27079.1	QDNARGLVLPGYNYLGPFNPLDNGDPVNKADEAAKKHDLAYNKYINKGLNPYLNFNKGDRDFIDSSQSDSSLGGNFAKAVFHIKKQIAPALGLVEEAAKT	190	18	1	0	1.45055	0.833684	0.000844212	0.00122457	1.45055
AHK27082.1	QDNARGLVLPGYNYLGPFNPLENGDPVNKADEAAKKHDQAYNNYINKGLNPYLTFNKGDQDFIDSLQSDSSVGGNFARAVFHLKKQIAPALGLVEEAAKT	164	2	1	0	0.186724	0.107317	0.000728688	0.000136064	0.186724
AHK27086.1	QDNARGLVLPGYNYLGPFNPLDNGDPVNKADEAAKKHDLAYNNYINKGLNPYLKFNKGDQDFIDSLQSDSSLGGNSAKAVFHIKKQIAPALGLVEEAAKT	311	52	7.37314e-08	7.13235	2.5601	1.47138	0.00138184	0.00353766	2.5601
AHK27088.1	QDNARGLVLPGYNYLGPFNPLENSDPVNKADEAAKKHDQAYNNYINKGLNPYLKFNKGDQDFIDSLQSDSSVGGNFARAVFHLKKQIAPALGLVEEAAKT	173	11	1	0	0.973556	0.559538	0.000768677	0.00074835	0.973556
AHK27091.1	QDNARGLVLPGYNYLGPFNPLENGDPVNKADEAAKKHDQAYNNYINKGLNPYLNFNKGDQDFIDSLQSDSSVGGNFARAVFHIKKQIAPALGLVEEAAKT	240	29	1	0	1.85013	1.06333	0.00106637	0.00197292	1.85013
AHK27094.1	QDNARGLVLPGYNYLGPFNPLENGDPVNKADEAAKKHDQAYNDYINKGLNPYLKFNKGDQDFIDSLQSDSSVGGNFARAVFHLKKQIAPALGLVEEAAKT	167	9	1	0	0.825164	0.474251	0.000742018	0.000612287	0.825164
AHK27095.1	QDNARGLVLPGYNYLGPFNPLDNGDPVNKADEAAKKHDLAYNKYINKGLNPYLNFNKGDQDFIDSLQSDSSLGGNLARAVFHIKKQIAPALGLVEEAAKT	213	11	1	0	0.790729	0.45446	0.000946406	0.00074835	0.790729
AHK27096.1	QDNARGLVLPGYNYLGPFNPLENGDPVNKADEAAKKHDQAYNNYINKGLNPYLKFNKGDQDFIDSLQSDSSVGGNFARAVLHLKKQIAPALGLVEEAAKT	247	30	1	0	1.85968	1.06883	0.00109748	0.00204096	1.85968
AHK27097.1	QDNARGLVLPGYNYLGPFNPLENGDPVNKADEAAKKHDQAYNTYINKGLNPYLKFNKGDQDFIDSLQSDSSVGGNFARAVFHLKKQIAPALGLVEEAAKT	97	0	1	0	0	0	0.000430992	0	0
AHK27102.1	QDNARGLVLPDYNYLGPFNPLENGDPVNKADEAAKKHDQAYNNYINKGLNPYLKFNKGDQDFIDSLQSDSSVGGNFARAVFHLKKQIAPALGLVEEAAKT	199	7	1	0	0.538591	0.309548	0.000884201	0.000476223	0.538591
AHK27106.1	QDNARGLVLPGYNYLGPFNPLENGGPVNKADEAAKKHDQAYNNYINKGLNPYLKFNKGDQDFIDSLQSDSSVGGNFARAVFHLKKQIAPALGLVEEAAKT	165	8	1	0	0.74237	0.426667	0.000733131	0.000544255	0.74237
AHK27108.1	QDNARGLVLPGYNYLGPFNPLDNGDPVNKADEAAKKHDLAYNKYINKGLNPYLKFNKGDQDFIDSLQSDSSVGGNFARAVFHLKKQIAPALGLVEEAAKT	92	2	1	0	0.332856	0.191304	0.000408776	0.000136064	0.332856
AHK27111.1	QDNARGLVLPGYNYLGPFNPLENGDPVNKADEAAKKHDLAYNKYINKGLNPYLKFNKGDQDFIDSLQSDSSLGGNFAKAVFHIKKQIAPALGLVEEAAKT	197	30	0.00851701	2.06971	2.33168	1.3401	0.000875314	0.00204096	2.33168
AHK27112.1	QDNARGLVLPGYNYLGPFNPLENGDPVNKADEAAKKHDLAYNNYINKGLNPYLKFNKGDQDFIDSLQSDSSLGGNFAKAVFHIKKQIAPALGLVEEAAKT	163	11	1	0	1.03328	0.593865	0.000724245	0.00074835	1.03328
AHK27113.1	QDNARGLVLPGYNYLGPFNPLENGDPVNKADEAAKKHDLAYNKYINKGLNPYLNFNKGDQDLIDSLQSDSSLGGNFAKAVFHIKKQIAPALGLVEEAAKT	108	2	1	0	0.283544	0.162963	0.000479868	0.000136064	0.283544
AHK27116.1	QDNARGLVLPGYNYLGPFNPLENGNPVNKADEAAKKHDQAYNNYINKGLNPYLKFNKGDQDFIDSLQSDSSVGGNFARAVFHLKKQIAPALGLVEEAAKT	96	10	1	0	1.59494	0.916667	0.000426549	0.000680318	1.59494
AHK27119.1	QDNARGLVLPGYNYLGPFNPLENGDPVNKADEAAKKHDQAYNKYIEKGLNPYLKFNKGDQDFIDSLQSDSSVGGNFARAVFHLKKQIAPALGLVEEAAKT	153	35	9.37655e-10	9.02796	3.5026	2.01307	0.000679813	0.00238111	3.5026
AHK27120.1	QDNARGLVLPGYNYLGPFNPLENGDPVNKDDEAAKKHDQAYNKYINKGLNPYLKFNKGDQDFIDSLQSDSSVGGNFARAVFHLKKQIAPALGLVEEAAKT	313	24	1	0	1.17404	0.67476	0.00139073	0.00163276	1.17404
AHK27122.1	QDNARGLVLPGYNYLGPFNPLENGDPVNKADEAAKKHDQAYNTYINKGLNPYLNFNKGDQDFIDSLQSDSSVGGNFARAVFHLKKQIAPALGLVEEAAKT	201	19	1	0	1.44734	0.831841	0.000893087	0.0012926	1.44734
AHK27125.1	QDNARGLVLPGYNYLGPFNPLENGDPVNKADEAAKEHDLAYNNYINKGLNPYLKFNKGDQDFIDSLQSDSSLGGNFAKAVFHIKKQIAPALGLVEEAAKT	134	15	1	0	1.71396	0.985075	0.000595391	0.00102048	1.71396
AHK27127.1	QDNARGLVLPGYNYLGPFNPLDNGDPVNKADEAAKKHDLAYNKYINKGLNPYLNFNKGDQDFIDSLQSDSSLGGNFAKAVFHIKKQIAPVLGLVEEAAKT	166	7	1	0	0.645661	0.371084	0.000737575	0.000476223	0.645661
AHK27128.1	QDNARGLVLPGYNYLGPFNPLENGDPVNKADEAAKKHDQAYNKYINKGLNPYLNFNKGDQDFIDSLQSDSSVGGNFARAVFHIKKQIAPALGLVEEAAKT	64	10	1	0	2.3924	1.375	0.000284366	0.000680318	2.3924
AIC33859.1	QDNARGLVLPGYNYVGPGNPLDSGPPQGPVDEAAKHHDERYAEMIEHGDIPYLHGHGADRLMNKELEEKERRGDITHLTDVVVGNAIRGLLGLVEEAAKT	266	26	1	0	1.4966	0.86015	0.0011819	0.00176883	1.4966
AIC77179.1	QDNARGLVLPGYKYLGPGNDLDQGEPTNPSDAAAKQHDEAYDQYIKSGKNPYFYFSPADQRFIDQTKDAKDWGGKVGHYFFRTKKAFAPKLGLVEEAAKT	110	2	1	0	0.278389	0.16	0.000488754	0.000136064	0.278389
AID68235.1	QDNARGLVLPGYRYLGPFNPLDNGEPVNNADRTAQLHDHAYSEPIKSGKNPYLYFNKADEKFIDDLKDDWSIGGIIGSSFFKIKRAVAPALGLVEEAAKT	168	18	1	0	1.64051	0.942857	0.000746461	0.00122457	1.64051
AID68239.1	QDNARGLVLPGYRYLGPFNPLDNGEPVNNADRAAQLHDHAYSKLIKSGKNPYLYFNKADEKFIDDLKDDWSIGGIIGSSFFKIKRAVAPALGLVEEAAKT	263	11	1	0	0.6404	0.368061	0.00116857	0.00074835	0.6404
AIF74202.1	QDNARGLVLPGYNYLGPGNTDFSKEPTNLSDQAARDHDVEYNKLIQQGHNPYLYFNHADQDFIDQTNQASDWGGKFGNFIFKAKKAVAPELGLVEEAAKT	143	14	1	0	1.49902	0.861538	0.00063538	0.000952446	1.49902
AIF74206.1	QDNARGLVLPGYNYLGPGNTDFSKEPTNLSDQAARDHDLEYNKLIQQGHNPYWNFNQADQDFIDKTNQASDWGGKVGNFVFKTKKLIAPDLGLVEEAAKT	128	9	1	0	1.07658	0.61875	0.000568732	0.000612287	1.07658
AIF74215.1	QDNARGLVLPGYKYLGPFNPLDNGKPVNKADEAAQRHDRAYDQYLSENKNPYLYFNKADSDFLEDLESDKSFGGWIGRTVFGVKRAIAPSLGLVEEAAKT	126	3	1	0	0.364557	0.209524	0.000559846	0.000204096	0.364557
AIF74218.1	QDNARGLVLPGYKYLGPFNSLDNGEPVNAADKAARDHDFAYQSYIEKGQNPYLNFNKADLQFIDDLRNDWSFGAIVGSAAFKAKQAIAPSLGLVEEAAKT	383	16	1	0	0.63964	0.367624	0.00170175	0.00108851	0.63964
AIF74221.1	QDNARGLVLHRYRYLGPGNDLDSGEPTNQSDKAARDHDHQYAKYLANNQNPYLYYNSADEQFIKRTDGATDWGGRLGNLIFRGKRLIAPRLGLVEEAAKT	170	4	1	0	0.360268	0.207059	0.000755347	0.000272127	0.360268
AIF74225.1	QDNARGLVLPGYKYLGPFNPLDNGEPVNGADRAAKKHDEAYERYLSQNKNPYLYFNKADSDFLEDLESDKSFGGWIGRTVFGAKRAIAPSLGLVEEAAKT	282	27	1	0	1.46598	0.842553	0.00125299	0.00183686	1.46598
AIF74238.1	QDNARGLVLPGYKYLGPFNPLDNGEPVNKADEAARTHDFAYSAYLKSGINPYFKFNKADQKFIDDLRHDNSFGGAIGRGFFSLKRTLFPHLGLVEEAAKT	271	23	1	0	1.29949	0.746863	0.00120411	0.00156473	1.29949
AIF74241.1	QDNARGLVLPGYKYLGPFNSLTHGKPTSKADEAARRHDLHYNDLIREGHNPYINFNEADVNLIKDLETDNSIGGFLARNVFKAKRAIAPALGLVEEAAKT	163	12	1	0	1.12722	0.647853	0.000724245	0.000816382	1.12722
AIF74246.1	QDNARGLVLPGYRYLGPGNSLDRGEPVNESDAAAQVHDHKYNNYLKQGKNPYLNFNKADQEFLDKTKGAKDWGGKLGHFVFKVKKRFLPHLGLVEEAAKT	93	3	1	0	0.493916	0.283871	0.000413219	0.000204096	0.493916
AIH14831.1	QDNARGLVLPGHRYLGPFNPIENGEPVNAADAAARRHDLKYDQYLKEGKNPYLYFNKADSDFLEYLESDRSFGGWIGKGVFGLKRAIAPTLGLVEEAAKT	86	1	1	0	0.178039	0.102326	0.000382117	6.80318e-05	0.178039
AII82175.1	QDNARGLVLPGTNYVGPGNELQAGPPQSAVDSAARIHDFRYSQLAKLGINPYTHWTVADEELLKNIKNETGFQAQAVKDYFTLKGAAAPVLGLVEEAAKT	334	13	1	0	0.595952	0.342515	0.00148404	0.000884414	0.595952
AII82256.1	QDNARGLVLPGFRYLGPFNPLNNGKPINEVDKVAQKHDKAYDSYIKAGVNPYLHFNKADSDFIDSLSTDSSVAGWLGKSTFKLKRLLAPHLGLVEEAAKT	358	29	1	0	1.24031	0.712849	0.00159067	0.00197292	1.24031
AIS74859.1	QDNARGLVLPGTNYVGPGNELQAGPPQSAVDSAARIHDFRYSQLAKLGINPYTHWTVADEELLKNIKNETGFQAQVVKEYFTLKGAAAPVLGLVEEAAKT	326	30	1	0	1.40902	0.809816	0.00144849	0.00204096	1.40902
AIT18930.1	QDNARGLVLPGYNYLGPGNDLDAGEPTNKSDAAARKHDFAYSAYLKQGLDPYWNFNKADEKFIRDTEGATDWGGRLGHWIFRAKKHILPHLGLVEEAAKT	388	75	1.5775e-16	15.802	2.95967	1.70103	0.00172397	0.00510239	2.95967
AIT71974.1	QDNARGLVLPYHNYLGPGSDNFKKQPIDEDDAIARSHDLDYNKASSDNDIFKADKQARDEFFGSFVHSGNLHSLVGGLGLGAKNLVEEHVLGLVEEAAKT	260	14	1	0	0.824459	0.473846	0.00115524	0.000952446	0.824459
AIU47673.1	QDNARGLVLPGYNYLGPFNQDFNKKPTNPSDNAARKHDLEYNKLIKQGHNPYWNYNHADEDFIKETDQATDWGGKFGNFVFRAKRALAPELGLVEEAAKT	79	0	1	0	0	0	0.000351014	0	0
AIU47684.1	QDNARGLVLPGYNYLGPFNQDFNKKPTNPSDKAARKHDLEYNKLIKQGHNPYWNYNHADEDFIKETDQATDWGGKFGNFVFRAKRALAPELGLVEEAAKT	90	10	1	0	1.70126	0.977778	0.00039989	0.000680318	1.70126
AIU56921.1	QDNARGLVLPGYNYLGPFNGLDKGEPVNRADAVAREHDISYNEQLQVGDNPYLKYNHADAEFQEKLKDDTSFGGNLGKAIFQAKKRVLEPLGLVEEAAKT	189	36	6.66566e-07	6.17616	2.91645	1.67619	0.000839769	0.00244915	2.91645
AIU56930.1	QDNARGLVLPGYNYLGPFNGLDKGEPVNRADEVAREHDISYNEQLQAGDNPYLKYNHADAEFQEKLADDTSFGGNLGKAIFQAKKRVLEPLGLVEEAAKT	199	6	1	0	0.46165	0.265327	0.000884201	0.000408191	0.46165
AIU56933.1	QDNARGLVLPGYNYLGPFNGLDKGEPVNRADAVAREHDISYNEQLQAGDNPYLKYNHADAEFQEKLADDTSFGGNLGKAIFQAKKRVLEPLGLVEEAAKT	82	13	1	0	2.42741	1.39512	0.000364344	0.000884414	2.42741
AIW65518.1	QDNARGLVLPGYKYLGPGNSLDQGEPTNPSDAAAKEHDEAYAAYLRSGKNPYLYFSPADQRFIDQTKDAKDWGGKIGHYFFRDKKAIAPVLGLVEEAAKT	192	6	1	0	0.478481	0.275	0.000853098	0.000408191	0.478481
AIW67507.1	QDNARGLVLPGYKYLGPGNSLDQGEPTNPSDAAAKEHDEAYATYLRSGKNPYLYFSPADQRFIDQTKDAKDWGGKIGHYFFRAKKAIAPVLGLVEEAAKT	284	19	1	0	1.02435	0.588732	0.00126187	0.0012926	1.02435
AIW67515.1	QDNARGLVLPGYKYLGPGNSLDQGEPTNPSDAAAKEHDETYAAYLRSGKNPYLYFSPADQRFIDQTKDAKDWGGKIGHYFFRAKKAIAPVLGLVEEAAKT	409	16	1	0	0.598978	0.344254	0.00181728	0.00108851	0.598978
AIX96901.1	QDNARGLVLPGYNYVGPGNPLDSGSPQGPVDEAAKHHDERYAEMIEHGDIPYLHGHGADRLMNKELEEKERRGDITHLADVVVGNAIRGLLGLVEEAAKT	306	4	0.378546	0.421881	0.200149	0.115033	0.00135963	0.000272127	0.200149
AIY27467.1	QDNARGLVLPGHRYLGPFNPIENGEPVNAADAAARGHDLKYDQYLKEGKNPYLYFNKADSDFLEDLESDRSFGGWIGKGVFGLKRAIAPTLGLVEEAAKT	116	4	1	0	0.527979	0.303448	0.000515414	0.000272127	0.527979
AJE25860.1	QDNARGLVLPGHRYVGPGGELPAGRPMSKLDEIAARHDIGYHTEIKHGHNPYYWYNFYDEQMIEDINENLDQIAKEGESWLANFILATWKLGLVEEAAKT	300	15	1	0	0.765569	0.44	0.00133297	0.00102048	0.765569
AJE25863.1	QDNARGLVLPGYKYLGPGNGLDKGDPVNFADEVAREHDLSYQKQLEAGDNPYLKYNHADAEFQEKLASDTSFGGNLGKAVFQAKKRLLEPLGLVEEAAKT	127	1	1	0	0.120562	0.0692913	0.000564289	6.80318e-05	0.120562
AJE63439.1	QDNARGLVLPGYKYLGPFNPLENGEPVNKADRAAQVHDKSYSELIKSGKNPYLYFNKADEKFIDDLKNDWSLGGIIGSSFFKLKRAVAPALGLVEEAAKT	169	4	1	0	0.3624	0.208284	0.000750904	0.000272127	0.3624
AJE63443.1	QDNARGLVLPGYKYLGPFNPLENGEPVNKADRAAQIHDKSYSELIKSGKNPYLYFNKADEKFIDDLKNDWSLGGIIGSSFFKLKRAVAPALGLVEEAAKT	87	3	1	0	0.527979	0.303448	0.00038656	0.000204096	0.527979
AJT39527.1	QDNARGLVLPGYRYVGPGNPLDAGEPRGPVDAIAKKHDERYDELIKHGHIPYIHGRGADSLMGKELADAEEAGKILDRYDQLVANAARGLLGLVEEAAKT	207	19	1	0	1.40539	0.807729	0.000919747	0.0012926	1.40539
AKG54770.1	QDNARGLVLPGYRYLGPFNPADNGKPVNSADEAARSHDLAYQSYLDAGVNPYFSYNKADSDFIESLAHDSSFGGWLGRSAFGLKKLLAPHLGLVEEAAKT	567	26	1	0	0.702109	0.403527	0.00251931	0.00176883	0.702109
AKG54776.1	QDNARGLVLPGYRYLGPFNPADNGEPVNSADEAARPHDLAYQSYLDAGVNPYFSYNKADSDFIESLAHDSSFGGWLGRSAFGLKKLLAPHLGLVEEAAKT	346	11	1	0	0.486778	0.279769	0.00153735	0.00074835	0.486778
AKG54781.1	QDNARGLVLPGYKYLGPFNPADNGEPVNSADEAARSHDLAYQSYLDAGVNPYFSYNKADSDFIESLAHDSSFGGWLGRSAFGLKRLLAPHLGLVEEAAKT	252	4	1	0	0.243038	0.139683	0.00111969	0.000272127	0.243038
AKG93611.1	QDNARGLVLPGYRYLGPFNPLDNGKPVNNADRAAQLHDHAYSELIKSGKNPYLYFNKADEKFIDDLKDDWSIGGIIGSSFFKIKRAVAPALGLVEEAAKT	461	21	1	0	0.697482	0.400868	0.00204832	0.00142867	0.697482
AKG93625.1	QDNARGLVLPGYRYLGPFNPLDNDEPVNNADRAAQLHDHAYSELIKSGKNPYLYFNKADEKFIDDLKDDWSIGGIIGSSFFKIKRAVAPALGLVEEAAKT	187	10	1	0	0.81879	0.470588	0.000830882	0.000680318	0.81879
AKG93781.1	QDNARGLVLPGYRYLGPFNPLDNGEPVNNADRAAQSHDQAYSELIKSGKNPYLYFNKADEKFIDDLKDDWSIGGIIGSSFFKIKRAVAPALGLVEEAAKT	115	8	1	0	1.06514	0.612174	0.00051097	0.000544255	1.06514
AKM21309.1	QDNARGLVLPGYNYLGPGNTDFDKEPTNLSDQAAKDHDLEYNKLIQQGHNPYWHFNQADQDFIDKTNHAEDWGGKVGNFIFKAKKLLAPELGLVEEAAKT	73	8	1	0	1.67796	0.964384	0.000324355	0.000544255	1.67796
AKM49967.1	QDNARGLVLPGYRYLGPGNSLDRGEPVNEADAAAREHDISYNKQLEVGDNPYVKYNHADEKLQSDLQGDVSFGGNAANAVFQAKKRLLEPLGLVEEAAKT	261	12	1	0	0.703972	0.404598	0.00115968	0.000816382	0.703972
AKM49970.1	QDNARGLVLPGYRYLGPGNSLDRGEPVNQADAAAKKHDIEYDKQLQAGDNPYIKYNHADAEFQKDLQGDTSLAGNAANALFQAKKTLLEPLGLVEEAAKT	156	3	1	0	0.29445	0.169231	0.000693142	0.000204096	0.29445
AKN50610.1	QDNARGLVLPGKKYCGPGNKVPCGPPKDKVDECSALHDIGYEKLIKEGKWPYGCEGCGADSKMIECLKDDSSLLSSGIKGLWTIKCKVCKLGLVEEAAKT	232	10	1	0	0.659973	0.37931	0.00103083	0.000680318	0.659973
AKP16708.1	QDNARGLVLPGYKYLGPFNPLDNGEPVNNADRAAQLHDHAYSKLIKSGKNPYLYFNKADEKFIDDLKDDWSIGGIIGSSFFKIKRAVAPALGLVEEAAKT	296	18	1	0	0.931098	0.535135	0.00131519	0.00122457	0.931098
AKP16724.1	QDNARGLVLPGYRYLGPFNPLDNGEPVNNADRTAQLHDHAYSELIKSGKNPYLYFNKADEKFIDDLKDDWSIGGIIGSSFFKIKRAVAPALGLVEEAAKT	156	0	1	0	0	0	0.000693142	0	0
AKU89603.1	QDNARGLVLPGYKYLGPFNGLDKGEPVNEADAAALEHDKAYDQQLKAGDNPYLKYNHADAEFQERLQEDTSFGGNLGRAVFQAKKRVLEPLGLVEEAAKT	125	11	1	0	1.3474	0.7744	0.000555403	0.00074835	1.3474
ALE30773.1	QDNARGLVLPGYKYLGPGNGLDKGPPVNKADSVALEHDKAYDQQLKAGDNPYIKFNHADQEFIDNLQGDTSFGGNLGRAVFQAKKRILEPLGLVEEAAKT	160	13	1	0	1.24405	0.715	0.000710915	0.000884414	1.24405
ALJ96706.1	QDNARGLVLPSHHYTGPRNPVPAGKPADPVDESSARHDIRYGQRLKHGDWPYLWGKDLDNAQRDEIIKALHSHVKVGTQLAGNIVRSIWKLGLVEEAAKT	329	23	1	0	1.0704	0.615198	0.00146182	0.00156473	1.0704
ALK01952.1	QDNARGLVLPGYNYVGPGNPLDNGPPQGPVDEATKHHDERYDEMLSHGDLPYVHGHGADRLMNIEIERAEKEGRVTGVGDKLLGNLIRGILGLVEEAAKT	183	7	1	0	0.585681	0.336612	0.000813109	0.000476223	0.585681
ALK01955.1	QDNARGLVLPGYNYVGPGNPLDNGPPQGPVDEATKHHDERYDEMLSHGDLPYVHGHGADRSMNIEIERAEKEGRVTGVGDKLLGNLIRGILGLVEEAAKT	360	4	0.0621184	1.20678	0.170126	0.0977778	0.00159956	0.000272127	0.170126
ALK02475.1	QDNARGLVLPGYKYLGPGNGLDKGPPVNKADSVALEHDKAYDLQLKAGDNPYIKFNHADQDFIDSLQHDHSFGGNLGKAVFQAKKRILEPLGLVEEAAKT	223	12	1	0	0.823931	0.473543	0.000990838	0.000816382	0.823931
ALN66861.1	QDNARGLVLPTHRYVGPGGDLPAGRPMSKLDEIAARHDIGYHTEISHKHNPYYWYNFYDEQMIKEINEHKDQIAKEGESWLANFILATWQLGLVEEAAKT	331	15	1	0	0.693869	0.398792	0.00147071	0.00102048	0.693869
ALO18548.1	QDNARGLVLRGYKYLGPGNSLDQGEPTNPSDAAAKEHDEAYAAYLRSGKNPYLYFSPADQRFIDQTKDAKDWGGKIGHYFFRAKKAIAPVLGLVEEAAKT	337	19	1	0	0.863253	0.496142	0.00149737	0.0012926	0.863253
ALO18552.1	QDNARGLVLRGYKYLGPGNSLDQGEPTNPSDAAAKEHDEAYAAYLRSGKNPYLYFSPADQRFIDQTKDATDWGGKIGHYFFRAKKAIAPVLGLVEEAAKT	160	26	0.00807848	2.09267	2.4881	1.43	0.000710915	0.00176883	2.4881
ALQ33075.1	QDNARGLVLPGTNYVGPGNELQAGPPQSAVDSAARIHDFRYSQLAKLGMNPYTHWTVADEELLKNIKNETGFQAQVVKDYFTLKGAAAPVLGLVEEAAKT	219	0	0.154687	0.810546	0	0	0.000973065	0	0
ALQ33081.1	QDNARGLVLPSTNYVGPGNELQAGPPQSAVDSAARIHDFRYSQLAKLGINPYTHWTVADEELLKNIKNETGFQAQVVKDYFTLKGATAPVLGLVEEAAKT	213	22	1	0	1.58146	0.90892	0.000946406	0.0014967	1.58146
ALR87698.1	QDNARGLVLPGYKYLGPFNPLDNGKPINAVDKAAQKHDFAYQSYINKGENPYLNFNKADSDFIEDLKNDSSFAGWLGKSAFRLKRILAPHLGLVEEAAKT	179	21	1	0	1.79631	1.0324	0.000795336	0.00142867	1.79631
ALS31343.1	QDNARGLVLPGYKYLGPFNPLDNGEPVNNADRAAQAHDKAYSDLIKSGKNPYLYFNKADEKFIDDLKNDWSAGGIIGSSFFKLKRAVAPALGLVEEAAKT	164	9	1	0	0.840259	0.482927	0.000728688	0.000612287	0.840259
AMA21669.1	QDNARGLVLPGYKYLGPGNSLDQGEPTNPSDAAAKEHDESYAAYLRSGKNPYLYFSPADQRFIDQTKDAKDWGGKIGHYFFRAKKAIAPVLGLVEEAAKT	217	7	1	0	0.493916	0.283871	0.000964179	0.000476223	0.493916
AMB21272.1	QDNARGLVLPGFKYLGPFNPIRSGKAKNRVDQAALRHDYAYDRYIKNKVNPYFKFNKADQILLNDLESDSSVAGYLAKGAFKLKKYLAPDLGLVEEAAKT	137	10	1	0	1.11762	0.642336	0.000608721	0.000680318	1.11762
AMB21287.1	QDNARGLVLPGFKYLGPFNPIRSGKAKNRVDQAALRHDYAYDRYIKNKVNPYFKFNKADQTLLNDLESDSSVAGYLAKGAFKLKKYLAPDLGLVEEAAKT	159	24	0.0816032	1.08829	2.31115	1.3283	0.000706472	0.00163276	2.31115
AMK92591.1	QDNARGLVLPGYKYLGPGNGLDKGPPVNKADSVALEHDKAYDLQLKAGDNPYTKFNHADQDFIDSLQHDHSFGGNLGKAVFQAKKRILEPLGLVEEAAKT	143	5	1	0	0.535363	0.307692	0.00063538	0.000340159	0.535363
AMO03313.1	QDNARGLVLPGYKYLGPGNGLDKGPPVNKADSVALEHDKAYDQQLKAGDNPYIKFNHADREFIDNLQGDTSFGGNLGRAVFQAKKRILEPLGLVEEAAKT	307	67	1.96504e-18	17.7066	3.34157	1.92052	0.00136407	0.00455813	3.34157
AMP54150.1	QDNARGLVLPGYKYLGPGNSLDEGEPVNSADAIAKEHDEEYDKAESNEDIFNSDWKAISSFKDDFFNSPSIGNIAGVLGLGTKHILEKSTLGLVEEAAKT	129	12	1	0	1.42431	0.818605	0.000573175	0.000816382	1.42431
AMS35091.1	QDNARGLVLPGYNFLGPFNQDFNKEPTNPSDNAAKQHDLEYNKLINQGHNPYWYYNKADEDFIKATNQAPDWGGKFGNFIFRAKKHIAPELGLVEEAAKT	238	17	1	0	1.09367	0.628571	0.00105749	0.00115654	1.09367
AMS35099.1	QDNARGLVLPGYNFLGPFNQDFNKEPTNPSDNAAKQHDLEYNKLINQGHNPYWYYNQADEDFIKATNHAPDWGGKFGNFIFRTKKLIAPELGLVEEAAKT	175	11	1	0	0.96243	0.553143	0.000777564	0.00074835	0.96243
AMS35103.1	QDNARGLVLPGYNFLGPFNQDFNKEPTNPSDNAAKHHDLEYNKLLNEGHNPYLYYNKADEDFIKATNQAPDWGGKFGNFIFRTKKLIAPELGLVEEAAKT	176	2	1	0	0.173993	0.1	0.000782007	0.000136064	0.173993
ANG55948.1	QDNARGLVLPGHKFIGPGNPVDTEVPVDEDDAIAKEHDEAYATAKNQKDIAIADEQAADKFLSDWQTNANTHSLLGGLGLIGKKHVEQTILGLVEEAAKT	286	27	1	0	1.44548	0.830769	0.00127076	0.00183686	1.44548
ANN02912.1	QDNARGLVLPGYKYLGPFNSLFAGKPVNKADEAARRHDLGYTDLLDKGHNPYIYFNDHDEQLIQDLQTDRTFGGILAKSVFSIKKAVAPALGLVEEAAKT	141	10	1	0	1.08591	0.624113	0.000626494	0.000680318	1.08591
AOL02440.1	QDNARGLVLPGYRYLGPFNPLDNGEPVNNADRAAQLHDHAYSELIKSGKNPYLYFNKADEKFIDDLKNDWSIGGIIGSSFFKIKRAVAPALGLVEEAAKT	285	57	4.3702e-13	12.3595	3.06228	1.76	0.00126632	0.00387781	3.06228
AOX47654.1	QDNARGLVLPGIRYLGPFNPLDNGKPINKADRAAQKHDQAYNQYLSEGKNPYLYFNKADQDFLEDLESDRSFGGWIGKTVFGAKRAIAPSLGLVEEAAKT	186	7	1	0	0.576235	0.331183	0.000826439	0.000476223	0.576235
AOX47659.1	QDNARGLVLPGYRYLGPFNPLDNGKPINKADRAAQKHDHSYNQYLSEGKNPYLYFNKADQDFFEDLESDRSFGGWIGKTVFGAKRAIAPSLGLVEEAAKT	286	16	1	0	0.856581	0.492308	0.00127076	0.00108851	0.856581
AOX47664.1	QDNARGLVLPGYRYLGPFNPLDNGKPINKADRAAQKHDQAYNQYLSEGKNPYLYFNKADQDFLEDLESDRSFGGWIGKTVFGAKRAIAPSLGLVEEAAKT	161	5	1	0	0.475509	0.273292	0.000715358	0.000340159	0.475509
AOX47674.1	QDNARGLVLPGYKYLGPFNPLDNGKPVNKADRAAQKHDQAYNQYLSEGKNPYLYFNKADQDFLEDLESDRSFGGWIGKTVFGAKRAIAPSLGLVEEAAKT	26	7	0.304487	0.516431	4.1223	2.36923	0.000115524	0.000476223	4.1223
AOX47679.1	QDNARGLVLPGYKYLGPFNPLDNGEPVNKADRAAQKHDQAYNQYLSEGKNLYLYFNKADQDFLEDLESDRSFGGWIGKTVFGAKRAIAPSLGLVEEAAKT	45	0	1	0	0	0	0.000199945	0	0
APC23165.1	QDNARGLVLPFSNYIGPGNQLQAGNPQSVVDAAARIHDFRYSELIKLGINPYTHWSVADDELLHNIKNESGFQAQVVRDFFTLKGLFTSTLGLVEEAAKT	453	32	1	0	1.0816	0.621634	0.00201278	0.00217702	1.0816
AQN78646.1	QDNARGLVLTLPFSNNIGPGNTPQVPKTIADSIALDHDLAYGKAHHPNDVFSADDAFLNQQKTNFLFNGNPIEKVQSAIGYAGIKLKNTFLGLVEEAAKT	188	6	1	0	0.488661	0.280851	0.000835325	0.000408191	0.488661
ARI46484.1	QDNARGLVLPDHRFIGPGNTVDDTPPVDVDDDIALEHDIRYENAQSQQDIQDADRDAANDFLTDAIHNNNPHSVVGYIGLKGKEKIESIILGLVEEAAKT	770	10	1.56885e-05	4.80442	0.198849	0.114286	0.00342128	0.000680318	0.198849
ARQ18924.1	QDNARGLVLPGYKYLGPFNPLNNGKPINHADRAAQAHDKAYDKLIKSGKNPYLYFNKADEKFIDDLKNDWSIGGIIGSSVFKLKRAVAPALGLVEEAAKT	131	12	1	0	1.40257	0.806107	0.000582062	0.000816382	1.40257
ARV85907.1	QDNARGLVLHDYIGPGNPIYRGDDKELTSTDRIAKEHDVQYGLISEYAQTKEEVRALTDKADTEGIKKFWNDSRIGEQIFSGNIPDFGSLLGLVEEAAKT	506	34	1	0	1.02883	0.591304	0.00224827	0.00231308	1.02883
ARV85919.1	QDNARGLVLPGTDFVGPGNPIDPKPARSETDQIAKEHDLGYEDLLHRAKSQYFTEEDFKTEVYKLDDEAIHRFSEEYQKSEEEEVAPATPLGLVEEAAKT	212	43	8.83177e-10	9.05395	3.10561	1.78491	0.000941963	0.00292537	3.10561
ASC49288.1	QDNARGLVLPGYNYLGPFNPLDNGEPVNKADEAAKRHDLAYNQYLNKGLNPYLKFNKADQQLIDDLSDDSSLGGKFARGVFSIKRALAPSLGLVEEAAKT	194	17	1	0	1.34172	0.771134	0.000861985	0.00115654	1.34172
ASC49304.1	QDNARGLVLPGYRYLGPFNPLDNGEPVNKADEAAKRHDIAYNKYLNKGLNPYLNFNKADQQLIDDLSDDSSLGGKFARGVFSIKRALAPSLGLVEEAAKT	74	2	1	0	0.413821	0.237838	0.000328798	0.000136064	0.413821
ASC49312.1	QDNARGLVLPGYNYLGPFNPLDNGEPVNKADEAAKRHDLAYNQYLNKGLNPYLKFNKADQQLIDDLSNDSSLGGKFARGVFSVKRALAPSLGLVEEAAKT	395	3	0.00763905	2.11696	0.116289	0.0668354	0.00175507	0.000204096	0.116289
ASC49316.1	QDNARGLVLPGYKYLGPFNPLDNGEPVNKADEAAKRHDLAYNQYLNKGLNPYLKFNKADQQLIDDLSDDSSLGGKFARGVFSIKRALAPSLGLVEEAAKT	279	6	1	0	0.329277	0.189247	0.00123966	0.000408191	0.329277
ASC49324.1	QDNARGLVLPGYRYLGPFNPLDNGEPVNKADEAAKRHDLAYNQYLNKGLNPYLKFNKADQQLIDDLSDDSSLGGKFARGVFSVKRALAPSLGLVEEAAKT	464	20	1	0	0.659973	0.37931	0.00206165	0.00136064	0.659973
ASC49328.1	QDNARGLVLPGYKYLGPFNPLDNGEPVNKADEAAKRHDLAYNQYLNKGLNPYLKFNKADQQLIDDLSNDSSLGGKFARGVFSIKRALAPSLGLVEEAAKT	175	11	1	0	0.96243	0.553143	0.000777564	0.00074835	0.96243
ASC49332.1	QDNARGLVLPGYRYLGPFNPLDNGEPVNKADEAAKRHDLAYNQYLNKGLNPYLKFNKADQQLIDDLSNDSSLGGKFARGVFSVKRALAPSLGLVEEAAKT	243	21	1	0	1.32321	0.760494	0.0010797	0.00142867	1.32321
ASC49340.1	QDNARGLVLPGYRYLGPFNPLDNGEPVNKADEAAKRHDLAYNQYLNKGLNPYLKFNKADQQLIDDLSNDSSLGGKFARGVFSIKRALAPSLGLVEEAAKT	529	45	1	0	1.30248	0.748582	0.00235046	0.00306143	1.30248
ASC49356.1	QDNARGLVLPGYNYLGPFNPLDNGEPVNKADEAAKRHDLAYNQYLNKGLNPYLKFNKADQQLIDDLSNDSSLGGKFARGVFSIKRALAPSLGLVEEAAKT	287	22	1	0	1.17369	0.674564	0.0012752	0.0014967	1.17369
ASC49360.1	QDNARGLVLPGYRYLGPFNPLDNGEPVNKADEAAKRHDLAYNQYLNKGLNPYLNFNKADQQLIDDLSNDSSLGGKFARGVFSIKRALAPSLGLVEEAAKT	245	0	0.0628213	1.20189	0	0	0.00108859	0	0
ASC49364.1	QDNARGLVLPGYRYLGPFNPLDNGEPVNKADEAAKRHDLAYNQYLNKGLNPYLKFNKADQQLIDDLSDDSSLGGKFARGVFSIKRALAPSLGLVEEAAKT	124	7	1	0	0.864352	0.496774	0.000550959	0.000476223	0.864352
ASM93488.1	QDNARGLVLGHNYLGPGSKLDGNKAPVDEDDEIAYVHDRSYEQSASADDIRKADREALYSFGQSALRGNFHSAIGFVGIGAKYLSESVVGLGLVEEAAKT	457	10	0.321941	0.492224	0.335041	0.19256	0.00203055	0.000680318	0.335041
ASR91721.1	QDNARGLVLPGYKYLGPGNGLDKGPPVNKADSIALEHDKAYDQQLKAGDNPYIKFNHADQEFIDNLQGDTSFGGNLGKAVFQAKKRILEPLGLVEEAAKT	139	55	4.15313e-35	34.3816	6.05846	3.48201	0.000617608	0.00374175	6.05846
ASU04384.1	QDNARGLVLPGTNYVGPGNELQAGPPQSAVDSAARIHDFRYSQLAKLGINPYTHWTVADEELLNNIKNETGFQAQVVKDYFTLKGAAAPVLGLVEEAAKT	249	9	1	0	0.553423	0.318072	0.00110636	0.000612287	0.553423
ASU47552.1	QDNARGLVLRGHKYFGPGNSLSNGSPVDEDDRIAYKHDLAYDKAVKEGNSDIVREADWDFIKDTYKEGFNAPHAWIGTVGIGLKYGVESILGLVEEAAKT	335	33	1	0	1.50829	0.866866	0.00148848	0.00224505	1.50829
ASW20946.1	QDNARGLVLPGYKYLGPFNGLDKGEPVNEADAAALEHDKAYDRQLDSGDNPYLKYNHADSEFQERLKEDTSFGGNLGRAVFQAKKRVLEPLGLVEEAAKT	86	4	1	0	0.712157	0.409302	0.000382117	0.000272127	0.712157
ASW21303.1	QDNARGLVLPGYKYLGPFNPLENGEPVNKADRAAQAHDKSYSDLIKSGKNPYLYFNKADEKFIDDLKNDWSLGGIKGSSFFKLKRAVAPALGLVEEAAKT	181	26	0.114497	0.941206	2.19942	1.26409	0.000804223	0.00176883	2.19942
ASY04026.1	QDNARGLVLPGHRYIGPGNTVDNTVPVDHDDSIAREHDIAYERAQTQEDIQEADRHGASEFLTDAIHNYNPHSVAGYIGLKAKEKVESVILGLVEEAAKT	448	24	1	0	0.820253	0.471429	0.00199056	0.00163276	0.820253
ATG23768.1	QDNARGLVLPGYKYLGPGNSLDQGEPTNPSDAAAKEHDEAYTAYLRSGKNPYLYFSPADQRFIDQTKDAKDWGGKIGHYFFRAKKAIAPVLGLVEEAAKT	209	11	1	0	0.805862	0.463158	0.000928633	0.00074835	0.805862
ATI09459.1	QDNARGLVLPGYRYLGPFNPLDNGEPVNKADSVAREHDIAYNKYLTAGHNPYLNFNKADQKFIDDLKGDSSIGGFVGKSVFTLKKHLFPHLGLVEEAAKT	223	19	1	0	1.30456	0.749776	0.000990838	0.0012926	1.30456
ATV81501.1	QDNARGLVLPGYKYLGPFNGLDKGQPVNKADEVAREHDIEYDKLLKEGDNPYVKYNHADQEFQEKLEGDESFGGNLGRAVFQAKKRLLEPLGLVEEAAKT	146	6	1	0	0.629235	0.361644	0.00064871	0.000408191	0.629235
ATV81503.1	QDNARGLVLPGYKYLGPFNGLDKGQPVNKADEVAREHDLEYNKLLEAGDNPYLKYNHADQEFQEKLEGDTSFGGNLGRAVFQAKKRVLEPLGLVEEAAKT	61	2	1	0	0.502013	0.288525	0.000271036	0.000136064	0.502013
ATX74761.1	QDNARGLVLPGYRYLGPGNGLDKGPPVNKADSVALEHDKAYDLQLKAGDDPYIKFNHADQDFIDSLQHDHSFGGNLGKAVFQAKKRILEPLGLVEEAAKT	24	6	1	0	3.82785	2.2	0.000106637	0.000408191	3.82785
ATX74763.1	QDNARGLVLPDYKYLGPGNGLDKGPPVNKADSVALEHDKAYDLQLKAGDDPYIKFNHADQDFIDSLQHDHSFGGNLGKAVFQAKKRILEPLGLVEEAAKT	193	2	1	0	0.158667	0.0911917	0.000857541	0.000136064	0.158667
ATX74769.1	QDNARGLVLPGYKYLGPGNGLDKGPPVNKADSVALEHDKAYDLQLKAGDNPYIKFNHADQDFIDGLQHDHSFGGNLGKAVFQAKKRILEPLGLVEEAAKT	72	34	8.26049e-26	25.083	7.23037	4.15556	0.000319912	0.00231308	7.23037
ATY36112.1	QDNARGLVLRAFNYLGPGNTIDRGDPYNQVDADALEHDKAYENSQSTFDVRKADKKFLTQVGDHIAESIQGKSSISDSVASVAGGIGIGSLGLVEEAAKT	58	3	1	0	0.791968	0.455172	0.000257707	0.000204096	0.791968
ATY47677.1	QDNARGLVLPGYKYLGPFNPLRNGKPVNKADAAARRHDKHYDRYIKSGKNPYLHFNKADQQFLDELKGDYSIGALLGKGVFHIKKAIAPVLGLVEEAAKT	272	4	1	0	0.225167	0.129412	0.00120856	0.000272127	0.225167
ATY47680.1	QDNARGLVLPGYRYLGPFNPIDNGEPVNKADRAAKKHDLAYDQYLKSGKNPYLYYNKADSDFVKELEGDYSAGGIVGRLAFGIKRAIAPKLGLVEEAAKT	250	16	1	0	0.979928	0.5632	0.00111081	0.00108851	0.979928
ATY47681.1	QDNARGLVLPGHNYLGPGNDLDNGNPVDEDDAAAKKHDEAYDEQLKQGDNPYVKYNHADAQLQEDLKDVNTFEANLAKGIFQAKKRVLEPLGLVEEAAKT	257	1	0.119473	0.92273	0.0595774	0.0342412	0.00114191	6.80318e-05	0.0595774
ATY47684.1	QDNARGLVLPGYKYLGPGNDLDQGEPSNPSDAAAKEHDEAYDRYLRSGRNPYLYYNPADADFIDKTKDAKDWGGTLGHYFFRVKRAIAPSLGLVEEAAKT	194	0	0.369844	0.431982	0	0	0.000861985	0	0
ATY47685.1	QDNARGLVLPGYKYLGPGNGLDKGEPVNEADAAALEHDKAYDQQLKAGDNPYLKYNHADKEFQERLQGDTSFGGNLARGVFQAKKRILEPLGLVEEAAKT	124	25	5.97682e-05	4.22353	3.08697	1.77419	0.000550959	0.0017008	3.08697
ATY47686.1	QDNARGLVLPGHKYLGPGNSLNRGDPVDADDAAAQKHDQAYQEQLDAGDNPYLKYNHADREFQEALKDDTSFEGNLAKGLFEAKKLIAEPLGLVEEAAKT	121	20	0.0667984	1.17523	2.53081	1.45455	0.00053763	0.00136064	2.53081
AUD40077.1	QDNARGLVLPGYNYLGPFNDLDNGEPTNKADAAARKHDFAYDQLIKEGFNPYLSFNKADQDLLDELQSDSSFGGNLAKAVFHVKKQFAPELGLVEEAAKT	153	2	1	0	0.200149	0.115033	0.000679813	0.000136064	0.200149
AUE22028.1	QDNARGLVLPDHRYIGPGNTIDDTEPVDLDDDIAREHDINYEKAKTQEDVQEADREGAGEFLTDVIHNSNPHSIAGYIGLKAKEIVEGVILGLVEEAAKT	682	144	6.50211e-39	38.1869	3.2329	1.85806	0.00303028	0.00979658	3.2329
AUF34945.1	QDNARGLVLPGYKYLGPFNPLENGEPVNKADRAAQAHDKSYSDLIKSGKNPYLYFNKADEKFIDDLKNDWSLGGIIGSSFFKLKRAVAPALGLVEEAAKT	154	8	1	0	0.795396	0.457143	0.000684256	0.000544255	0.795396
AUS83810.1	QDNARGLVLPKHRYVGPGGELPAGRPMSKLDEIAARHDIGYHTEIKHGHNPYYWYNFYDEQMIKDIKDNMDTIANEGESWLANFILSTWKLGLVEEAAKT	40	0	1	0	0	0	0.000177729	0	0
AVR53743.1	QDNARGLVLPGYNYVGPGNPLDNGPPQGPVDEAAKRHDERYDEMLKHGDMPYLHGHGADGMMGKEIAEAEAEGKLTGAVDAVLGNAIRGLLGLVEEAAKT	257	9	1	0	0.536196	0.308171	0.00114191	0.000612287	0.536196
AVR53745.1	QDNARGLVLPGYNYVGPGNPLDNGPPQGPVDEAAQRHDQRYDELLGHGDVPYLNSHGADQMMSEELKEAEEKGQLSNPVDAVVGNAARALLGLVEEAAKT	569	13	0.087258	1.05919	0.349821	0.201054	0.00252819	0.000884414	0.349821
AVR53759.1	QDNARGLVLPGYKYLGPGNSLDKGEPVNALDAAARLHDIGYSRLQEKGVNPYLLYSSVDADFQSAIQTDKSFEGNLARGLFQLKRRLFPHLGLVEEAAKT	80	1	1	0	0.191392	0.11	0.000355458	6.80318e-05	0.191392
AVR53763.1	QDNARGLVLPGYNYVGPGNPLDNGPPQGPVDEAAKHHDERYDEMLSHGDLPYVHGHGADRLMNKEIERAEEEGRVTGVGDKLLGNVIRGILGLVEEAAKT	230	1	0.304564	0.516321	0.0665712	0.0382609	0.00102194	6.80318e-05	0.0665712
AWA28232.1	QDNARGLVLPYHNYLGPGTDNFNQKPIDEDDAIARLHDLEYNKANTDNDIFKADKQARDEFFNSFVHSGNLHSLIGGIGLGTKNLVEEHVLGLVEEAAKT	185	10	1	0	0.827642	0.475676	0.000821996	0.000680318	0.827642
AWB14900.1	QDNARGLVLPGYKYLGPGNSLDQGEPTNPSDAAAKEHDEAYAAYLRSGKNPYLYFSPADQRFIDQTKDAKDWGGKIGHYFFRAKKAIAPALGLVEEAAKT	170	0	0.859155	0.0659282	0	0	0.000755347	0	0
AWO81946.1	QDNARGLVLPGYRYVGPGNPLDAGEPRGPVDAIAKKHDERYDELIKHGHIPYIHGRGADRLMGKELADAEEAGKILDRYDQLVANAARGLLGLVEEAAKT	555	32	1	0	0.882818	0.507387	0.00246599	0.00217702	0.882818
AWO81948.1	QDNARGLVLPGYRYVGPGNPLDAGEPRGPVDAIAKKHDERYDELIKHGHIPYIHGRGADSLMGKELAMPEAGKILDSYDQLVANAARGLWLGLVEEAAKT	426	6	0.0392524	1.40613	0.215653	0.123944	0.00189281	0.000408191	0.215653
AWO81950.1	QDNARGLVLPGYRYVGPSNPLDAGEPRGPVDTIAKKHDERYDELIKHGHIPYIHGRGADSLMGKELADAEEAGKILDSYDQLVANAARGLLGLVEEAAKT	295	24	1	0	1.24567	0.715932	0.00131075	0.00163276	1.24567
AWO81952.1	QDNARGLVLPGYRYVGPGNPLDAGEPRGPVDAIAKKHDERYDEFIKHGHIPYIHGRGADTMMGKELADAEEAGKILDSYDQLVANAARGLLGLVEEAAKT	172	8	1	0	0.712157	0.409302	0.000764234	0.000544255	0.712157
AWV66971.1	QDNARGLVLPGYKYLGPFNPLDNGEPVNKADQAAKEHDKAYDDYIKQGVNPYLKFNKADNKFIEDLKEDKSIGGFIGRGAFNLKRVLFPHLGLVEEAAKT	48	3	1	0	0.956961	0.55	0.000213275	0.000204096	0.956961
AWW87409.1	QDNARGLVLPGYKYLGPFNGLDRGEPVNAADAAAKKHDEEYDRLLKEGDNPYLTYNHADAQFQQDLRGDASLAGNAANALFQAKKRVLEPLGLVEEAAKT	200	9	1	0	0.689012	0.396	0.000888644	0.000612287	0.689012
AWW87410.1	QDNARGLVLPGYKYLGPFNGLDRGEPVNAADAAAKKHDEEYDRLLKAGDNPYLTYNHADAEFQKDLRGDASLAGNAANALFQAKKRVLEPLGLVEEAAKT	233	21	1	0	1.38	0.793133	0.00103527	0.00142867	1.38
AWW87411.1	QDNARGLVLPGYKYLGPFNGLDRGEPVNAADAAAKKHDEEYDRLLKEGDNPYLTYNHADAEFQKDLRGDASLAGNAANALFQAKKRVLEPLGLVEEAAKT	192	57	2.71817e-25	24.5657	4.54557	2.6125	0.000853098	0.00387781	4.54557
AXF37458.1	QDNARGLVLPGHRYVGPGGELPAGRPMSKLDEIAARHDIGYHTEIKHGHNPYYWYNFYDEQMIKDINENIDQIAKEGESWLANFILATWKLGLVEEAAKT	234	3	1	0	0.1963	0.112821	0.00103971	0.000204096	0.1963
AXF73551.1	QDNARGLVLPGYKYLGPFNPLDNGTPINTVDKAAQKHDFAYQSYINKGENPYLNFNKADSDFIEDLKNDSSFAGWLGKSAFRLKRILAPHLGLVEEAAKT	189	16	1	0	1.2962	0.744974	0.000839769	0.00108851	1.2962
AXF73555.1	QDNARGLVLPGYKYLGPFNPLDNGTAINKVDKAAHKHDFAYLSYINKGENPYFNFNKADSDFIEDLKNDSSFAGWLGKSAFRLKRILAPHLGLVEEAAKT	274	18	1	0	1.00586	0.578102	0.00121744	0.00122457	1.00586
AXG65513.1	QDNARGLVLPGYKYLGPGNGLDKGPPVNKADSVALEHDKAYDLQLKAGDNPYIKFNHADQDFIDSLQHDRSFGGNLGKAVFQAKKRILEPLGLVEEAAKT	157	7	1	0	0.682673	0.392357	0.000697586	0.000476223	0.682673
AXI69361.1	QDNARGLVLPGYKYLGPGNTLDQGEPTNPSDAAAKEHDEAYAAYLRSGKNPYLYFSPADQRFIDQTKDAKDWGGKIGHYFFRAKKAIAPVLGLVEEAAKT	192	9	1	0	0.717721	0.4125	0.000853098	0.000612287	0.717721
AXL64653.1	QDNARGLVLPGYKYLGPFNGLDKGEPVNEADAAALEHDKAYDLELKDGHNPYFEYNEADRRFQERLKDDTSFGGNLGKAIFQAKKRVLEPLGLVEEAAKT	129	113	1.20745e-149	148.918	13.4123	7.70853	0.000573175	0.0076876	13.4123
AXM42997.1	QDNARGLVLPGFKYLGPFNPLNNGKPINEVDKVAQKHDKAYDSYIKAGVNPYLHFNKADSDFIDSLSTDSSVAGWLGKSAFKLKRLLAPHLGLVEEAAKT	166	0	0.989416	0.00462114	0	0	0.000737575	0	0
AXM43002.1	QDNARGLVLPGFKYLGPFNPLNNGDPINEVDKIAQTHDRAYQSYIDAGINPYLNFNKADSDFIESLSKDSSVAGWLGKSAFKLKRVLLPHLGLVEEAAKT	186	0	0.489461	0.310282	0	0	0.000826439	0	0
AXN94196.1	QDNARGLVLPGFKYLGPFNPIRSGKAKNRVDQAALRHDYAYDRYINNKVNPYFKFNKADQTFLNDLESDSSVAGYLAKGAFKLKKYLAPDLGLVEEAAKT	179	19	1	0	1.62523	0.934078	0.000795336	0.0012926	1.62523
AXN94205.1	QDNARGLVLPGFKYLGPFNPIRSGKAKNRVDQAALRHDYAYDRYIKNKVNPYFKFNKADQTFLNDLESDSSVAGYLAKGAFKLKKYLAPDLGLVEEAAKT	145	7	1	0	0.73917	0.424828	0.000644267	0.000476223	0.73917
AXN94208.1	QDNARGLVLPGFKYLGPFNPIRSGKAKNRVDQAALRHDYAYDRYINNKVNPYLKFNKADQTFLNDLESDSSVAGYLAKGAFKLKKYLAPNLGLVEEAAKT	264	25	1	0	1.44994	0.833333	0.00117301	0.0017008	1.44994
AXN94211.1	QDNARGLVLPGFKYLGPFNPIRSGKAKNRVDQAALRHDYAYDRYIKNKINPYFKFNKADQTLLNDLESDSSVAGYLAKGAFKLKKYLAPNLGLVEEAAKT	171	4	1	0	0.358161	0.205848	0.000759791	0.000272127	0.358161
AXN94214.1	QDNARGLVLPGFKYLGPFNPIRSGKAKNRVDQAALRHDYAYDRYINNKVNPYFKFNKADQTLLNDLESDSSVAGYLAKGAFKLKKYLAPNLGLVEEAAKT	551	77	1.43317e-07	6.8437	2.1397	1.22976	0.00244821	0.00523845	2.1397
AXN94226.1	QDNARGLVLPGFKYLGPFNPIRSGKAKNRVDQAALRHDYAYDRYIKNKVNPYFKFNKADQTLLNDLESDSSVAGYLAKGAFKLKKYLAPNLGLVEEAAKT	209	0	0.21907	0.659416	0	0	0.000928633	0	0
AXN94233.1	QDNARGLVLPGHKYLGPGNGLDRGEPVDADDAAAQKHDQEYQALLESGENPYLTFNHADRQLQKDLAEDHSFEGNLARGLFEAKKLAAQVLGLVEEAAKT	190	2	1	0	0.161172	0.0926316	0.000844212	0.000136064	0.161172
AXN94234.1	QDNARGLVLPGHKYLGPGNGLDRGDPVDADDAAAQKHDQEYQALLESGENPYLTFNHADRQLQKDLAEDQSFEGNLARGLFEAKKLAAQVLGLVEEAAKT	190	2	1	0	0.161172	0.0926316	0.000844212	0.000136064	0.161172
AXN94240.1	QDNARGLVLPGHKYLGPGNGLDRGEPVDVDDAAAQKHDQEYQALLESGENPYLTFNHADRQLQKDLAEDRSFEGNLARGLFEAKKLAAQVLGLVEEAAKT	431	45	1	0	1.59864	0.918794	0.00191503	0.00306143	1.59864
AXQ04858.1	QDNARGLVLVLPLSNNIGPGNPIRPATNRADLIAQGHDLHYQQAKSDTDVLSADREAILQFAHEAVQGQDPVSRVHAAIGGIGLGVKHAVLGLVEEAAKT	294	6	1	0	0.312477	0.179592	0.00130631	0.000408191	0.312477
AXU22772.1	QDNARGLVLPGYRYVGPGNPLDAGEPRGPVDAIAKKHDERYDELIKHGHIPYIHGRGADSLMGQELADAEEAGKILDRYDQLVANAARGLLGLVEEAAKT	663	14	0.0102159	1.99072	0.323317	0.185822	0.00294585	0.000952446	0.323317
AYN63513.1	QDNARGLVLPGYKYLGPFNPLDNGTPINKVDKAAQKHDFAYQSYINKGENPYLNFNKADADFIEDLKNDSSFAGWLGKSAFRLKRILAPHLGLVEEAAKT	274	15	1	0	0.838214	0.481752	0.00121744	0.00102048	0.838214
AYN77558.1	QDNARGLVLPGYNYVGPGNPLDSGPPQGPVDEAAKHHDERYAEMIEHGDIPYLHGHGADRLMNKELEEKERRGDISHLADVVVGNAIRGILGLVEEAAKT	204	1	0.754185	0.122522	0.0750558	0.0431373	0.000906417	6.80318e-05	0.0750558
AYO89401.1	QDNARGLVLPGTHYFGPGNPVPNGPPVDKLDAAAAKHDIRYDAMLKHGDIPYLKHNWADEAMSRDLEKDEPKSWVGNAARGLWQVKKTTTLGLVEEAAKT	419	2	0.00128939	2.88961	0.0730854	0.0420048	0.00186171	0.000136064	0.0730854
AYO89411.1	QDNARGLVLPGTHYLGPGNPVPNGPPVDKLDAAAAKHDIRYDAMLKHGDIPYLKHNWADEAMSRDLEKDEPKSWVGNAARGLWQVKKTTTLGLVEEAAKT	241	0	0.0721402	1.14182	0	0	0.00107082	0	0
AYV97207.1	QDNARGLVLPGHRYLGPFNPIDNGEPVNAADAAARRHDLKYDQYLKEGKNPYLYFNKADSDFLEDLESDRSFGGWIGKGVFGLKRAIAPTLGLVEEAAKT	168	8	1	0	0.729113	0.419048	0.000746461	0.000544255	0.729113
AYW35835.1	QDNARGLVLPGYKYLGPFNQLDAGEPVNKADQAAQKHDFAYDQYLKSGKNPYLYFNKADQDFIEDLESDRSFGGWIGKTVFGIKRAIAPSLGLVEEAAKT	108	12	1	0	1.70126	0.977778	0.000479868	0.000816382	1.70126
AZP54392.1	QDNARGLVLPGYKYLGPFNGLDKGDPVNQADAAALEHDKAYNHLLEEGQNPYLVYNEADKHFQETLQGDTSFGGNLGKAVFQGKKRVLEPLGLVEEAAKT	243	10	1	0	0.630098	0.36214	0.0010797	0.000680318	0.630098
AZZ69397.1	QDNARGLVLPGYNYVGPGNPLDNGPAKGPVDEAAKHHDERYDEMLSHGDVPYIHGHGADRLMNREIEQAEAEGRLTDPVDRVLGNVIRALLGLVEEAAKT	1010	65	1	0	0.985386	0.566337	0.00448765	0.00442207	0.985386
AZZ69400.1	QDNARGLVLPGYNYVGPGNPSDNAPAKGPVDEAAKHHDERYDELLRHGDLPYIHGRGADRFMNKEIERAELEGKIDNPVDALVGNAIRGILGLVEEAAKT	189	24	1	0	1.9443	1.11746	0.000839769	0.00163276	1.9443
AZZ69406.1	QDNARGLVLPGYNYFGPGNPSDNAPAKGPVDEAAKHHDERYDELLRHGDLPYIHGRGADRFMNKEIERAELEGKIDNPVDALVGNAIRGILGLVEEAAKT	134	1	1	0	0.114264	0.0656716	0.000595391	6.80318e-05	0.114264
AZZ69409.1	QDNARGLVLPGYNYLGPGNPSDNAPAKGPVDEAAKHHDERYDELLRHGDLPYIHGRGADRFMNKEIERAELEGKIDNPVDALVGNAIRGILGLVEEAAKT	368	25	1	0	1.04018	0.597826	0.0016351	0.0017008	1.04018
AZZ69415.1	QDNARGLVLPGYNYIGPGNPSDNAPAKGPVDEAAKHHDERYDELLRHGDLPYIHGRGADRFMNKEIERAELEGKIDNPVDALVGNAIRGILGLVEEAAKT	192	23	1	0	1.83418	1.05417	0.000853098	0.00156473	1.83418
BAA00502.1	QDNARGLVLLPGTILGPGNSLDQGEPTNPSDAAAKEHDEAYDKYIKSGKNPTFYFSAADEKFIKETEHAKDYGGKIGHYFFRAKRAFAPKLGLVEEAAKT	206	22	1	0	1.6352	0.939806	0.000915303	0.0014967	1.6352
BAA77615.1	QDNARGLVLPGTNYVGPGNELQAGPPQSAVDSAARIHDFRYSQLAKLGINPYTHWTVADGELLKNIKNETGFQAQVVKDYFTLKGAAAPVLGLVEEAAKT	194	5	1	0	0.394623	0.226804	0.000861985	0.000340159	0.394623
BAA77617.1	QDNARGLVLPGTNYVGPGNELQAGPPQSAVDSAARIHDFRYSQLAKLGINPYTYWTVADEELLKNIKNETGFQAQVVKDYFTLKGAAAPVLGLVEEAAKT	215	17	1	0	1.21067	0.695814	0.000955292	0.00115654	1.21067
BAA90267.1	QDNARGLVLPGTNYVGPGNELQAGPPQSAVDSAARIHDFRYSQLAKLGINPYTHWTVADDELLKNIKNETGFQAQVVKDYFTLKGAAAPVLGLVEEAAKT	385	10	1	0	0.397698	0.228571	0.00171064	0.000680318	0.397698
BAH22645.1	QDNARGLVLPGYRYLGPFNPLDNGEPVNNADRAAQLHDHAYSELIKSGKNPYLYFNKADEKFIDDLKDDWSIGGIIGSSFFKIKRAVAPTLGLVEEAAKT	226	9	1	0	0.609745	0.350442	0.00100417	0.000612287	0.609745
BAH56376.1	QDNARGLVLPGYKYLGPFNPLDNGEPVNNADRAAQLHDHAYSELIKSGKNPYLYFNKADKKFIDDLKDDWSIGGIIGSSFFKIKRAVAPALGLVEEAAKT	177	8	1	0	0.69204	0.39774	0.00078645	0.000544255	0.69204
BAH56380.1	QDNARGLVLPGYRYLGPFNPLDNGEPVNNTDRAAQLHDHAYSELIKSGKNPYLYFNKADEKFIDDLKDDWSIGGIIGSSFFKIKRAVAPALGLVEEAAKT	256	38	0.00117878	2.92857	2.27278	1.30625	0.00113746	0.00258521	2.27278
BAI82366.1	QDNARGLVLPGTNYVGPGNELQAGPPQSAVDSAARIHDFRYSQLAKLGINPYTHWTVADEELLKNIKSETGFQAQAVKDYFTLKGAAAPVLGLVEEAAKT	186	15	1	0	1.23479	0.709677	0.000826439	0.00102048	1.23479
BAO56907.1	QDNARGLVLPGYNYLGPFNQDFSKKPTNPSDKAARKHDLEYNKLIKQGHNPYWNYNHADEDFIKETDQATDWGGKFGNFIFRAKRALAPELGLVEEAAKT	97	2	1	0	0.315699	0.181443	0.000430992	0.000136064	0.315699
BAO56911.1	QDNARGLVLPGYNYLGPFNQDFSKNPTNPSDKAAKKHDLEYNKLIKQGLNPYWNYNHADEDFIKETDQATDWGGKFGNFIFRAKRALAPELGLVEEAAKT	104	0	1	0	0	0	0.000462095	0	0
BAP28821.1	QDNARGLVLPGYRYVGPGNPLDAGEPRGPVDAIAKKHDERYDELIKHGHIPYIHGRGADSMMGKELADAEEAGEILDRYDQLVANAARGLLGLVEEAAKT	369	3	0.0183746	1.73578	0.124483	0.0715447	0.00163955	0.000204096	0.124483
BAS32596.1	QDNARGLVLPGYNYLGPFNQDFNKKPTNPSDSAARKHDLEYNKLIKQGHNPYWNYNHADEDFIKETDQATDWGGKFGNFVFRAKRALAPELGLVEEAAKT	133	1	1	0	0.115123	0.0661654	0.000590948	6.80318e-05	0.115123
BAS32600.1	QDNARGLVLPGYNYLGPFNQDFNKEPTNPSDKAARKHDLEYNKLIKQGHNPYWNYNHADEDFIKETNQASDWGGKFGNFIFRAKRALAPELGLVEEAAKT	288	15	1	0	0.797468	0.458333	0.00127965	0.00102048	0.797468
BAS32606.1	QDNARGLVLPGYNYLGPFNQDFNKKPTNPSDKAARKHDLEYNKLIKQGHNPYWNYNHADEDFIKETDQATDWGGKFGNFIFRAKRALAPELGLVEEAAKT	148	2	1	0	0.206911	0.118919	0.000657597	0.000136064	0.206911
BDB39338.1	QDNARGLVLPGYKYLGPFNPLDNGEPVNNADRAAQLHDHAYSELIKSGKNPYLYFNKADEKFINDLKDDWSIGGIIGSSFFKIKRAVAPALGLVEEAAKT	207	26	1	0	1.92317	1.10531	0.000919747	0.00176883	1.92317
BDE68842.1	QDNARGLVLPGSRYIGPGNLIPYGPPTDDIDNAAALHDIRYETMISHLHWPYIYDQSDDYLIEDIKNAEKNYTFLGNLVIAIMYFKKKVGLGLVEEAAKT	353	5	0.186681	0.728901	0.216875	0.124646	0.00156846	0.000340159	0.216875
BDE68846.1	QDNARGLVLPGSRYIGPGNLIPYGPPTDDIDNAAALHDIRYETMISHLHWPYIYDQSDDYLIEDIKNAEKNYTFLGNLIIAIMYFKKKVGLGLVEEAAKT	437	15	1	0	0.525562	0.302059	0.00194169	0.00102048	0.525562
BDE68850.1	QDNARGLVLPGSRYIGPGNLLPYGPPTDDIDNAAALHDIRYETMISHLHWPYIYDQSDEYLIDDIKNAKKNYTFLGNLIIAIMYFKKKVGLGLVEEAAKT	464	4	0.00191405	2.71805	0.131995	0.0758621	0.00206165	0.000272127	0.131995
BDE68852.1	QDNARGLVLPGRRYIGPGNLLPYGPPTDDIDHAAALHDIRYETMISHLHWPYIYDQSDDYLIEDIKNAEKNYTFLGNLIIAIMYFKKKVGLGLVEEAAKT	382	17	1	0	0.681397	0.391623	0.00169731	0.00115654	0.681397
BDE68854.1	QDNARGLVLPGRRYIGPGNLLPYGPPTDDIDHAAALHDIRYETMISHLHWPYIYDQSDDYLIEDIKNAKKNHTFLGNLIIAIMYFKKKVGLGLVEEAAKT	579	14	0.127494	0.894509	0.370223	0.212781	0.00257262	0.000952446	0.370223
CAA94513.1	QDNARGLVLPGTNYVGPGNELQAGPPQSGVDSAARIHDFRYSQLAKLGINPYTHWTVADEELLKNIKNETGFQAQVVKDYFTLKGAAAPVLGLVEEAAKT	202	14	1	0	1.06118	0.609901	0.00089753	0.000952446	1.06118
DAN51446.1	QDNARGLVLHYYIGPGNEIDKDIKQPIDFDDLIALKHDIKYQQAKNPQEIIDADNEAIGEFLSDVQNPHSVLGAIGLSTKKIADHLFGKPLGLVEEAAKT	371	34	1	0	1.4032	0.806469	0.00164843	0.00231308	1.4032
JAV14100.1	QDNARGLVLIGYKYLGPGNSLDKGEPINKADSIAREHDIAYDRAKTKEDIYKADREAIIQFKDDFLKNPHLGNIAGFAGLGAKHIVERSLLGLVEEAAKT	346	12	1	0	0.531031	0.305202	0.00153735	0.000816382	0.531031
NP_041244.1	QDNARGLVLPGYKYLGPGNSLDQGEPTNPSDAAAKEHDEAYDQYIKSGKNPYLYFSAADQRFIDQTKDAKDWGGKVGHYFFRTKRAFAPKLGLVEEAAKT	153	3	1	0	0.300223	0.172549	0.000679813	0.000204096	0.300223
NP_041404.1	QDNARGLVLPGYNYLGPFNSLFAGAPVNKADAAARKHDFGYSDLLKEGKNPYLYFNTHDQNLIDELKDDTSFGGKLARGVFQIKKALAPALGLVEEAAKT	172	8	1	0	0.712157	0.409302	0.000764234	0.000544255	0.712157
NP_043941.1	QDNARGLVLPGYKYLGPGNGLDKGEPVNEADAAALEHDKAYDQQLKAGDNPYLKYNHADAEFQERLQEDTSFGGNLGRAVFQAKKRILEPLGLVEEAAKT	30	2	1	0	1.02076	0.586667	0.000133297	0.000136064	1.02076
NP_044927.1	QDNARGLVLPGYKYLGPGNGLDKGEPVNAADAAALEHDKAYDQQLKAGDNPYLKYNHADAEFQQRLQGDTSFGGNLGRAVFQAKKRVLEPLGLVEEAAKT	94	23	1.05542e-06	5.97657	3.7464	2.15319	0.000417663	0.00156473	3.7464
NP_046815.1	QDNARGLVLPGYKYLGPGNSLNRGPPTNEIDADAKEHDEAYSQSKTAQEVSKADNTFVNKALDHVVNAINLKESPSNTVGAIIGATGIGTLGLVEEAAKT	236	8	1	0	0.51903	0.298305	0.0010486	0.000544255	0.51903
NP_051016.1	QDNARGLVLPFHHYLGPGNPLDNNEPVDRDDAIAEEHDKAYANAKSSIDVINADKKAIDHFSEDFEKNGNLHSLIGKTGLQIKTAIEQRFLGLVEEAAKT	148	18	1	0	1.8622	1.07027	0.000657597	0.00122457	1.8622
NP_542611.1	QDNARGLVLPYHNYLGPGTDNFEKNPIDEDDAIARSHDLAYDKVTNHKEVFQADKQARDEFFTSFVHTGNVHSLIGGIGLGTKNLVEEHVLGLVEEAAKT	262	29	1	0	1.69477	0.974046	0.00116412	0.00197292	1.69477
NP_694830.1	QDNARGLVLPGYKYLGPGNSLNRGQPINQIDEDAKEHDEAYDKVKTSQEVSRADNTFVNKALDHVVNAINFKETPGNAFGAAIGAIGIGTLGLVEEAAKT	174	4	1	0	0.351986	0.202299	0.00077312	0.000272127	0.351986
NP_694840.1	QDNARGLVLPYHNYLGPGSDNFKKQPVDEDDAIARAHDLDYDKASSDKDIFKADKQARDEFFSSFVHSGNLHSLIGGLGLGAKNLVEEHVLGLVEEAAKT	192	7	1	0	0.558227	0.320833	0.000853098	0.000476223	0.558227
NP_694841.1	QDNARGLVLHDYIGPGNPIYRGDDKELTSTDRIAKEHDVQYGLISEYAQTKEEVRALTDKADTEGINKFWNDSRIGEQIFSGNIPDFGSLLGLVEEAAKT	251	4	1	0	0.244006	0.140239	0.00111525	0.000272127	0.244006
NP_852781.1	QDNARGLVLPGYNYLGPFNGLDKGEPVNEADAAALEHDKAYDLEIKDGHNPYFEYNEADRRFQERLKDDTSFGGNLGKAIFQAKKRVLEPLGLVEEAAKT	79	0	1	0	0	0	0.000351014	0	0
NP_874379.2	QDNARGLVLVLPFSNNIGPGNTIQDAKTGSDFIAQGHDIHYSEAKSDIDIQRADTEAIGQFIQEATHSHNPISQTQGVIGAVGLAGKQLVLGLVEEAAKT	710	15	0.00498001	2.30277	0.32348	0.185915	0.00315469	0.00102048	0.32348
NP_958101.1	QDNARGLVLPGYKYLGPGNSLNRGQPTNQIDEDAKEHDEAYDKAKTSQEVSEADNTFVNKALDHVVNAINFKETPGNAFGAAIGAIGIGTLGLVEEAAKT	171	7	1	0	0.626782	0.360234	0.000759791	0.000476223	0.626782
P03136.2	QDNARGLVLPGYKYLGPGNSLDQGEPTNPSDAAAKEHDEAYDQYIKSGKNPYLYFSPADQRFIDQTKDAKDWGGKVGHYFFRTKRAFAPKLGLVEEAAKT	176	19	1	0	1.65293	0.95	0.000782007	0.0012926	1.65293
P04863.3	QDNARGLVLPGYKYLGPGKSLDQGEPTNPSDAAAKEHDEAYAAYLRSGKNPYLYFSPADQRFIDQTKDAKDWGGKIGHYFFRAKKAIAPVLGLVEEAAKT	149	3	1	0	0.308283	0.177181	0.00066204	0.000204096	0.308283
P07299.1	QDNARGLVLPGTNYVGPGNELQAGPPQSAVDSAARIHDFRYSQLAKLGINPYTHWTVADEELLKNIKNETGFQAQVVKDYFTLKGAAAPVLGLVEEAAKT	302	21	1	0	1.0647	0.611921	0.00134185	0.00142867	1.0647
P17455.2	QDNARGLVLPGYKYLGPGNSLDQGEPTNPSDAAAKEHDEAYAAYLRSGKNPYLYFSPADQRFIDQTKDAKDWGGKIGHYFFRAKKAIAPVLGLVEEAAKT	270	4	1	0	0.226835	0.13037	0.00119967	0.000272127	0.226835
P33484.1	QDNARGLVLPGYKYLGPGNSLDQGEPTNPSDAAAKEHDEAYDKYIKSGKNPYFYFSAADEKFIKETEHAKDYGGKIGHYFFRAKRAFRPKLGLVEEAAKT	233	6	1	0	0.394285	0.226609	0.00103527	0.000408191	0.394285
P36310.2	QDNARGLVLPGYKYLGPGNSLNQGEPTNPSDAAAKEHDEAYDQYIKSGKNPYLYFSPADQRFIDQTKDAKDWGGKVGHYFFRTKRAFAPKLGLVEEAAKT	58	0	1	0	0	0	0.000257707	0	0
P52501.1	QDNARGLVLPGYKYLGPGNSLDQGEPTNPSDAAAKEHDEAYDKYIKSGKNPYFYFSAADEKFIKETEHAKDYGGKIGHYFFRAKRAFAPKLGLVEEAAKT	160	19	1	0	1.81823	1.045	0.000710915	0.0012926	1.81823
QAB08713.1	QDNARGLVLPGYKYLGPGNSLDQGEPTNPFDAAAKEHDEAYAAYFRSGKNPYLYFSPADQRFIDQNKDATDWGGKIGHYFFRAKKAIAPVLGLVEEAAKT	177	3	1	0	0.259515	0.149153	0.00078645	0.000204096	0.259515
QAY29279.1	QDNARGLVLYGHRYLGPGNKLSNGEPVDEDDRIARIHDNLYNIATKDEDIREADRDAIKHFLNLNSAHGYLGAAGLAAKYGVESLTGVLYLGLVEEAAKT	269	14	1	0	0.796875	0.457993	0.00119523	0.000952446	0.796875
QBA84377.1	QDNARGLVLPGYNYLGPFNPLDNSDPVNKADEAAKKHDLAYNNYINKGLNPYLKFNKGDQDFIDSLQSDSSLGGNFAKAVFHIKKQIAPALGLVEEAAKT	244	32	0.153354	0.814305	2.00805	1.1541	0.00108415	0.00217702	2.00805
QBA84395.1	QDNARGLVLPGYNYLGPFNPLNNGDPVNKADEAAKKHDLAYNNYINKGLNPYLKFNKGDQDFIDSLQSDSSLGGNFAKAVFHIKKQIAPALGLVEEAAKT	166	6	1	0	0.553423	0.318072	0.000737575	0.000408191	0.553423
QBA84416.1	QDNARGLVLPGYNYLGPFIPLDNGDPVNKADEAAKKHDLAYNNYINKGLNPYLKFNKGDQDFIDSLQSDSSVGGNFARAVFHLKKQIAPALGLVEEAAKT	169	2	1	0	0.1812	0.104142	0.000750904	0.000136064	0.1812
QBA84419.1	QDNARGLVLPGYNYLGPFNPLENGDPVNKADEAAKKHDQAYNKYINKGLNPYLKFNKGDQDFIDSLQSDSSVGGNFARAVFHLKKQIAPALGLVEEAAKT	264	43	8.61739e-06	5.06462	2.4939	1.43333	0.00117301	0.00292537	2.4939
QBA84422.1	QDNARGLVLPGYNYLGPFNPLENGDPVNKADEAAKKHDQAYNNYINKGLNPYLKFNKGDQDFIDSLQSDSSLGGNFAKAVFHIKKQIAPALGLVEEAAKT	196	14	1	0	1.09367	0.628571	0.000870871	0.000952446	1.09367
QBA84435.1	QDNARGLVLPGYNYLGPFNPLDNGDPVNKADEAAKKHDLAYNNYINKGLNPYLKFNKGDQDFIDSLQSDSSVGGNFARAVFHLKKQIAPALGLVEEAAKT	149	7	1	0	0.719327	0.413423	0.00066204	0.000476223	0.719327
QBA84452.1	QDNARGLVLPGYNYLGPFNPLDNGDPVNKADEAAKKHDLAYNKYINKGLNPYLNFNKGDQDFIDSLQSDSSLGGNFAKAVFHIKKQIAPALGLVEEAAKT	167	9	1	0	0.825164	0.474251	0.000742018	0.000612287	0.825164
QBA84454.1	QDNARGLVLPGYNYLGPFNPLENGDPVNKADEAAKKHDQAYNNYINKGLNPYLKFNKGEQDFIDSLQSDSSLGGNFAKAVFHIKKQIAPALGLVEEAAKT	209	17	1	0	1.24542	0.715789	0.000928633	0.00115654	1.24542
QBA84467.1	QDNARGLVLPGYRYVGPGNPLDAGEPRGPVDAIAKKHDERYDELIKHGHIRYIHGRGADSLMGKEVADAEEAGKILDSYDQLVANAARGLLGLVEEAAKT	200	17	1	0	1.30147	0.748	0.000888644	0.00115654	1.30147
QBA84536.1	QDNARGLVLPGYRYVGPGNPLDAGEPRGPVDAIAKKHDERYDELIKHGHIPYIHGRGADTLMGKELADAEEAGKILDSYDQLVANAARGLLGLVEEAAKT	265	6	1	0	0.346673	0.199245	0.00117745	0.000408191	0.346673
QBA84545.1	QDNARGLVLPGYRYVGPGNPLDAGEPRGPVDAIAKKHDERYDELIKHGHIPYIHGRGADTMMGKELADAEEAGQILDRYDQLVANAARGLLGLVEEAAKT	440	5	0.010487	1.97935	0.173993	0.1	0.00195502	0.000340159	0.173993
QBA84552.1	QDNARGLVLPGYRYVGPGNPLDAGEPRGPVDAIAKKHDERYDELIKHGHIPYIHGRGADTMMGKELADAEEAGKILDRYDQLVANAARGLLGLVEEAAKT	337	19	1	0	0.863253	0.496142	0.00149737	0.0012926	0.863253
QBA84555.1	QDNARGLVLPGYRYVGPGNPLDAGEPRGPVDAIAKKHDERYDELIKHGHIPYIHGRGADSLMGKELEDAEEAGEIIDRYDQLVANAARGLLGLVEEAAKT	198	2	1	0	0.15466	0.0888889	0.000879758	0.000136064	0.15466
QBA84557.1	QDNARGLVLPGYRYVGPGNPLDAGEPRGPVDAIAKKHDERYDELIKHGHIPYIHGRGADTLMGKELADAEEAGKILDRYDQLVANAARGLLGLVEEAAKT	246	4	1	0	0.248966	0.143089	0.00109303	0.000272127	0.248966
QBA84741.1	QDNARGLVLPGHRYTGPGNPLPHGAPRNEIDLSAAKHDIRYKQYSRYGHWPYIWAPYIDKKMQEDIREIVKKGLGLEGKLLGSLISALWQLGLVEEAAKT	362	3	0.0232769	1.63308	0.12689	0.0729282	0.00160845	0.000204096	0.12689
QBA88412.1	QDNARGLVLPGHRYTGPGNPLPHGAPRNEIDLSAAKHDIRYKQYSRYGHWPYIWAPYIDKKMQEDIREIVRKGLGLEGKLLGNLISALWQLGLVEEAAKT	221	0	0.144302	0.840729	0	0	0.000981952	0	0
QBQ18497.1	QDNARGLVLPGYKYLGPGNSLDQGEPTNPSDAAAKEHDEAYDKYIKSGKNPYFYFSAADEKFIKETEHAKDYGGKIGHYFFRARRAFAPKLGLVEEAAKT	108	1	1	0	0.141772	0.0814815	0.000479868	6.80318e-05	0.141772
QBQ18503.1	QDNARGLVLPGYKYLGPGNSLDQGEPTNPSDAAAKEHDEAYDKYIKSGKNPYFYFSATDEKFIKETEHAKDYGGKIGHYFFRAKRAFAPKLGLVEEAAKT	110	3	1	0	0.417583	0.24	0.000488754	0.000204096	0.417583
QBQ18518.1	QDNARGLVLPGYRYAGPGNPLDAGEPRGPVDAIAKKHDERYDELIKHGHIPYIHGRGADTMMGKELADAEEAGKILDSYDQLVANAARGLLGLVEEAAKT	427	9	0.396387	0.401881	0.322722	0.18548	0.00189725	0.000612287	0.322722
QBQ18528.1	QDNARGLVLPGYRYVGPGNPLDAGEPRGPVDAIAKKHDERYDELIKHGHIPYIHGRGADSLMGKELADAEEAGKILDRYDHLVANAARGLLGLVEEAAKT	376	21	1	0	0.855157	0.491489	0.00167065	0.00142867	0.855157
QBQ18532.1	QDNARGLVLPGYRYVGPGNPLDAGEPRGPVDAIAKKHDERYDELIKHGHIPYIHGRGADSLMGKELADAEEAGKILGRYDHLVANAARGLLGLVEEAAKT	88	0	1	0	0	0	0.000391003	0	0
QBQ18534.1	QDNARGLVLPGYRYVGPGNPLDAGEPRGPVDAIAKKHDERYDELIKHGHIPYIHGRGADNLMGKELADAEEAGKILDRYDHLVANAARGLLGLVEEAAKT	357	25	1	0	1.07223	0.616246	0.00158623	0.0017008	1.07223
QBQ18544.1	QDNARGLVLPGYRYVGPGNPLDAGEPRGPVDAIAKKHDERYDELTKHGHIPYIHGRGADTMMGKELADAEEAGKILDSYDQLVANAARGLLGLVEEAAKT	108	0	1	0	0	0	0.000479868	0	0
QBQ18546.1	QDNARGLVLPGYRYVGPGNPLDAGEPRGPVDAIAKQHDERYDELIKHGHIPYIHGRGADTMMGKELADAEEAGKILDSYDQLVANAARGLLGLVEEAAKT	355	0	0.0014465	2.83968	0	0	0.00157734	0	0
QBQ18549.1	QDNARGLVLPGYRYIGPGNPLDAGEPRGPVDAIAKKHDERYDELIKHGHIPYIHGRGADTMMGKELADAEEAGKILDSYDQLVANAARGLLGLVEEAAKT	235	7	1	0	0.456084	0.262128	0.00104416	0.000476223	0.456084
QBQ18550.1	QDNARGLVLPGYRYVGPGNPLDAGEPRGPVDAIAKKHDGRYDELIKHGHIPYIHGRGADTMMGKELADAEEAGKILDSYDQLVANAARGLLGLVEEAAKT	251	1	0.147024	0.832612	0.0610015	0.0350598	0.00111525	6.80318e-05	0.0610015
QBQ18551.1	QDNARGLVLPGYRYVGPGNPLDAGEPRGPVDAIAKKHDERYDELIKHGHIPYIHGRGADSLMGKELAGAEEAGKILDRYDHLVANAARGLLGLVEEAAKT	286	1	0.0439605	1.35694	0.0535363	0.0307692	0.00127076	6.80318e-05	0.0535363
QBQ18552.1	QDNARGLVLPGYRYVGPGNPLDAGEPRGPVDAIAKKHDVRYDELIKHGHIPYIHGRGADTMMGKELADAEEAGKILDSYDQLVANAARGLLGLVEEAAKT	319	5	0.57273	0.24205	0.23999	0.137931	0.00141739	0.000340159	0.23999
QBQ18607.1	QDNARGLVLPGHRYTGPGNPLPHGAPRNEIDLSAAKHDIRYKQYSRYGHWPYIWAPYIDKKMQEDIREIAKKGLGLEGKLLGNLISALWQLGLVEEAAKT	199	10	1	0	0.769416	0.442211	0.000884201	0.000680318	0.769416
QBQ18617.1	QDNARGLVLPGHRYTGPGNPLPHGAPRNEIDLSAAKHDIRYKQYSRYGHWPYIRAPYIDKKMQEDIREIVKKGLGLEGKLLGNLISALWQLGLVEEAAKT	231	1	0.29416	0.531416	0.066283	0.0380952	0.00102638	6.80318e-05	0.066283
QBQ18621.1	QDNARGLVLPGHCYTGPGNPLPHGAPRNEIDLSAAKHDIRYKQYSRYGHWPYIWAPYIDKKMQEDIREIVKKGLGLEGKLLGNLISALWQLGLVEEAAKT	279	2	0.151505	0.819574	0.109759	0.0630824	0.00123966	0.000136064	0.109759
QBQ18623.1	QDNARGLVLPGHRYTGPGNPLPHGAPRNEIDLSAAKHDIRYKQYSRYGHRPYIWAPYIDKKMQEDIREIVKKGLGLEGKLLGNLISALWQLGLVEEAAKT	259	14	1	0	0.827642	0.475676	0.00115079	0.000952446	0.827642
QBQ18627.1	QDNARGLVLPGHRYTGPGNPLPHGAPRYEIDLSAAKHDIRYKQYSRYGHWPYIWAPYIDKKMQEDIREIVKKGLGLEGKLLGNLISALWQLGLVEEAAKT	239	3	1	0	0.192193	0.11046	0.00106193	0.000204096	0.192193
QBQ18633.1	QDNARGLVLPGHRYTGPGNPLPHGAPRNEIDLSAAKHDIRYKQYSRYGHWPYIWAPYIDKKMQEEIREIVKKGLGLGGKLLGNLISALWQLGLVEEAAKT	350	11	1	0	0.481215	0.276571	0.00155513	0.00074835	0.481215
QBQ18635.1	QDNARGLVLPGHRYTGPGNPLPHGAPRNEIDLSAAKHDIRYKQYSRYGHWPYIWAPYIDKKMQEEVREIVKKGLGLEGKLLGNLISALWQLGLVEEAAKT	377	3	0.0140243	1.85312	0.121841	0.0700265	0.00167509	0.000204096	0.121841
QBQ18641.1	QDNARGLVLPGHRYTGPGNPLPHGAPRNEIDLSAAKHDIRYKQYSRYGHWPYIWAPYIDKKMQEDTREVVKKGLGLEGKLLGNLISALWQLGLVEEAAKT	144	0	1	0	0	0	0.000639824	0	0
QBQ18653.1	QDNARGLVLPSHHYTGPRNPVPAGKPADPVDESSARHDIRYGQRLKHGDWPYLWGKDLDNAQRYEIIKALHSHVKVGTQLAGNIVRSIWKLGLVEEAAKT	411	15	1	0	0.55881	0.321168	0.00182616	0.00102048	0.55881
QCH00755.1	QDNARGLVLPGYNFLGPFNQDFNKEPTNPSDNAAKQHDLEYNKLINQGYNPYFYYNKADEDFIKATNQAPDWGGKFGNFIFKTKKLIAPELGLVEEAAKT	112	4	1	0	0.546835	0.314286	0.000497641	0.000272127	0.546835
QCI61338.1	QDNARGLVLPGYKYLGPGNSLDQGEPTNPSDAAAKEHDEAYDKYIKSGKNPYFYFSAGDEKFIKETEHAKDYGGKIGHYFFRAKRAFAPKLGLVEEAAKT	233	19	1	0	1.24857	0.717597	0.00103527	0.0012926	1.24857
QCI61341.1	QDNARGLVLPGYKYHGPGNSIDQGEPTNPSDAAAKEHDEAYDKYIKSGKNPYFYFSAADKKFIKETEHAKDYGGKIGHYFFRAKRAFAPKLGLVEEAAKT	162	16	1	0	1.51224	0.869136	0.000719802	0.00108851	1.51224
QCR63921.1	QDNARGLVLPGYNYLGPFNPLENGDPVNKADEAAKKHDQAYNNYINKGLNPYLKFNKGDQDFIDSLQSDSSVGGNFARAVFHIKKQIAPALGLVEEAAKT	104	1	1	0	0.147225	0.0846154	0.000462095	6.80318e-05	0.147225
QCY71601.1	QDNARGLVLPGYNYVGPGNPLDNAPAKGPVDEAAKHHDERYDEMLRHGDLPYIHGRGADRLMNKELERAEQEGKIDNPVDALVGNAIRGILGLVEEAAKT	302	35	1	0	1.7745	1.01987	0.00134185	0.00238111	1.7745
QDB64238.1	QDNARGLVLPGYKYLGPGNSFDQGEPTNPFDAAAKEHDEAYAAYFRSGKNPYLYFSPADQRFIDQTKDAKDWGGKIGHYFFRGKKAIAPVLGLVEEAAKT	196	12	1	0	0.937432	0.538776	0.000870871	0.000816382	0.937432
QDH44047.1	QDNARGLVLPGYKYLGPGNGLDKGPPVNNADSVALEHDKAYDQQLKAGDNPYIKFNHADQDFIDSLQDDQSFGGNLGKAVFQAKKRILEPLGLVEEAAKT	41	4	1	0	1.49379	0.858537	0.000182172	0.000272127	1.49379
QDH44242.1	QDNARGLVLPGYKYLGPGNGLDKGEPVNAADAAALEHDKAYDKQLKAGDNPYLKYNHADAEFQERLKEDTSFGGNLGRAVFQAKKRVLEPLGLVEEAAKT	127	8	1	0	0.964496	0.554331	0.000564289	0.000544255	0.964496
QDH44263.1	QDNARGLVLPGYKYLGPFNGLDKGEPVNEADAAALEHDKAYDRQLDSGDNPYLKYNHADAEFQDRLKEDTSFGGNLGRAVFQAKKRVLEPLGLVEEAAKT	109	9	1	0	1.26424	0.726606	0.000484311	0.000612287	1.26424
QDI06020.1	QDNARGLVLPGYNYLGPGNTNFNKEPTNLSDKAARKHDLEYNKLLKQGHNPYIYFNHADEDFIRETNQATDWGGKFGNFVFKAKKYLAPGLGLVEEAAKT	169	13	1	0	1.1778	0.676923	0.000750904	0.000884414	1.1778
QDI06028.1	QDNARGLVLPGYNYLGPGNTNFNKEPTNLSDKAARKHDLEYNKLLKQGHNPYLYFNHADEDFIRETNQATDWGGKFGNFVFKAKKHLAPQLGLVEEAAKT	63	0	1	0	0	0	0.000279923	0	0
QDI06032.1	QDNARGLVLPGYNYLGPGNTNFNKEPTNLSDKAARKHDLEYNKLLKQGHNPYIYFNHADEDFIKETNQATDWGGKFGNFVFKAKKYLAPGLGLVEEAAKT	200	16	1	0	1.22491	0.704	0.000888644	0.00108851	1.22491
QDI06036.1	QDNARGLVLPGYNYLGPGNTNFNKEPTNFSDKAARKHDLEYNKLLKQGHNPYIYFNHADEDFIRETNQATDWGGKFGNFVFKAKKYLAPGLGLVEEAAKT	104	2	1	0	0.29445	0.169231	0.000462095	0.000136064	0.29445
QDI06044.1	QDNARGLVLPGYNYLGPGNTNFNKEPTNLSDKAARKHDLEYNKLLKQGHNPYIYYNHADEDFIRETNQATDWGGKFGNFVFKAKKYLAPGLGLVEEAAKT	91	2	1	0	0.336514	0.193407	0.000404333	0.000136064	0.336514
QDI06048.1	QDNARGLVLPGYNYLGPGNTNFNKEPTNFSDKAARKHDLEYNKLLKQGHNPYIYYNHADEDFIRETNQATDWGGQLGKFVFKAKKYLAPGLGLVEEAAKT	159	15	1	0	1.44447	0.830189	0.000706472	0.00102048	1.44447
QDQ17567.1	QDNARGLVLPGYNYLGPFNPLDNGEPVNKADKAAKKHDLAYNQYLNKGLNPYFRFNKADQELIDDLSQDSSLGGRFARGVFSLKKAIAPTLGLVEEAAKT	94	10	1	0	1.62887	0.93617	0.000417663	0.000680318	1.62887
QDX47270.1	QDNARGLVLPGYKYLGPFNGLDKGQPVNKADEVAREHDLEYNKLLEAGDNPYLKYNHADSEFQEKLQDDKSWGGNLGKAVFQAKKRVLEPLGLVEEAAKT	77	6	1	0	1.19309	0.685714	0.000342128	0.000408191	1.19309
QED87986.1	QDNARGLVLPGYNYLGPGNTDFSIEETNQSDKAAKAHDLEYNKLLQKGQNPYIYFNHADEDFIQATNQASDWGDKFGNFIFKTKKAIAPELGLVEEAAKT	133	1	1	0	0.115123	0.0661654	0.000590948	6.80318e-05	0.115123
QEE82825.1	QDNARGLVLPGYNYLGPFNPLENGDPVNKADEAAKKHDQAYNTYINKGLNPYLNFNKGDQDFIDSLQSDSSLGGNFAKAVFHIKKQIAPALGLVEEAAKT	180	29	0.00302361	2.51947	2.46683	1.41778	0.00079978	0.00197292	2.46683
QEJ80809.1	QDNARGLVLPGYKYLGPFNDLDRGEPVNAADAAALEHDRAYDEEIKKGKNPYLTFNKADEKLMRDLKDDKSLGGNLAKALFQAKKRIAEPLGLVEEAAKT	8	1	1	0	1.91392	1.1	3.55458e-05	6.80318e-05	1.91392
QEM39035.1	QDNARGLVLPGHNHLGPGNDLENGPTQSHADNVAKEHDYAYAHAWTPEHIKEADARARAQFMKTPYQISSLAGYVGLGVKSLAESAFGPILGLVEEAAKT	224	1	0.375252	0.425678	0.0683544	0.0392857	0.000995281	6.80318e-05	0.0683544
QEV86960.1	QDNARGLVLPGFKYLGPFNPLNNGEPINEVDKVAQTHDRAYQAYIDSGVNPYLNFNKADSDFINSLSSDSSVAGWLGKSAFKLKRLLAPHLGLVEEAAKT	316	19	1	0	0.920621	0.529114	0.00140406	0.0012926	0.920621
QFP92613.1	QDNARGLVLPTHQYTGPGTTIPCGQPKSGLDQCSALHDLGYEVIQNKGGNPYLCGGCGADLDMIRCINVRDKSLGGTAVKALWQVKCGICLGLVEEAAKT	334	110	2.20177e-57	56.6572	5.04267	2.8982	0.00148404	0.0074835	5.04267
[truncated: 520 more rows]
